# Supplementary material for: Extensive alternative splicing triggered by mitonuclear mismatch in naturally introgressed Rhinolophus bats
Source: Ecol Evol. 2021 Jul 28;11(17):12003–10. doi: 10.1002/ece3.7966 (PMC8427577; doi:10.1002/ece3.7966)
Supplement: Supplementary file 5 — Table S1 [file ECE3-11-12003-s010.xlsx]

## Sheet: Table
Table S1. Details of 10 R. a. himalayanus individuals used for RNA-seq analyses (modified from Ding et al. 2021).
Sample ID	Locality	Groups	Description
Him-03	Anhui	Nc-himalayanus:Mt-macrurus	himalayanus with macrurus mtDNA
Him-07	Anhui	Nc-himalayanus:Mt-macrurus	himalayanus with macrurus mtDNA
Him-16	Anhui	Nc-himalayanus:Mt-macrurus	himalayanus with macrurus mtDNA
Him-18	Anhui	Nc-himalayanus:Mt-macrurus	himalayanus with macrurus mtDNA
Him-24	Anhui	Nc-himalayanus:Mt-macrurus	himalayanus with macrurus mtDNA
Him-08	Anhui	Nc-himalayanus:Mt-himalayanus	himalayanus with himalayanus mtDNA
Him-12	Anhui	Nc-himalayanus:Mt-himalayanus	himalayanus with himalayanus mtDNA
Him-17	Anhui	Nc-himalayanus:Mt-himalayanus	himalayanus with himalayanus mtDNA
Him-19	Anhui	Nc-himalayanus:Mt-himalayanus	himalayanus with himalayanus mtDNA
Him-22	Anhui	Nc-himalayanus:Mt-himalayanus	himalayanus with himalayanus mtDNA
