# Supplementary material for: Extensive alternative splicing triggered by mitonuclear mismatch in naturally introgressed Rhinolophus bats
Source: Ecol Evol. 2021 Jul 28;11(17):12003–10. doi: 10.1002/ece3.7966 (PMC8427577; doi:10.1002/ece3.7966)
Supplement: Supplementary file 6 — Table S2 [file ECE3-11-12003-s007.xlsx]

## Sheet: Table
Table S2. Comparison of RNA-seq data in each tissue used in this study and in Ding et al. (2021)
Tissue	Sample ID	Clean reads in Ding et al. (2021)	Clean reads in this study	Tissue	Sample ID	Clean reads in Ding et al. (2021)	Clean reads in this study
Brain	Him-03	23841759	22176598	Cochlea	Him-03	24417750	22610912
	Him-07	22869449	21235768		Him-07	19582932	18027779
	Him-08	22268297	20640855		Him-08	24238844	22522772
	Him-12	22496577	20866389		Him-12	21405110	19894349
	Him-16	22744678	21121707		Him-16	22550331	20922035
	Him-17	22527928	20844291		Him-17	25963838	24137604
	Him-18	24149551	22327614		Him-18	21839891	20335267
	Him-19	21575088	19936511		Him-19	24695478	22982557
	Him-22	22514552	20787198		Him-22	19594654	18158035
	Him-24	26073222	24170912		Him-24	20989996	19496253
Gut	Him-03	21673099	20789842	Heart	Him-03	21256090	20568804
	Him-07	23456059	22445865		Him-07	22090034	21204599
	Him-08	19896649	18993520		Him-08	26167275	25203152
	Him-12	19795190	18961644		Him-12	20185304	19440299
	Him-16	22167562	21296074		Him-16	20712565	19940458
	Him-17	22049138	21091339		Him-17	21906737	21041049
	Him-18	19668507	18899711		Him-18	20582635	19862687
	Him-19	19600327	18889910		Him-19	20372434	19575525
	Him-22	19276868	18547016		Him-22	24129297	23258337
	Him-24	23390782	22492082		Him-24	20242535	19490010
Liver	Him-03	19789378	18525864	Muscle	Him-03	19386121	18215525
	Him-07	20222604	18990987		Him-07	21331737	20055452
	Him-08	23465680	21944348		Him-08	21101648	19709505
	Him-12	20676651	19417707		Him-12	23843801	22402032
	Him-16	22374343	20899563		Him-17	23717213	22238656
	Him-17	21844468	20502283		Him-18	23310309	21820453
	Him-18	23072285	21661259		Him-19	23026576	21501007
	Him-19	20421832	18878482		Him-22	21279091	19812064
	Him-22	20888002	19620634		Him-24	23229129	21734668
	Him-24	18993474	17823180
