# Supplementary material for: Extensive alternative splicing triggered by mitonuclear mismatch in naturally introgressed Rhinolophus bats
Source: Ecol Evol. 2021 Jul 28;11(17):12003–10. doi: 10.1002/ece3.7966 (PMC8427577; doi:10.1002/ece3.7966)
Supplement: Supplementary file 7 — Table S3 [file ECE3-11-12003-s005.xlsx]

## Sheet: DEGs
Table S3. Comparison of differentially expressed genes (DEGs) identified in this study and in Ding et al. (2021).
Tissue	DEGs	Log2FoldChange	Adjusted P value	Gene description	Comparision of two studies
Muscle	DNASE1L3	6.52805	0.00104474	deoxyribonuclease 1 like 3	Shared
	CLNK	5.85377	0.00747861	cytokine dependent hematopoietic cell linker	Shared
	ACTC1	5.39838	0.00565121	actin alpha cardiac muscle 1	Shared
	TNNT2	5.32251	0.00282991	troponin T2, cardiac type	Shared
	CXCL10	4.91822	2.31576e-06	C-X-C motif chemokine ligand 10	Shared
	SLAMF6	4.26694	0.0236824	SLAM family member 6	Shared
	IL21R	4.1339	0.0300295	interleukin 21 receptor	Shared
	XCL1	3.90305	0.00119548	X-C motif chemokine ligand 1	Shared
	CD3G	3.86508	0.00104474	CD3g molecule	Shared
	IGHV3-48	3.67625	0.0367208	Immunoglobulin heavy variable 3-48	This study
	CD7	3.62602	0.00104474	CD7 molecule	Shared
	MYL4	3.41536	0.00104474	myosin light chain 4	Shared
	WDFY4	3.38953	2.15443e-05	WDFY family member 4	Shared
	IRF8	3.36736	0.00178013	interferon regulatory factor 8	Shared
	CPVL	3.34266	0.00121337	carboxypeptidase vitellogenic like	Shared
	RYR3	3.18509	0.0132387	ryanodine receptor 3	Shared
	LCK	3.11394	0.011107	LCK proto-oncogene, Src family tyrosine kinase	Shared
	PRUNE2	2.98799	0.0458228	prune homolog 2 with BCH domain	Shared
	XIRP2	2.89451	0.0300295	xin actin binding repeat containing 2	Shared
	CD3E	2.86302	0.0480876	CD3e molecule	Shared
	IL2RB	2.79331	0.00823308	interleukin 2 receptor subunit beta	Shared
	MPEG1	2.7142	0.00104474	macrophage expressed 1	Shared
	SPINT1	2.50941	0.0468216	Kunitz-type protease inhibitor 1	This study
	ITM2A	2.46457	0.0236824	integral membrane protein 2A	Shared
	CTSW	2.35082	0.0204266	cathepsin W	Shared
	CILP	2.1958	0.00113226	cartilage intermediate layer protein	Shared
	GPX3	1.97278	0.00770318	glutathione peroxidase 3	Shared
	CD74	1.91995	0.00650616	CD74 molecule	Shared
	ARHGAP22	1.89502	0.00770318	Rho GTPase activating protein 22	Shared
	SYNPO2	1.89062	0.00770318	synaptopodin 2	Shared
	HLA-DRA	1.8166	0.0189145	major histocompatibility complex, class II, DR alpha	Shared
	POSTN	1.77546	0.0132387	periostin	Shared
	PLIN1	1.68462	0.0384974	perilipin 1	Shared
	CCDC80	1.61816	0.0443156	Coiled-coil domain-containing protein 80	This study
	MAP1A	1.39144	0.00730508	microtubule associated protein 1A	Shared
	HSPB6	1.26963	0.00927785	heat shock protein family B (small) member 6	Shared
	CTNNAL1	0.937829	0.0458228	Alpha-catulin	-
	CASP12	0.834226	0.00730508	Inactive caspase-12	-
	SLC16A5	-1.11529	0.0300295	solute carrier family 16 member 5	Shared
	ARMC12	-1.4118	0.0300295	Armadillo repeat-containing protein 12	This study
	CATSPER2	-1.57288	0.0189145	cation channel sperm associated 2	Shared
	MGAM	-2.36872	0.0432127	Maltase-glucoamylase, intestinal	This study
	CSF3R	-2.42411	0.00533725	colony stimulating factor 3 receptor	Shared
	CYP4F2	-2.69263	0.0189145	cytochrome P450 family 4 subfamily F member 2	Shared
	IL1B	-2.83809	0.00749943	interleukin 1 beta	Shared
	CCL8	-3.45104	0.00268604	C-C motif chemokine ligand 8	Shared
	VPREB3	3.96972	0.0258418	V-set pre-B cell surrogate light chain 3	Ding et al
	LAT	2.7618	0.0270865	linker for activation of T cells	Ding et al
	MFAP5	1.64339	0.0422269	microfibril associated protein 5	Ding et al
	COL1A2	1.46523	0.0422269	collagen type I alpha 2 chain	Ding et al
Heart	BTNL9	3.72703	0.049399	Butyrophilin-like protein 9	This study
	ISG15	1.67714	8.61787e-06	ISG15 ubiquitin like modifier	Shared
	IFI6	1.65371	0.000219483	interferon alpha inducible protein 6	Shared
	ITM2C	0.623644	0.0389407	Integral membrane protein 2C	-
	SLC7A2	-0.880202	0.049399	Cationic amino acid transporter 2	-
	ENAH	-0.948155	0.00439339	Protein enabled homolog	-
Brain	CYP26A1	1.80833	3.08297e-05	cytochrome P450 family 26 subfamily A member 1	Shared
	SERTAD4	0.98543	0.00433492	SERTA domain-containing protein 4	-
	CFHR3	-5.79317	0.000391365	complement factor H related 3	Shared
Liver	RGS4	-2.49117	0.0382035	Regulator of G-protein signaling 4	Shared
	TGM1	-2.64867	0.000117516	Protein-glutamine gamma-glutamyltransferase K	Shared
	HLA-A	1.14228	0.0367957	HLA class I histocompatibility antigen, A alpha chain	Ding et al
	SULT2A1	-1.18331	4.35629e-05	sulfotransferase family 2A member 1	Ding et al
	ANKH	-1.18825	0.00433816	ANKH inorganic pyrophosphate transport regulator	Ding et al
	SPP1	-1.87174	0.0399248	Secreted phosphoprotein 1	Ding et al
	WFDC2	-2.0361	0.0173174	WAP four-disulfide core domain 2	Ding et al
Cochlea	SCTR	1.95754	0.00720029	Secretin receptor	Shared
	SLC40A1	1.2408	0.00720029	Solute carrier family 40 member 1	Shared
	CCDC28B	0.768071	0.0453379	Coiled-coil domain-containing protein 28B	-
	MYOC	-1.9411	0.00898786	Myocilin	Ding et al
Gut	CA3	3.10146	0.00963442	carbonic anhydrase 3	Shared
	BTNL8	3.01495	0.0447686	Butyrophilin-like protein 8	This study
	NMRAL1	1.35243	0.0370325	NmrA-like family domain containing 1	Shared
	PCDH8	-2.30971	2.49879e-05	protocadherin 8	Shared
