# Supplementary material for: Extensive alternative splicing triggered by mitonuclear mismatch in naturally introgressed Rhinolophus bats
Source: Ecol Evol. 2021 Jul 28;11(17):12003–10. doi: 10.1002/ece3.7966 (PMC8427577; doi:10.1002/ece3.7966)
Supplement: Supplementary file 8 — Table S4 [file ECE3-11-12003-s008.xlsx]

## Sheet: Table S4
Table S4. Significant ontology categories enriched in differentially expressed genes (DEGs) identified in muscle.
Category	GO	Description	LogP	Count	Hits
GO Biological Processes	GO:0046649	lymphocyte activation	-8.8	14	CD3E|CD3G|CD7|CD74|HLA-DRA|IL1B|LCK|XCL1|ITM2A|IGHV3-48|IL21R|WDFY4|SLAMF6|CLNK
GO Biological Processes	GO:0042110	T cell activation	-6.6	10	CD3E|CD3G|CD7|CD74|HLA-DRA|IL1B|LCK|XCL1|WDFY4|SLAMF6
GO Biological Processes	GO:0002250	adaptive immune response	-6.3	9	CD3E|CD3G|CD7|CD74|HLA-DRA|IL1B|XCL1|IGHV3-48|SLAMF6
GO Biological Processes	GO:0043368	positive T cell selection	-6	4	CD3E|CD3G|CD74|SLAMF6
GO Biological Processes	GO:0002449	lymphocyte mediated immunity	-5.8	7	CD74|HLA-DRA|IL1B|XCL1|IGHV3-48|SLAMF6|CLNK
GO Biological Processes	GO:0030593	neutrophil chemotaxis	-5.6	5	CD74|CSF3R|CXCL10|CCL8|XCL1
GO Biological Processes	GO:0032649	regulation of interferon-gamma production	-5.6	5	CD3E|IRF8|IL1B|XCL1|SLAMF6
GO Biological Processes	GO:0032609	interferon-gamma production	-5.5	5	CD3E|IRF8|IL1B|XCL1|SLAMF6
GO Biological Processes	GO:0030217	T cell differentiation	-5.4	7	CD3E|CD3G|CD74|HLA-DRA|IL1B|LCK|SLAMF6
GO Biological Processes	GO:0002708	positive regulation of lymphocyte mediated immunity	-5.4	5	HLA-DRA|IL1B|XCL1|SLAMF6|CLNK
GO Biological Processes	GO:0030098	lymphocyte differentiation	-5.4	8	CD3E|CD3G|CD74|HLA-DRA|IL1B|LCK|ITM2A|SLAMF6
GO Biological Processes	GO:0045059	positive thymic T cell selection	-5.4	3	CD3E|CD3G|CD74
GO Biological Processes	GO:0045058	T cell selection	-5.2	4	CD3E|CD3G|CD74|SLAMF6
GO Biological Processes	GO:0002697	regulation of immune effector process	-5.2	8	CD74|DNASE1L3|HLA-DRA|IL1B|XCL1|IGHV3-48|SLAMF6|CLNK
GO Biological Processes	GO:0071621	granulocyte chemotaxis	-5.2	5	CD74|CSF3R|CXCL10|CCL8|XCL1
GO Biological Processes	GO:1990266	neutrophil migration	-5.1	5	CD74|CSF3R|CXCL10|CCL8|XCL1
GO Biological Processes	GO:0051251	positive regulation of lymphocyte activation	-5.1	7	CD3E|CD74|HLA-DRA|IL1B|LCK|XCL1|IGHV3-48
GO Biological Processes	GO:0002521	leukocyte differentiation	-5.1	9	CD3E|CD3G|CD74|HLA-DRA|IRF8|IL1B|LCK|ITM2A|SLAMF6
GO Biological Processes	GO:0002703	regulation of leukocyte mediated immunity	-5	6	DNASE1L3|HLA-DRA|IL1B|XCL1|SLAMF6|CLNK
GO Biological Processes	GO:0002720	positive regulation of cytokine production involved in immune response	-5	4	CD74|IL1B|XCL1|CLNK
GO Biological Processes	GO:0050870	positive regulation of T cell activation	-4.9	6	CD3E|CD74|HLA-DRA|IL1B|LCK|XCL1
GO Biological Processes	GO:0032729	positive regulation of interferon-gamma production	-4.9	4	CD3E|IRF8|IL1B|SLAMF6
GO Biological Processes	GO:0051249	regulation of lymphocyte activation	-4.8	8	CD3E|CD74|HLA-DRA|IL1B|LCK|XCL1|IGHV3-48|CLNK
GO Biological Processes	GO:0001910	regulation of leukocyte mediated cytotoxicity	-4.8	4	DNASE1L3|HLA-DRA|XCL1|SLAMF6
GO Biological Processes	GO:0002699	positive regulation of immune effector process	-4.8	6	CD74|HLA-DRA|IL1B|XCL1|SLAMF6|CLNK
GO Biological Processes	GO:0002705	positive regulation of leukocyte mediated immunity	-4.8	5	HLA-DRA|IL1B|XCL1|SLAMF6|CLNK
GO Biological Processes	GO:0001819	positive regulation of cytokine production	-4.8	8	CD3E|CD74|IRF8|IL1B|XCL1|POSTN|SLAMF6|CLNK
GO Biological Processes	GO:0002696	positive regulation of leukocyte activation	-4.7	7	CD3E|CD74|HLA-DRA|IL1B|LCK|XCL1|IGHV3-48
GO Biological Processes	GO:0097530	granulocyte migration	-4.7	5	CD74|CSF3R|CXCL10|CCL8|XCL1
GO Biological Processes	GO:1903039	positive regulation of leukocyte cell-cell adhesion	-4.7	6	CD3E|CD74|HLA-DRA|IL1B|LCK|XCL1
GO Biological Processes	GO:0050867	positive regulation of cell activation	-4.6	7	CD3E|CD74|HLA-DRA|IL1B|LCK|XCL1|IGHV3-48
GO Biological Processes	GO:0045061	thymic T cell selection	-4.6	3	CD3E|CD3G|CD74
GO Biological Processes	GO:0002706	regulation of lymphocyte mediated immunity	-4.6	5	HLA-DRA|IL1B|XCL1|SLAMF6|CLNK
GO Biological Processes	GO:0046631	alpha-beta T cell activation	-4.5	5	CD3E|HLA-DRA|XCL1|WDFY4|SLAMF6
GO Biological Processes	GO:0031341	regulation of cell killing	-4.4	4	DNASE1L3|HLA-DRA|XCL1|SLAMF6
GO Biological Processes	GO:0002460	adaptive immune response based on somatic recombination of immune receptors built from immunoglobulin superfamily domains	-4.3	6	CD74|HLA-DRA|IL1B|XCL1|IGHV3-48|SLAMF6
GO Biological Processes	GO:0002694	regulation of leukocyte activation	-4.3	8	CD3E|CD74|HLA-DRA|IL1B|LCK|XCL1|IGHV3-48|CLNK
GO Biological Processes	GO:0033077	T cell differentiation in thymus	-4.3	4	CD3E|CD3G|CD74|IL1B
GO Biological Processes	GO:0002718	regulation of cytokine production involved in immune response	-4.3	4	CD74|IL1B|XCL1|CLNK
GO Biological Processes	GO:0022409	positive regulation of cell-cell adhesion	-4.2	6	CD3E|CD74|HLA-DRA|IL1B|LCK|XCL1
GO Biological Processes	GO:0001909	leukocyte mediated cytotoxicity	-4.2	4	DNASE1L3|HLA-DRA|XCL1|SLAMF6
GO Biological Processes	GO:0050865	regulation of cell activation	-4.1	8	CD3E|CD74|HLA-DRA|IL1B|LCK|XCL1|IGHV3-48|CLNK
GO Biological Processes	GO:0002367	cytokine production involved in immune response	-4.1	4	CD74|IL1B|XCL1|CLNK
GO Biological Processes	GO:0034341	response to interferon-gamma	-4	5	CD74|HLA-DRA|IRF8|CCL8|XCL1
GO Biological Processes	GO:0002702	positive regulation of production of molecular mediator of immune response	-4	4	CD74|IL1B|XCL1|CLNK
GO Biological Processes	GO:0048247	lymphocyte chemotaxis	-3.9	3	CXCL10|CCL8|XCL1
GO Biological Processes	GO:0045785	positive regulation of cell adhesion	-3.9	7	CD3E|CD74|HLA-DRA|IL1B|LCK|XCL1|CCDC80
GO Biological Processes	GO:1903037	regulation of leukocyte cell-cell adhesion	-3.9	6	CD3E|CD74|HLA-DRA|IL1B|LCK|XCL1
GO Biological Processes	GO:0050900	leukocyte migration	-3.9	7	CD74|CSF3R|CXCL10|LCK|CCL8|XCL1|IGHV3-48
GO Biological Processes	GO:0030595	leukocyte chemotaxis	-3.8	5	CD74|CSF3R|CXCL10|CCL8|XCL1
GO Biological Processes	GO:0002711	positive regulation of T cell mediated immunity	-3.8	3	HLA-DRA|IL1B|XCL1
GO Biological Processes	GO:0002548	monocyte chemotaxis	-3.8	3	CXCL10|CCL8|XCL1
GO Biological Processes	GO:0097529	myeloid leukocyte migration	-3.8	5	CD74|CSF3R|CXCL10|CCL8|XCL1
GO Biological Processes	GO:0050863	regulation of T cell activation	-3.8	6	CD3E|CD74|HLA-DRA|IL1B|LCK|XCL1
GO Biological Processes	GO:0001912	positive regulation of leukocyte mediated cytotoxicity	-3.8	3	HLA-DRA|XCL1|SLAMF6
GO Biological Processes	GO:0001906	cell killing	-3.7	4	DNASE1L3|HLA-DRA|XCL1|SLAMF6
GO Biological Processes	GO:0051209	release of sequestered calcium ion into cytosol	-3.7	4	CXCL10|LCK|RYR3|XCL1
GO Biological Processes	GO:0051283	negative regulation of sequestering of calcium ion	-3.7	4	CXCL10|LCK|RYR3|XCL1
GO Biological Processes	GO:0051282	regulation of sequestering of calcium ion	-3.7	4	CXCL10|LCK|RYR3|XCL1
GO Biological Processes	GO:0070663	regulation of leukocyte proliferation	-3.6	5	CD3E|CD74|IL1B|CCL8|XCL1
GO Biological Processes	GO:0051208	sequestering of calcium ion	-3.6	4	CXCL10|LCK|RYR3|XCL1
GO Biological Processes	GO:0050671	positive regulation of lymphocyte proliferation	-3.6	4	CD3E|CD74|IL1B|XCL1
GO Biological Processes	GO:0097553	calcium ion transmembrane import into cytosol	-3.6	4	CXCL10|LCK|RYR3|XCL1
GO Biological Processes	GO:0032946	positive regulation of mononuclear cell proliferation	-3.6	4	CD3E|CD74|IL1B|XCL1
GO Biological Processes	GO:0007159	leukocyte cell-cell adhesion	-3.6	6	CD3E|CD74|HLA-DRA|IL1B|LCK|XCL1
GO Biological Processes	GO:0031343	positive regulation of cell killing	-3.5	3	HLA-DRA|XCL1|SLAMF6
GO Biological Processes	GO:0030049	muscle filament sliding	-3.5	3	ACTC1|MYL4|TNNT2
GO Biological Processes	GO:0033275	actin-myosin filament sliding	-3.5	3	ACTC1|MYL4|TNNT2
GO Biological Processes	GO:0008015	blood circulation	-3.5	7	ACTC1|CXCL10|MYL4|RYR3|TNNT2|CYP4F2|POSTN
GO Biological Processes	GO:0003013	circulatory system process	-3.5	7	ACTC1|CXCL10|MYL4|RYR3|TNNT2|CYP4F2|POSTN
GO Biological Processes	GO:0070665	positive regulation of leukocyte proliferation	-3.4	4	CD3E|CD74|IL1B|XCL1
GO Biological Processes	GO:0006816	calcium ion transport	-3.4	6	CXCL10|LCK|RYR3|CCL8|XCL1|CATSPER2
GO Biological Processes	GO:0002700	regulation of production of molecular mediator of immune response	-3.4	4	CD74|IL1B|XCL1|CLNK
GO Biological Processes	GO:0001817	regulation of cytokine production	-3.3	8	CD3E|CD74|IRF8|IL1B|XCL1|POSTN|SLAMF6|CLNK
GO Biological Processes	GO:0046635	positive regulation of alpha-beta T cell activation	-3.3	3	CD3E|HLA-DRA|XCL1
GO Biological Processes	GO:0060402	calcium ion transport into cytosol	-3.3	4	CXCL10|LCK|RYR3|XCL1
GO Biological Processes	GO:0032722	positive regulation of chemokine production	-3.3	3	CD74|IL1B|POSTN
GO Biological Processes	GO:0002687	positive regulation of leukocyte migration	-3.3	4	CD74|CXCL10|CCL8|XCL1
GO Biological Processes	GO:0070098	chemokine-mediated signaling pathway	-3.3	3	CXCL10|CCL8|XCL1
GO Biological Processes	GO:0002709	regulation of T cell mediated immunity	-3.3	3	HLA-DRA|IL1B|XCL1
GO Biological Processes	GO:0060326	cell chemotaxis	-3.2	5	CD74|CSF3R|CXCL10|CCL8|XCL1
GO Biological Processes	GO:0030155	regulation of cell adhesion	-3.2	8	CD3E|CD74|HLA-DRA|IL1B|LCK|XCL1|POSTN|CCDC80
GO Biological Processes	GO:0032663	regulation of interleukin-2 production	-3.1	3	CD3E|IL1B|XCL1
GO Biological Processes	GO:0050851	antigen receptor-mediated signaling pathway	-3.1	5	CD3E|CD3G|HLA-DRA|LCK|IGHV3-48
GO Biological Processes	GO:0070661	leukocyte proliferation	-3.1	5	CD3E|CD74|IL1B|CCL8|XCL1
GO Biological Processes	GO:0022407	regulation of cell-cell adhesion	-3.1	6	CD3E|CD74|HLA-DRA|IL1B|LCK|XCL1
GO Biological Processes	GO:0071674	mononuclear cell migration	-3.1	3	CXCL10|CCL8|XCL1
GO Biological Processes	GO:0032623	interleukin-2 production	-3.1	3	CD3E|IL1B|XCL1
GO Biological Processes	GO:0071346	cellular response to interferon-gamma	-3.1	4	HLA-DRA|IRF8|CCL8|XCL1
GO Biological Processes	GO:0070588	calcium ion transmembrane transport	-3.1	5	CXCL10|LCK|RYR3|XCL1|CATSPER2
GO Biological Processes	GO:0070838	divalent metal ion transport	-3.1	6	CXCL10|LCK|RYR3|CCL8|XCL1|CATSPER2
GO Biological Processes	GO:1990868	response to chemokine	-3.1	3	CXCL10|CCL8|XCL1
GO Biological Processes	GO:1990869	cellular response to chemokine	-3.1	3	CXCL10|CCL8|XCL1
GO Biological Processes	GO:0060401	cytosolic calcium ion transport	-3.1	4	CXCL10|LCK|RYR3|XCL1
GO Biological Processes	GO:0072511	divalent inorganic cation transport	-3	6	CXCL10|LCK|RYR3|CCL8|XCL1|CATSPER2
GO Biological Processes	GO:0002673	regulation of acute inflammatory response	-3	3	DNASE1L3|IL1B|IGHV3-48
GO Biological Processes	GO:0002285	lymphocyte activation involved in immune response	-3	4	CD74|HLA-DRA|ITM2A|SLAMF6
GO Biological Processes	GO:0042102	positive regulation of T cell proliferation	-2.9	3	CD3E|IL1B|XCL1
GO Biological Processes	GO:0045582	positive regulation of T cell differentiation	-2.9	3	CD74|HLA-DRA|IL1B
GO Biological Processes	GO:0002440	production of molecular mediator of immune response	-2.9	4	CD74|IL1B|XCL1|CLNK
GO Biological Processes	GO:0002286	T cell activation involved in immune response	-2.9	3	CD74|HLA-DRA|SLAMF6
GO Biological Processes	GO:0032642	regulation of chemokine production	-2.9	3	CD74|IL1B|POSTN
GO Biological Processes	GO:0006909	phagocytosis	-2.9	5	CD3G|IRF8|IL1B|IL2RB|IGHV3-48
GO Biological Processes	GO:0002456	T cell mediated immunity	-2.8	3	HLA-DRA|IL1B|XCL1
GO Biological Processes	GO:0032602	chemokine production	-2.8	3	CD74|IL1B|POSTN
GO Biological Processes	GO:0002690	positive regulation of leukocyte chemotaxis	-2.8	3	CD74|CXCL10|XCL1
GO Biological Processes	GO:0050670	regulation of lymphocyte proliferation	-2.8	4	CD3E|CD74|IL1B|XCL1
GO Biological Processes	GO:0032944	regulation of mononuclear cell proliferation	-2.8	4	CD3E|CD74|IL1B|XCL1
GO Biological Processes	GO:0046634	regulation of alpha-beta T cell activation	-2.7	3	CD3E|HLA-DRA|XCL1
GO Biological Processes	GO:0035710	CD4-positive, alpha-beta T cell activation	-2.7	3	HLA-DRA|XCL1|SLAMF6
GO Biological Processes	GO:0009617	response to bacterium	-2.7	6	IRF8|IL1B|CXCL10|IGHV3-48|CCDC80|MPEG1
GO Biological Processes	GO:0006690	icosanoid metabolic process	-2.7	3	CD74|IL1B|CYP4F2
GO Biological Processes	GO:0002824	positive regulation of adaptive immune response based on somatic recombination of immune receptors built from immunoglobulin superfamily domains	-2.7	3	HLA-DRA|IL1B|XCL1
GO Biological Processes	GO:0002685	regulation of leukocyte migration	-2.7	4	CD74|CXCL10|CCL8|XCL1
GO Biological Processes	GO:0051235	maintenance of location	-2.7	5	IL1B|CXCL10|LCK|RYR3|XCL1
GO Biological Processes	GO:0045621	positive regulation of lymphocyte differentiation	-2.7	3	CD74|HLA-DRA|IL1B
GO Biological Processes	GO:0033559	unsaturated fatty acid metabolic process	-2.6	3	CD74|IL1B|CYP4F2
GO Biological Processes	GO:0002821	positive regulation of adaptive immune response	-2.6	3	HLA-DRA|IL1B|XCL1
GO Biological Processes	GO:0007584	response to nutrient	-2.6	4	CD3E|CXCL10|RYR3|POSTN
GO Biological Processes	GO:0050852	T cell receptor signaling pathway	-2.6	4	CD3E|CD3G|HLA-DRA|LCK
GO Biological Processes	GO:0072676	lymphocyte migration	-2.5	3	CXCL10|CCL8|XCL1
GO Biological Processes	GO:0016064	immunoglobulin mediated immune response	-2.5	3	CD74|XCL1|IGHV3-48
GO Biological Processes	GO:0002688	regulation of leukocyte chemotaxis	-2.5	3	CD74|CXCL10|XCL1
GO Biological Processes	GO:0019724	B cell mediated immunity	-2.5	3	CD74|XCL1|IGHV3-48
GO Biological Processes	GO:0050727	regulation of inflammatory response	-2.5	5	DNASE1L3|IL1B|XCL1|IGHV3-48|CASP12
GO Biological Processes	GO:0002429	immune response-activating cell surface receptor signaling pathway	-2.5	5	CD3E|CD3G|HLA-DRA|LCK|IGHV3-48
GO Biological Processes	GO:0002366	leukocyte activation involved in immune response	-2.5	7	CD74|DNASE1L3|HLA-DRA|MGAM|ITM2A|SLAMF6|CLNK
GO Biological Processes	GO:0006874	cellular calcium ion homeostasis	-2.5	5	CXCL10|LCK|RYR3|CCL8|XCL1
GO Biological Processes	GO:0002263	cell activation involved in immune response	-2.5	7	CD74|DNASE1L3|HLA-DRA|MGAM|ITM2A|SLAMF6|CLNK
GO Biological Processes	GO:0055074	calcium ion homeostasis	-2.4	5	CXCL10|LCK|RYR3|CCL8|XCL1
GO Biological Processes	GO:0043270	positive regulation of ion transport	-2.4	4	IL1B|CXCL10|XCL1|CYP4F2
GO Biological Processes	GO:0046651	lymphocyte proliferation	-2.4	4	CD3E|CD74|IL1B|XCL1
GO Biological Processes	GO:0002526	acute inflammatory response	-2.4	3	DNASE1L3|IL1B|IGHV3-48
GO Biological Processes	GO:0032943	mononuclear cell proliferation	-2.4	4	CD3E|CD74|IL1B|XCL1
GO Biological Processes	GO:0055065	metal ion homeostasis	-2.4	6	CXCL10|LCK|RYR3|CCL8|XCL1|CYP4F2
GO Biological Processes	GO:0030335	positive regulation of cell migration	-2.4	6	CD74|IL1B|CXCL10|CCL8|XCL1|POSTN
GO Biological Processes	GO:0007204	positive regulation of cytosolic calcium ion concentration	-2.3	4	CXCL10|LCK|RYR3|XCL1
GO Biological Processes	GO:0002768	immune response-regulating cell surface receptor signaling pathway	-2.3	5	CD3E|CD3G|HLA-DRA|LCK|IGHV3-48
GO Biological Processes	GO:2000147	positive regulation of cell motility	-2.3	6	CD74|IL1B|CXCL10|CCL8|XCL1|POSTN
GO Biological Processes	GO:0072503	cellular divalent inorganic cation homeostasis	-2.3	5	CXCL10|LCK|RYR3|CCL8|XCL1
GO Biological Processes	GO:0051048	negative regulation of secretion	-2.3	3	CD74|IL1B|CYP4F2
GO Biological Processes	GO:0070252	actin-mediated cell contraction	-2.3	3	ACTC1|MYL4|TNNT2
GO Biological Processes	GO:0051250	negative regulation of lymphocyte activation	-2.3	3	CD74|XCL1|CLNK
GO Biological Processes	GO:0060047	heart contraction	-2.3	4	ACTC1|MYL4|RYR3|TNNT2
GO Biological Processes	GO:0051272	positive regulation of cellular component movement	-2.2	6	CD74|IL1B|CXCL10|CCL8|XCL1|POSTN
GO Biological Processes	GO:0072507	divalent inorganic cation homeostasis	-2.2	5	CXCL10|LCK|RYR3|CCL8|XCL1
GO Biological Processes	GO:0060048	cardiac muscle contraction	-2.2	3	ACTC1|MYL4|TNNT2
GO Biological Processes	GO:0070372	regulation of ERK1 and ERK2 cascade	-2.2	4	CD74|IL1B|CCL8|XCL1
GO Biological Processes	GO:0002822	regulation of adaptive immune response based on somatic recombination of immune receptors built from immunoglobulin superfamily domains	-2.2	3	HLA-DRA|IL1B|XCL1
GO Biological Processes	GO:0045580	regulation of T cell differentiation	-2.2	3	CD74|HLA-DRA|IL1B
GO Biological Processes	GO:0040017	positive regulation of locomotion	-2.2	6	CD74|IL1B|CXCL10|CCL8|XCL1|POSTN
GO Biological Processes	GO:0042129	regulation of T cell proliferation	-2.2	3	CD3E|IL1B|XCL1
GO Biological Processes	GO:0003015	heart process	-2.2	4	ACTC1|MYL4|RYR3|TNNT2
GO Biological Processes	GO:0051345	positive regulation of hydrolase activity	-2.2	7	LCK|MYL4|CCL8|XCL1|TNNT2|ARHGAP22|CASP12
GO Biological Processes	GO:0050921	positive regulation of chemotaxis	-2.2	3	CD74|CXCL10|XCL1
GO Biological Processes	GO:0042742	defense response to bacterium	-2.2	3	IRF8|IGHV3-48|MPEG1
GO Biological Processes	GO:0051480	regulation of cytosolic calcium ion concentration	-2.2	4	CXCL10|LCK|RYR3|XCL1
GO Biological Processes	GO:0002253	activation of immune response	-2.1	6	CD3E|CD3G|HLA-DRA|IL1B|LCK|IGHV3-48
GO Biological Processes	GO:1902107	positive regulation of leukocyte differentiation	-2.1	3	CD74|HLA-DRA|IL1B
GO Biological Processes	GO:0006959	humoral immune response	-2.1	3	IL1B|CXCL10|IGHV3-48
GO Biological Processes	GO:0070371	ERK1 and ERK2 cascade	-2.1	4	CD74|IL1B|CCL8|XCL1
GO Biological Processes	GO:0002695	negative regulation of leukocyte activation	-2.1	3	CD74|XCL1|CLNK
GO Biological Processes	GO:0055080	cation homeostasis	-2.1	6	CXCL10|LCK|RYR3|CCL8|XCL1|CYP4F2
GO Biological Processes	GO:0003012	muscle system process	-2.1	5	ACTC1|IL1B|MYL4|TNNT2|HSPB6
GO Biological Processes	GO:1901568	fatty acid derivative metabolic process	-2.1	3	CD74|IL1B|CYP4F2
GO Biological Processes	GO:0098771	inorganic ion homeostasis	-2.1	6	CXCL10|LCK|RYR3|CCL8|XCL1|CYP4F2
GO Biological Processes	GO:0015718	monocarboxylic acid transport	-2.1	3	IL1B|CYP4F2|SLC16A5
GO Biological Processes	GO:0002819	regulation of adaptive immune response	-2.1	3	HLA-DRA|IL1B|XCL1
GO Biological Processes	GO:0032103	positive regulation of response to external stimulus	-2	4	CD74|IL1B|CXCL10|XCL1
Hallmark Gene Sets	M5950	HALLMARK ALLOGRAFT REJECTION	-8.7	9	CD3E|CD3G|CD7|CD74|HLA-DRA|IRF8|IL1B|IL2RB|LCK
Hallmark Gene Sets	M5932	HALLMARK INFLAMMATORY RESPONSE	-3.7	5	CSF3R|IL1B|IL2RB|CXCL10|LCK
Hallmark Gene Sets	M5913	HALLMARK INTERFERON GAMMA RESPONSE	-3.5	5	CD74|IRF8|IL2RB|CXCL10|XCL1
Hallmark Gene Sets	M5897	HALLMARK IL6 JAK STAT3 SIGNALING	-2.7	3	CSF3R|IL1B|CXCL10
Hallmark Gene Sets	M5953	HALLMARK KRAS SIGNALING UP	-2.6	4	IRF8|IL1B|CXCL10|TNNT2
Hallmark Gene Sets	M5909	HALLMARK MYOGENESIS	-2.3	4	ACTC1|GPX3|MYL4|TNNT2
KEGG Pathway	ko04659	Th17 cell differentiation	-7.6	7	CD3E|CD3G|HLA-DRA|IL1B|IL2RB|LCK|IL21R
KEGG Pathway	ko04640	Hematopoietic cell lineage	-7.1	6	CD3E|CD3G|CD7|CSF3R|HLA-DRA|IL1B
KEGG Pathway	ko04060	Cytokine-cytokine receptor interaction	-6.3	7	CSF3R|IL1B|IL2RB|CXCL10|CCL8|XCL1|IL21R
KEGG Pathway	ko04658	Th1 and Th2 cell differentiation	-5.2	5	CD3E|CD3G|HLA-DRA|IL2RB|LCK
KEGG Pathway	ko05162	Measles	-3.5	4	CD3E|CD3G|IL1B|IL2RB
KEGG Pathway	ko05321	Inflammatory bowel disease (IBD)	-3.5	3	HLA-DRA|IL1B|IL21R
KEGG Pathway	ko05166	HTLV-I infection	-3	5	CD3E|CD3G|HLA-DRA|IL2RB|LCK
KEGG Pathway	ko04260	Cardiac muscle contraction	-2.9	3	ACTC1|MYL4|TNNT2
KEGG Pathway	hsa05166	Human T-cell leukemia virus 1 infection	-2.7	5	CD3E|CD3G|HLA-DRA|IL2RB|LCK
KEGG Pathway	ko04660	T cell receptor signaling pathway	-2.4	3	CD3E|CD3G|LCK
KEGG Pathway	ko05142	Chagas disease (American trypanosomiasis)	-2.4	3	CD3E|CD3G|IL1B
KEGG Pathway	ko04630	Jak-STAT signaling pathway	-2.3	3	CSF3R|IL2RB|IL21R
KEGG Pathway	ko05164	Influenza A	-2	3	HLA-DRA|IL1B|CXCL10
KEGG Pathway	ko04261	Adrenergic signaling in cardiomyocytes	-2	3	ACTC1|MYL4|TNNT2
Reactome Gene Sets	R-HSA-202430	Translocation of ZAP-70 to Immunological synapse	-7.2	4	CD3E|CD3G|HLA-DRA|LCK
Reactome Gene Sets	R-HSA-202427	Phosphorylation of CD3 and TCR zeta chains	-6.9	4	CD3E|CD3G|HLA-DRA|LCK
Reactome Gene Sets	R-HSA-389948	PD-1 signaling	-6.7	4	CD3E|CD3G|HLA-DRA|LCK
Reactome Gene Sets	R-HSA-202433	Generation of second messenger molecules	-5.7	4	CD3E|CD3G|HLA-DRA|LCK
Reactome Gene Sets	R-HSA-388841	Costimulation by the CD28 family	-4.3	4	CD3E|CD3G|HLA-DRA|LCK
Reactome Gene Sets	R-HSA-390522	Striated Muscle Contraction	-3.6	3	ACTC1|MYL4|TNNT2
Reactome Gene Sets	R-HSA-451927	Interleukin-2 family signaling	-3.6	3	IL2RB|LCK|IL21R
Reactome Gene Sets	R-HSA-202424	Downstream TCR signaling	-3.6	4	CD3E|CD3G|HLA-DRA|LCK
Reactome Gene Sets	R-HSA-1280215	Cytokine Signaling in Immune system	-3.3	8	CSF3R|HLA-DRA|IRF8|IL1B|IL2RB|CXCL10|LCK|IL21R
Reactome Gene Sets	R-HSA-202403	TCR signaling	-3.2	4	CD3E|CD3G|HLA-DRA|LCK
Reactome Gene Sets	R-HSA-198933	Immunoregulatory interactions between a Lymphoid and a non-Lymphoid cell	-2.9	3	CD3E|CD3G|SLAMF6
Reactome Gene Sets	R-HSA-449147	Signaling by Interleukins	-2.8	6	CSF3R|IL1B|IL2RB|CXCL10|LCK|IL21R
Reactome Gene Sets	R-HSA-397014	Muscle contraction	-2.8	4	ACTC1|MYL4|RYR3|TNNT2
WikiPathways	WP4884	Pathogenesis of SARS-CoV-2 Mediated by nsp9-nsp10 Complex	-6.9	4	CD3E|CD3G|HLA-DRA|LCK
WikiPathways	WP4585	Cancer immunotherapy by PD-1 blockade	-4.4	3	CD3E|CD3G|LCK
WikiPathways	WP619	Type II interferon signaling (IFNG)	-3.8	3	IRF8|IL1B|CXCL10
WikiPathways	WP383	Striated Muscle Contraction Pathway	-3.6	3	ACTC1|MYL4|TNNT2
WikiPathways	WP69	T-Cell antigen Receptor (TCR) Signaling Pathway	-3.6	4	CD3E|CD3G|IL1B|LCK
WikiPathways	WP289	Myometrial Relaxation and Contraction Pathways	-2.9	4	ACTC1|IL1B|MYL4|RYR3
WikiPathways	WP4538	Regulatory circuits of the STAT3 signaling pathway	-2.8	3	CSF3R|IL2RB|IL21R
WikiPathways	WP2059	Alzheimers Disease	-2.7	3	IL1B|RYR3|CASP12
WikiPathways	WP1449	Regulation of toll-like receptor signaling pathway	-2.2	3	IL1B|CXCL10|CTNNAL1
