# Supplementary material for: Extensive alternative splicing triggered by mitonuclear mismatch in naturally introgressed Rhinolophus bats
Source: Ecol Evol. 2021 Jul 28;11(17):12003–10. doi: 10.1002/ece3.7966 (PMC8427577; doi:10.1002/ece3.7966)
Supplement: Supplementary file 9 — Table S5 [file ECE3-11-12003-s004.xlsx]

## Sheet: new
Table S5. Summary of alternative splicing events and alternatively spliced genes (ASGs) identified in each tissue.
	Alternative Splicing Events						Alternatively Spliced Genes
Tissue	A3SS	A5SS	MXE	RI	SE	Total	A3SS	A5SS	MXE	RI	SE	Total	Genes Tested in total
Muscle	89	66	211	92	593	1051	73	62	110	84	386	590	12492
Heart	75	82	121	65	544	887	63	74	70	60	344	534	12714
Brain	82	79	175	214	689	1239	74	67	119	188	455	779	14222
Liver	73	27	165	47	244	556	50	27	58	40	141	266	11117
Cochlea	162	134	339	348	1285	2268	143	123	198	291	811	1302	14460
Gut	100	77	113	103	545	938	95	72	81	95	364	635	13298
