# Supplementary material for: Extensive alternative splicing triggered by mitonuclear mismatch in naturally introgressed Rhinolophus bats
Source: Ecol Evol. 2021 Jul 28;11(17):12003–10. doi: 10.1002/ece3.7966 (PMC8427577; doi:10.1002/ece3.7966)
Supplement: Supplementary file 10 — Table S6 [file ECE3-11-12003-s009.xlsx]

## Sheet: 1_brain
Splicing Type	Gene Symbol	FDR	IncLevelDifference
A3SS	CCP110	7.17483e-08	0.143
A3SS	APBB1	4.60496e-05	-0.02
A3SS	NPTN	0.000378609	-0.073
A3SS	LOC117015618	0.000513829	0.009
A3SS	ZNF23	0.00105052	-0.538
A3SS	NAXD	0.00105052	-0.321
A3SS	GABRD	0.0014539	-0.034
A3SS	MRPS18C	0.00149823	-0.044
A3SS	AIFM3	0.00167564	0.312
A3SS	ANTKMT	0.00167564	0.029
A3SS	FN1	0.00214172	-0.35
A3SS	ZNF23	0.00348906	-0.408
A3SS	DOCK3	0.00392751	-0.295
A3SS	FN1	0.00401797	-0.266
A3SS	SNAP25	0.00453526	0.023
A3SS	ATG2A	0.00503212	0.149
A3SS	PPFIA2	0.0050553	-0.153
A3SS	CHD3	0.00573819	0.029
A3SS	AGAP3	0.0061088	-0.021
A3SS	HNRNPA2B1	0.00746566	0.015
A3SS	SLC52A1	0.0089527	-0.469
A3SS	CHCHD5	0.00948133	-0.285
A3SS	DPH6	0.00948133	0.208
A3SS	SPG7	0.0098963	-0.045
A3SS	APBB1	0.0098963	-0.314
A3SS	TATDN1	0.00992646	-0.094
A3SS	RAB40B	0.0103578	-0.045
A3SS	evm.model.Contig3.101	0.01128	-0.114
A3SS	PIGH	0.0119032	0.423
A3SS	APBB1	0.0119032	0.256
A3SS	RPS18	0.0119032	-0.104
A3SS	INO80C	0.0123992	0.055
A3SS	PROM1	0.0125104	0.066
A3SS	SYNJ1	0.0126829	-0.572
A3SS	RBM23	0.013446	-0.042
A3SS	TEAD1	0.0135342	-0.169
A3SS	ING4	0.0140416	0.074
A3SS	ATP6V1F	0.0144815	-0.061
A3SS	NEDD8	0.0145738	-0.033
A3SS	NPDC1	0.016258	0.018
A3SS	NPTX1	0.0162918	0.012
A3SS	ANTKMT	0.0173697	-0.14
A3SS	TBCEL	0.0176405	0.098
A3SS	CEP104	0.0181333	0.151
A3SS	BNIP3L	0.0184918	0.044
A3SS	PPP1R9B	0.0186911	0.01
A3SS	TACC2	0.0187918	0.107
A3SS	GSE1	0.0202271	0.123
A3SS	DGAT1	0.022361	0.051
A3SS	ANTKMT	0.0239429	-0.07
A3SS	GANAB	0.0240813	-0.039
A3SS	LGI1	0.0242048	0.059
A3SS	DOCK3	0.0255411	0.471
A3SS	DZIP1	0.0255411	-0.253
A3SS	UCHL1	0.0255411	-0.244
A3SS	GLOD4	0.0290363	0.042
A3SS	RPS6KB2	0.0324524	-0.384
A3SS	HMGN2	0.0324524	0.015
A3SS	TLCD4	0.0325047	-0.061
A3SS	GTF2B	0.0328335	0.068
A3SS	AP1AR	0.0333018	-0.033
A3SS	PRICKLE4	0.0347609	0.145
A3SS	TUBGCP5	0.0347609	-0.067
A3SS	ANKRD39	0.0347609	0.118
A3SS	GSTT1	0.0347609	-0.024
A3SS	YDJC	0.0347609	0.089
A3SS	PATZ1	0.0348358	-0.145
A3SS	PAXX	0.0360373	-0.031
A3SS	KALRN	0.0371949	-0.26
A3SS	POLG	0.0374335	-0.063
A3SS	SV2A	0.0382504	0.017
A3SS	NMRAL1	0.0384934	-0.028
A3SS	TCF25	0.0409554	-0.03
A3SS	DOCK3	0.0432337	0.467
A3SS	NAXE	0.0434774	-0.09
A3SS	ABCF1	0.0434921	0.026
A3SS	ATXN2L	0.0440186	0.504
A3SS	NDRG2	0.0441152	-0.122
A3SS	PCBP3	0.0459867	0.041
A3SS	ZMIZ2	0.0459867	-0.324
A3SS	CLNS1A	0.0462822	-0.029
A3SS	ALDH3A2	0.0482623	-0.025
A5SS	MRPL18	6.37224e-12	-0.053
A5SS	MRPS23	3.38437e-10	0.056
A5SS	UFD1	2.80401e-07	-0.033
A5SS	EPN1	2.46566e-06	0.052
A5SS	YRDC	0.000115322	0.155
A5SS	EMG1	0.000400773	0.08
A5SS	BLOC1S6	0.000417707	0.057
A5SS	ACYP1	0.000468535	-0.025
A5SS	CLCN7	0.000718985	-0.06
A5SS	NT5C2	0.00159583	-0.035
A5SS	PRMT8	0.00184722	0.055
A5SS	TK2	0.00226015	0.046
A5SS	CHGA	0.00272997	0.02
A5SS	ARHGAP21	0.00300561	-0.018
A5SS	XYLT2	0.00345062	0.059
A5SS	PER3	0.00359128	-0.074
A5SS	TRUB2	0.00365449	-0.06
A5SS	GTF2I	0.00366893	-0.052
A5SS	RUVBL1	0.003729	-0.114
A5SS	TPRA1	0.00376701	0.142
A5SS	SIRPA	0.00440477	-0.03
A5SS	FAM234B	0.00531096	-0.021
A5SS	SRP14	0.00581479	-0.393
A5SS	BRD8	0.00587239	-0.062
A5SS	SRP14	0.00596176	-0.42
A5SS	HMGN2	0.00612218	-0.013
A5SS	PARL	0.00612218	0.433
A5SS	STAP2	0.00808189	-0.127
A5SS	SLC30A4	0.00915016	-0.123
A5SS	APBB1	0.00961791	-0.272
A5SS	MLLT6	0.00961791	0.085
A5SS	RPL12	0.010029	-0.012
A5SS	EXOSC4	0.0105269	-0.376
A5SS	TESC	0.0105515	0.032
A5SS	TYROBP	0.0122159	0.067
A5SS	LGI3	0.0128358	-0.031
A5SS	STARD7	0.0139787	0.026
A5SS	VWA5B2	0.0139787	-0.067
A5SS	ADAM9	0.0139787	-0.051
A5SS	ALG9	0.0139787	0.074
A5SS	ADCY6	0.0139787	-0.329
A5SS	SMIM13	0.0139787	-0.071
A5SS	STAP2	0.0139787	-0.131
A5SS	RPL13A	0.0148169	-0.311
A5SS	ALG8	0.0148785	0.185
A5SS	STAP2	0.0148785	-0.133
A5SS	CDC123	0.0148967	0.015
A5SS	APBB1	0.0167361	-0.313
A5SS	STAP2	0.0183351	0.399
A5SS	NSG2	0.0189996	-0.01
A5SS	LOC117027174	0.0209446	-0.031
A5SS	TOP3B	0.0219694	-0.067
A5SS	SLC38A7	0.0249181	-0.249
A5SS	ISOC1	0.0249181	0.032
A5SS	LARP1	0.0249181	0.093
A5SS	ITCH	0.0249181	-0.034
A5SS	TMEM198	0.0249181	-0.06
A5SS	ZNF513	0.0249181	0.04
A5SS	STARD7	0.0250291	0.12
A5SS	PARL	0.0269449	-0.056
A5SS	STAP2	0.0278866	-0.126
A5SS	LOC117020118	0.0283486	-0.407
A5SS	TMEM101	0.0288354	-0.093
A5SS	ASIC1	0.0288354	-0.03
A5SS	MADD	0.0315808	-0.093
A5SS	NME3	0.0324422	0.043
A5SS	JPT2	0.0332876	0.144
A5SS	ASMTL	0.0340028	-0.113
A5SS	RUFY2	0.0351092	0.1
A5SS	CAMKV	0.0351092	0.016
A5SS	NME3	0.0376219	0.195
A5SS	DECR2	0.0388699	0.074
A5SS	RELCH	0.0404709	-0.039
A5SS	UFD1	0.0416692	0.064
A5SS	LGI3	0.0452047	0.029
A5SS	LUC7L3	0.0466532	-0.117
A5SS	EXOSC4	0.0469074	0.038
A5SS	CKAP5	0.0475929	-0.025
A5SS	CEBPZ	0.0496007	0.133
MXE	DNAJC15	5.68263e-09	-0.044
MXE	APBB1	2.44516e-06	0.183
MXE	SMAP2	2.11969e-05	0.457
MXE	MAP1A	3.39636e-05	0.054
MXE	PLAC9	3.60122e-05	-0.04
MXE	SMAP2	4.24239e-05	0.434
MXE	HNRNPM	8.71086e-05	0.097
MXE	SYP	0.000200819	0.021
MXE	PACS2	0.000200819	-0.115
MXE	HMGN2	0.000240155	0.015
MXE	PLAC9	0.000328433	-0.084
MXE	FAM171B	0.000340017	0.473
MXE	NAA20	0.000340017	-0.023
MXE	CAMK2G	0.000343787	0.043
MXE	SYNPR	0.000459583	0.023
MXE	SMAP2	0.000478342	0.251
MXE	ASMTL	0.000669661	0.263
MXE	FAM171B	0.000695726	0.341
MXE	FBXW4	0.000695726	0.496
MXE	RIMS1	0.000695726	-0.042
MXE	SNAP25	0.00100678	0.015
MXE	OSBPL1A	0.00106872	-0.047
MXE	SNAP25	0.00108631	0.015
MXE	NUDT14	0.0011193	-0.516
MXE	NDUFA10	0.00115077	-0.585
MXE	RTN1	0.00115762	-0.315
MXE	ATP2B2	0.00123983	0.037
MXE	RIMS1	0.00140069	0.039
MXE	CHTOP	0.00145828	0.055
MXE	NCDN	0.00158268	-0.013
MXE	PFKL	0.00158268	0.025
MXE	LAPTM4A	0.00169018	0.021
MXE	NTM	0.00199615	0.246
MXE	USP44	0.00201398	-0.259
MXE	Ahsa2	0.0021151	0.29
MXE	RANBP17	0.00245882	0.299
MXE	UBE2R2	0.00248522	0.358
MXE	CAMK2G	0.00249076	0.038
MXE	FAM171B	0.00250415	-0.084
MXE	OSBPL1A	0.00266227	-0.042
MXE	OSBPL1A	0.00266227	-0.042
MXE	TMEM59L	0.00298968	-0.014
MXE	FASTK	0.00344732	0.163
MXE	LGI1	0.00355657	0.05
MXE	SBF1	0.00355657	0.047
MXE	UBALD1	0.00374405	0.188
MXE	SBF1	0.00421251	0.052
MXE	PYCR3	0.00421824	-0.142
MXE	NCDN	0.00432285	-0.013
MXE	SCMH1	0.004359	0.155
MXE	FAM171B	0.00459085	0.395
MXE	CAMK2G	0.00489489	0.077
MXE	EIF4G3	0.00489489	-0.16
MXE	FAM171B	0.00527642	-0.078
MXE	NDUFA10	0.00530085	-0.568
MXE	MCF2	0.00540277	-0.213
MXE	PDXK	0.00540277	-0.328
MXE	HNRNPA2B1	0.0054645	-0.039
MXE	CPAMD8	0.00576573	-0.09
MXE	NDFIP1	0.00605703	0.014
MXE	SLC8A1	0.00694001	-0.056
MXE	TMEM63C	0.00754615	-0.056
MXE	SYNPR	0.00773759	0.361
MXE	TMEM59L	0.00796989	-0.013
MXE	KARS1	0.00799519	-0.052
MXE	EPB41L2	0.00810714	-0.113
MXE	NPTN	0.00810714	0.046
MXE	JMJD8	0.0089665	0.112
MXE	LIMCH1	0.00935617	-0.325
MXE	NSMF	0.00973979	-0.482
MXE	NFAT5	0.00985863	-0.157
MXE	BSN	0.00985863	0.043
MXE	ACP1	0.00985863	-0.352
MXE	MBP	0.0107282	0.049
MXE	C12orf29	0.0111595	0.479
MXE	GLYR1	0.0116368	0.033
MXE	ROGDI	0.01185	-0.032
MXE	PPM1K	0.0119933	-0.267
MXE	NSMF	0.0120631	-0.477
MXE	CAMK2G	0.0132007	0.019
MXE	ZDHHC20	0.0133618	-0.19
MXE	NAA20	0.0138693	-0.041
MXE	PKM	0.0139043	0.033
MXE	MRAS	0.0141757	0.013
MXE	NAA20	0.0143691	-0.041
MXE	LAMP2	0.0147519	0.237
MXE	SBF1	0.0150494	0.023
MXE	EPB41L3	0.0150811	-0.038
MXE	NAA20	0.0153279	-0.047
MXE	TMEM59L	0.0160321	-0.018
MXE	SNAP25	0.0160321	0.024
MXE	LIMS1	0.0161615	0.273
MXE	ST6GALNAC6	0.0166963	0.075
MXE	TPM3	0.0177617	-0.045
MXE	PAXX	0.0179052	0.032
MXE	STAP2	0.0186452	-0.038
MXE	TBCEL	0.0186452	0.053
MXE	SORBS2	0.0189892	-0.12
MXE	ST6GALNAC6	0.0192467	0.068
MXE	MBD2	0.0193205	-0.027
MXE	UPF3A	0.0195628	0.135
MXE	RNF157	0.0195628	0.023
MXE	FSTL4	0.020069	0.097
MXE	RTN4IP1	0.0201479	-0.079
MXE	FBXW4	0.0201479	0.193
MXE	HMGN2	0.0202333	0.019
MXE	CLSTN1	0.0212051	0.402
MXE	DPCD	0.0212972	0.049
MXE	HNRNPL	0.0224176	0.03
MXE	LGALS8	0.0226438	0.085
MXE	KIAA0232	0.0226512	0.144
MXE	Ahsa2	0.0229584	0.315
MXE	SLC4A10	0.0229741	0.077
MXE	POLRMT	0.0231661	-0.059
MXE	NCS1	0.0235293	-0.027
MXE	NRG2	0.0242187	-0.065
MXE	MBD2	0.0256256	-0.042
MXE	SUCLG1	0.0256256	-0.429
MXE	NUDT14	0.0256256	-0.282
MXE	MARK3	0.0258775	0.028
MXE	NME3	0.0259215	0.063
MXE	RNF157	0.0267002	0.043
MXE	PKM	0.0267002	0.054
MXE	ZMYND8	0.0267002	0.042
MXE	UBE2R2	0.026991	0.275
MXE	RNF112	0.0275038	0.034
MXE	TTC7B	0.0275038	0.02
MXE	NAA20	0.0282673	-0.025
MXE	ARPP19	0.0284418	-0.261
MXE	CAMK2G	0.0288124	0.093
MXE	evm.model.Contig3.414	0.0289122	-0.469
MXE	RMND5B	0.029434	-0.04
MXE	PDXK	0.0295068	-0.282
MXE	FASTK	0.0296636	0.125
MXE	LY6H	0.0298585	-0.207
MXE	HBA1	0.0306509	0.336
MXE	C12orf29	0.0307724	0.455
MXE	RPL22L1	0.0309296	-0.026
MXE	CAMK2G	0.0309554	0.091
MXE	DTNB	0.0321065	0.082
MXE	YDJC	0.0321065	0.048
MXE	YDJC	0.0323843	0.048
MXE	AGAP3	0.0328272	-0.133
MXE	PPM1K	0.0335186	0.195
MXE	FAM193B	0.0338287	0.231
MXE	KARS1	0.034883	-0.132
MXE	CIPC	0.0349125	0.165
MXE	L3MBTL4	0.0363064	0.527
MXE	PANX1	0.0363064	-0.05
MXE	C12orf29	0.0364116	0.445
MXE	ZNF740	0.0369313	0.082
MXE	MCTP1	0.0370065	0.46
MXE	PPIP5K1	0.0375983	0.198
MXE	SELENOO	0.0381639	-0.097
MXE	METTL22	0.0413153	-0.248
MXE	PACS2	0.0437412	-0.061
MXE	CAMK2G	0.0438952	0.069
MXE	CIBAR1	0.0438952	0.112
MXE	EPB41L3	0.0443857	0.084
MXE	FAM171B	0.0443857	-0.258
MXE	KARS1	0.0443857	-0.075
MXE	REEP1	0.0450919	0.047
MXE	SYNJ1	0.0451433	-0.055
MXE	FASTK	0.0451433	0.121
MXE	PPM1K	0.0464177	0.126
MXE	ZNF740	0.0470021	-0.075
MXE	EPB41L1	0.0485675	-0.038
MXE	ATP2B2	0.0485675	0.074
MXE	EPB41L3	0.0485675	-0.091
MXE	SVOP	0.0485675	-0.522
MXE	PALM	0.0488863	0.066
MXE	MAP1A	0.0494763	0.049
MXE	evm.model.Contig27.104	0.0494763	-0.328
MXE	LGR6	0.0495026	-0.133
MXE	SETD6	0.0496627	0.12
RI	SKIV2L	6.15594e-06	-0.086
RI	MAG	1.04765e-05	-0.057
RI	AP2M1	1.08287e-05	0.131
RI	MAST1	1.39163e-05	-0.138
RI	TMEM132B	2.57194e-05	0.578
RI	CHKB	3.96961e-05	-0.029
RI	NEDD8	6.19126e-05	-0.018
RI	SHROOM1	6.47203e-05	-0.087
RI	JMJD8	6.50667e-05	-0.127
RI	CTSF	6.97097e-05	-0.049
RI	DDX49	8.26053e-05	-0.147
RI	GPAA1	0.000124538	-0.03
RI	CLK1	0.000178866	-0.02
RI	ACADVL	0.000210234	-0.036
RI	NOP56	0.000222029	-0.083
RI	ANKRD13B	0.000253527	-0.094
RI	ATP13A1	0.000368547	-0.051
RI	C18orf21	0.000401512	0.146
RI	CRY1	0.000428845	-0.089
RI	VPS11	0.000428845	-0.036
RI	DCXR	0.000428845	-0.147
RI	NEURL4	0.000457059	-0.028
RI	MAT2B	0.000557101	-0.024
RI	MAPKAPK5	0.000557101	-0.381
RI	APBB1	0.000557101	0.326
RI	RPS6KB2	0.000626067	-0.038
RI	CCZ1B	0.000626826	-0.066
RI	NT5C2	0.00063571	-0.031
RI	APBB1	0.000649352	0.282
RI	GPAA1	0.000715309	-0.032
RI	USP11	0.000733379	-0.029
RI	KAT5	0.00077301	-0.029
RI	WRAP73	0.000825747	-0.121
RI	GGA1	0.000876264	-0.454
RI	ZNF512B	0.000876264	-0.045
RI	TESK1	0.0008961	-0.026
RI	GBA2	0.00099016	-0.022
RI	CTPS1	0.00105409	-0.36
RI	YRDC	0.00110325	-0.047
RI	CASTOR2	0.00111404	-0.022
RI	APPL2	0.00116497	-0.052
RI	RAC3	0.00122312	-0.029
RI	PSMD4	0.00122312	-0.017
RI	GET4	0.00124727	-0.332
RI	RHOT2	0.00138685	-0.038
RI	TMEM214	0.00181252	-0.044
RI	AP2M1	0.00213703	0.399
RI	evm.model.Contig33.120	0.00221855	-0.07
RI	SHARPIN	0.00221855	-0.065
RI	HNRNPA2B1	0.00274257	-0.013
RI	CAMK2B	0.00288	-0.013
RI	DDX41	0.0032386	-0.03
RI	CCDC61	0.00366272	-0.05
RI	EZH1	0.00368746	-0.052
RI	NELFCD	0.00373287	-0.049
RI	RUNDC3A	0.0038025	-0.01
RI	ANAPC2	0.00414092	-0.028
RI	LTBP3	0.00427659	0.076
RI	Mmtag2	0.00427659	-0.021
RI	CALU	0.00427659	0.469
RI	SGSM3	0.00451456	-0.032
RI	BCS1L	0.00464029	-0.041
RI	HSPA14	0.0048071	-0.068
RI	CTU2	0.00493822	-0.095
RI	POLR2H	0.0050345	-0.049
RI	KLF4	0.00521609	0.314
RI	VAT1	0.00521609	-0.035
RI	TLE5	0.00589345	-0.216
RI	NPAS1	0.00589345	-0.305
RI	MATR3	0.00589345	-0.011
RI	ERGIC3	0.00589345	-0.024
RI	RFC5	0.00589345	-0.078
RI	CZIB	0.00609074	-0.06
RI	SLC50A1	0.00676659	-0.372
RI	CYTH3	0.00711315	-0.024
RI	CHID1	0.00711315	-0.045
RI	RNASET2	0.00747042	-0.158
RI	GMPPB	0.00750929	-0.144
RI	CRELD1	0.00751095	-0.027
RI	BSCL2	0.00766456	-0.021
RI	TMEM94	0.00780283	-0.033
RI	INF2	0.00792584	-0.106
RI	IFFO1	0.00824714	-0.193
RI	MAPKBP1	0.00839893	-0.052
RI	PPP2R5A	0.00839893	-0.056
RI	KIF1A	0.00839893	-0.103
RI	MAF1	0.00874225	-0.029
RI	ECH1	0.00890494	-0.029
RI	ARMC6	0.00893875	-0.238
RI	CLN3	0.00893875	-0.059
RI	FXR2	0.00914093	-0.016
RI	HSF4	0.00915501	-0.312
RI	GFUS	0.00933907	-0.046
RI	ALG1	0.010079	0.057
RI	NUMA1	0.0101051	-0.033
RI	CHKB	0.0101923	-0.027
RI	Ccnj	0.010225	0.135
RI	UNC5A	0.0104229	-0.033
RI	SEPTIN1	0.0104479	-0.051
RI	HDAC3	0.0105063	-0.094
RI	SHARPIN	0.0108677	-0.057
RI	NEURL4	0.0112232	-0.532
RI	IMPDH2	0.0112265	-0.022
RI	ING4	0.0114841	-0.027
RI	ANKRD13D	0.0119491	0.043
RI	TUB	0.0119491	-0.029
RI	ACADVL	0.0119871	-0.039
RI	COMMD3	0.0119871	-0.047
RI	COMMD3	0.0119871	-0.098
RI	APBB3	0.0119871	-0.044
RI	ATP6V0D1	0.0119871	-0.016
RI	LARP1	0.0119871	0.086
RI	KRI1	0.0119871	-0.046
RI	SCAMP3	0.0119871	0.042
RI	ABCG4	0.0119871	-0.035
RI	TRIM33	0.0129113	-0.067
RI	RTEL1	0.0130841	-0.037
RI	MAPK11	0.0131122	-0.093
RI	CLN3	0.0131122	-0.102
RI	MAK16	0.0134936	0.041
RI	AHCYL1	0.0136168	-0.203
RI	P3H3	0.0142639	-0.028
RI	PIP4P1	0.0144921	-0.021
RI	PNO1	0.0144938	-0.03
RI	NFRKB	0.01459	-0.076
RI	SLC27A3	0.01459	-0.038
RI	HEY1	0.01459	-0.265
RI	INF2	0.01459	-0.065
RI	MPV17	0.01459	-0.076
RI	ULK3	0.0150689	-0.048
RI	NADK	0.0153235	-0.029
RI	PSME2	0.0153235	-0.047
RI	BOP1	0.01557	-0.037
RI	ACTL6B	0.0156145	-0.032
RI	TMEM259	0.0157382	-0.026
RI	ATP6V0A1	0.0157382	-0.011
RI	UBE2J2	0.0160593	-0.055
RI	RPP21	0.0162038	-0.104
RI	FRMPD1	0.0162968	-0.243
RI	COMMD3-BMI1	0.0165959	-0.027
RI	CHD3	0.0167699	0.179
RI	DNPEP	0.0173956	-0.04
RI	RASGEF1A	0.0175698	-0.025
RI	LOC117016534	0.0178215	-0.251
RI	MTF2	0.0178215	-0.058
RI	VCPKMT	0.0178215	-0.316
RI	GGCX	0.0182558	-0.044
RI	KDM5C	0.0185748	-0.04
RI	IMPDH2	0.0185748	-0.033
RI	NISCH	0.0185748	-0.019
RI	ZFAND2B	0.0185748	-0.02
RI	MAPK11	0.0185748	-0.083
RI	NPRL2	0.0185748	-0.105
RI	INF2	0.0192064	-0.053
RI	RNF123	0.0198622	0.084
RI	NRIP3	0.0199947	-0.02
RI	RNF5	0.0205497	-0.015
RI	FAM189B	0.0206978	-0.099
RI	RIT1	0.0207312	-0.033
RI	BCKDK	0.0208977	-0.059
RI	TUBGCP5	0.0210596	-0.052
RI	NPDC1	0.0218774	-0.033
RI	NEURL4	0.0228281	-0.028
RI	MLX	0.0233639	-0.027
RI	PAXX	0.023439	-0.066
RI	RBBP4	0.0236634	-0.016
RI	ABCG4	0.0239191	-0.04
RI	QPCTL	0.0241524	-0.067
RI	Mmtag2	0.0246035	-0.017
RI	GABBR1	0.0247125	-0.255
RI	B9D1	0.0254787	0.373
RI	ICA1	0.0258392	0.034
RI	CAMK2B	0.0265063	-0.269
RI	ARSA	0.027248	-0.067
RI	INF2	0.0277782	-0.076
RI	CLN3	0.0281784	-0.054
RI	PPP1R12C	0.0281896	-0.021
RI	FDX2	0.0281896	-0.094
RI	DHPS	0.029012	-0.041
RI	MAP3K12	0.0290222	-0.029
RI	CRELD1	0.0292283	-0.017
RI	MTF2	0.0303763	-0.068
RI	PPP1R12C	0.031136	-0.026
RI	CDC42BPB	0.0313151	-0.26
RI	CTSF	0.0329372	-0.041
RI	PPAN	0.0329372	-0.059
RI	TMED4	0.0334875	-0.027
RI	PPP1R12C	0.0337098	-0.02
RI	ABCA2	0.0344403	-0.034
RI	RNF112	0.0353381	-0.031
RI	MARS1	0.0353381	-0.026
RI	PPP1R12C	0.0364546	-0.015
RI	KCNIP2	0.0369527	-0.018
RI	MYO18A	0.0375406	0.293
RI	PPM1M	0.0379812	-0.066
RI	PLK2	0.037996	-0.017
RI	SCARF2	0.037996	-0.037
RI	MROH1	0.037996	-0.085
RI	HACE1	0.0391825	-0.159
RI	YTHDC2	0.0398894	-0.09
RI	evm.model.Contig40.361	0.0403822	-0.025
RI	CXXC1	0.040861	-0.072
RI	YPEL3	0.0426712	-0.016
RI	GNPAT	0.0434838	-0.067
RI	GNB2	0.0437715	-0.012
RI	EXOSC8	0.0447421	-0.053
RI	RAB40C	0.0451447	-0.034
RI	MAPK11	0.0457615	-0.043
RI	GTPBP3	0.0462964	-0.019
RI	TBPL1	0.0462964	0.026
RI	STX18	0.0465572	-0.031
RI	ABCF1	0.0477932	-0.028
RI	evm.model.Contig62.47	0.0477932	-0.02
RI	SLC6A8	0.048006	-0.021
SE	FAM234B	0	-0.04
SE	HDDC2	0	-0.081
SE	DNAJC15	5.56161e-09	-0.045
SE	MAP1A	1.14102e-07	0.031
SE	evm.model.Contig27.104	2.63916e-07	-0.121
SE	DNAJC15	8.73134e-07	-0.038
SE	EPB41L1	1.23476e-06	-0.033
SE	PSMA7	3.65017e-06	0.027
SE	EPB41L1	5.63989e-06	-0.036
SE	YRDC	5.63989e-06	0.096
SE	HDDC2	6.24738e-06	-0.039
SE	PFKP	1.62691e-05	-0.021
SE	MVB12A	1.75389e-05	-0.113
SE	MVB12A	2.13329e-05	-0.101
SE	PSMA7	2.13329e-05	0.052
SE	WDR73	3.57702e-05	-0.19
SE	ARHGAP21	3.71722e-05	-0.038
SE	MAP1A	4.73799e-05	0.048
SE	RAMP1	4.73799e-05	0.037
SE	MAP1A	5.2261e-05	0.049
SE	PSMA7	5.2261e-05	0.057
SE	PSMA7	5.2261e-05	0.054
SE	DNAJC15	5.91581e-05	-0.076
SE	MRPS18C	7.78752e-05	-0.06
SE	AK1	8.18133e-05	0.03
SE	PGAP1	8.18133e-05	-0.083
SE	RIMS1	8.18133e-05	-0.082
SE	SCFD1	8.39355e-05	-0.047
SE	GTF2I	8.84789e-05	-0.075
SE	NDFIP1	0.000110053	-0.01
SE	PIK3R1	0.000112125	-0.157
SE	DNAJC15	0.000113934	0.049
SE	LUC7L	0.000113934	-0.147
SE	RNF115	0.000113963	-0.038
SE	MVB12A	0.000123993	-0.087
SE	APBB1	0.000123993	-0.4
SE	UNC13A	0.000129566	-0.067
SE	PER3	0.000131946	-0.11
SE	PLAC9	0.000131946	-0.1
SE	SYNPR	0.000131946	-0.084
SE	SYNPR	0.000131946	-0.085
SE	SYNPR	0.000145678	-0.085
SE	SEC11C	0.000146222	-0.03
SE	SEC11C	0.000146222	-0.03
SE	TM2D3	0.000146222	0.106
SE	TIMM17A	0.000146222	-0.022
SE	MVB12A	0.000146222	-0.115
SE	EPHA5	0.000153682	-0.239
SE	PPP4R2	0.000170462	-0.045
SE	SCMH1	0.000182382	-0.196
SE	ABCG4	0.000182382	-0.09
SE	YRDC	0.000192367	0.156
SE	SYNPR	0.000201369	-0.031
SE	EPHA5	0.000220684	-0.131
SE	MORN3	0.000228194	0.606
SE	TIMM17A	0.000250641	-0.02
SE	LUC7L3	0.000266222	-0.028
SE	RNF157	0.000270282	-0.055
SE	KIAA0232	0.000272668	-0.047
SE	TSPAN5	0.000272668	-0.029
SE	SYNPR	0.000272668	-0.044
SE	TM2D3	0.000310701	0.045
SE	ALDOC	0.000334194	0.015
SE	CCM2	0.000350374	0.052
SE	VIP	0.000350374	-0.038
SE	MBP	0.000350374	0.018
SE	NAA20	0.000377593	0.04
SE	ALDOC	0.000384308	0.015
SE	KARS1	0.00045956	-0.057
SE	PFKL	0.000474093	0.023
SE	MICAL3	0.000485888	-0.375
SE	KCNH2	0.000515393	0.049
SE	CLK4	0.000536505	-0.031
SE	SLC35C2	0.000543178	-0.328
SE	ARL3	0.000553761	-0.307
SE	YRDC	0.000553761	0.165
SE	NAA20	0.000585712	0.023
SE	ALKBH4	0.000585712	-0.034
SE	TBCEL	0.000590489	-0.097
SE	ARL3	0.000600714	-0.05
SE	MSL3	0.000612338	-0.1
SE	KARS1	0.000664525	-0.034
SE	TK2	0.000686436	0.046
SE	CADPS	0.000686992	-0.078
SE	ROGDI	0.000701966	0.033
SE	HDAC5	0.000701966	0.05
SE	RASGRF1	0.000701966	-0.023
SE	MSL3	0.000701966	-0.098
SE	YRDC	0.000701966	0.163
SE	TIMM17A	0.000754714	-0.019
SE	ARL3	0.000767904	-0.046
SE	GABBR1	0.000767904	0.025
SE	EPB41L3	0.00078649	-0.158
SE	GABBR1	0.000786783	0.038
SE	CAD	0.00079513	-0.2
SE	C12orf29	0.000833352	-0.092
SE	PIP5K1A	0.000860221	-0.03
SE	TMX4	0.000889167	-0.108
SE	SHANK2	0.000894384	-0.061
SE	USP4	0.000902193	-0.066
SE	LRRC58	0.000956544	0.077
SE	EPN1	0.000983438	0.031
SE	LOC109382746	0.00100307	-0.078
SE	TIAL1	0.00101888	-0.055
SE	COPS9	0.00101888	0.017
SE	WNK1	0.00102739	0.065
SE	MADCAM1	0.00102739	-0.451
SE	RASGEF1C	0.00102739	-0.073
SE	LUC7L3	0.00102739	-0.052
SE	MAP1A	0.00104728	0.072
SE	EBF3	0.00107237	-0.106
SE	ATG13	0.00107237	0.046
SE	ARL3	0.00120084	-0.384
SE	TYROBP	0.00122513	0.047
SE	SQSTM1	0.00123214	0.037
SE	ARL3	0.00125307	-0.042
SE	VIP	0.00125307	-0.088
SE	CLIP1	0.00125307	-0.057
SE	TTC7B	0.00125663	0.031
SE	KCNH2	0.00131593	0.094
SE	TUBA1A	0.00134046	-0.013
SE	PRKAR1B	0.00134046	-0.031
SE	TPRA1	0.00134461	0.089
SE	HBA1	0.00134643	-0.377
SE	MPP3	0.00136107	0.038
SE	SRRM1	0.00136658	-0.062
SE	FAM171B	0.0014358	0.073
SE	LUC7L3	0.0014358	-0.03
SE	TTC3	0.00144014	-0.015
SE	PRKAR1B	0.00144936	-0.028
SE	GNB5	0.00145957	0.067
SE	GABBR1	0.00156126	0.029
SE	MICAL3	0.00156126	-0.063
SE	RTCA	0.00162589	-0.102
SE	USP4	0.00162589	-0.121
SE	RAMP1	0.00163454	0.021
SE	MADCAM1	0.00179125	-0.439
SE	VAV2	0.00180939	0.191
SE	KIAA1549L	0.0018249	-0.086
SE	NPDC1	0.00183642	0.019
SE	NPDC1	0.00183642	0.019
SE	PFKFB2	0.00186973	-0.065
SE	KLHDC1	0.00197613	0.393
SE	HDAC5	0.00202675	0.066
SE	PER1	0.00212024	0.127
SE	NPDC1	0.00212067	0.018
SE	CLASP1	0.00214818	-0.089
SE	GNB5	0.00217642	0.042
SE	ATG13	0.00220345	0.11
SE	ATG13	0.00220345	0.11
SE	RNF144B	0.00224095	-0.174
SE	ZDHHC20	0.0022647	-0.194
SE	SLTM	0.00229828	0.085
SE	NPDC1	0.00231511	0.02
SE	HNRNPA2B1	0.00244708	0.026
SE	PFKL	0.00249089	0.052
SE	NPDC1	0.00249351	0.02
SE	TSPAN5	0.00249351	-0.027
SE	KARS1	0.00249351	-0.056
SE	CD99L2	0.00249351	-0.037
SE	RTCA	0.00252312	-0.062
SE	CATSPER2	0.00252312	-0.309
SE	UBN1	0.00252312	0.066
SE	LAPTM4A	0.00252312	0.018
SE	EIF4A1	0.00252312	-0.06
SE	RTCA	0.00252312	-0.062
SE	KIAA0232	0.00252312	-0.038
SE	PHF20	0.00252312	0.097
SE	CA3	0.00252312	0.013
SE	CA3	0.00252312	0.013
SE	CA3	0.00252312	0.013
SE	CA3	0.00252312	0.013
SE	CA3	0.00252312	0.013
SE	CA3	0.00252312	0.013
SE	CA3	0.00252312	0.013
SE	SNAP25	0.00254295	0.021
SE	SEC11C	0.00256537	-0.017
SE	BAALC	0.00256537	0.059
SE	KIAA0232	0.00258036	-0.04
SE	IRAG2	0.00260248	0.143
SE	TBC1D12	0.00267075	-0.06
SE	HMGN2	0.00267075	-0.011
SE	GDPD1	0.00267075	-0.045
SE	KIF1B	0.00267075	-0.017
SE	ARL3	0.00268918	-0.037
SE	NARF	0.00274403	0.053
SE	SHTN1	0.00280323	-0.054
SE	B4GALNT1	0.00288727	-0.297
SE	TMEM164	0.00288981	-0.13
SE	ZCCHC24	0.00288981	-0.098
SE	BCCIP	0.00296926	0.081
SE	NUP93	0.00297664	0.046
SE	STS	0.00311964	0.16
SE	MEF2C	0.00327956	-0.013
SE	ALKBH1	0.00347652	0.15
SE	ISCA1	0.00360766	-0.036
SE	SLC35C2	0.00362221	-0.476
SE	ELMOD1	0.00368725	-0.02
SE	NDFIP1	0.00374223	0.03
SE	DACT3	0.00374223	0.154
SE	ING4	0.00374223	0.084
SE	ISCA1	0.00374223	-0.035
SE	SNAP25	0.00374223	0.021
SE	SMC6	0.00379977	-0.05
SE	LUC7L3	0.00380146	-0.017
SE	TNPO3	0.00380514	-0.09
SE	MAPK14	0.00384641	-0.035
SE	DPY19L3	0.00385916	-0.029
SE	SPECC1L	0.00385916	0.061
SE	HUS1	0.00406511	0.044
SE	THOC7	0.00411108	-0.042
SE	LEF1	0.00422203	-0.162
SE	SLC35C2	0.00437882	-0.446
SE	SORBS2	0.00448235	-0.216
SE	RNF115	0.00449092	-0.026
SE	ING4	0.00467521	0.043
SE	TMEM59L	0.00472647	0.026
SE	RBFA	0.00473512	-0.066
SE	BSN	0.00473512	0.041
SE	ANGEL2	0.00474338	-0.072
SE	KRTCAP2	0.00487037	0.029
SE	TM2D3	0.00489234	0.071
SE	CTDNEP1	0.00494347	0.036
SE	KLHL22	0.00494347	-0.035
SE	ANKRD39	0.00499441	0.124
SE	PTDSS1	0.0050433	-0.031
SE	AGAP1	0.00507613	-0.14
SE	RNASET2	0.00508249	0.031
SE	EPN1	0.00508598	0.078
SE	EPN1	0.00514409	0.078
SE	ARHGEF11	0.00535398	-0.071
SE	USP3	0.00535398	-0.053
SE	ING4	0.00552708	0.134
SE	ZFAND3	0.00556014	0.056
SE	SYNJ1	0.00556014	-0.143
SE	CLSTN1	0.00558216	0.018
SE	RIMKLA	0.00567576	0.388
SE	ERICH3	0.00575439	-0.073
SE	AK1	0.00578226	0.052
SE	GABBR1	0.00579121	0.013
SE	NT5C2	0.00581319	-0.057
SE	CA10	0.00584073	-0.022
SE	ETNK2	0.00600333	-0.121
SE	KMT2E	0.00600333	-0.028
SE	NPDC1	0.00601388	0.027
SE	DYNLT3	0.00609216	-0.024
SE	LONRF3	0.00613171	0.159
SE	ARMC2	0.00633521	-0.211
SE	TIAL1	0.00634319	-0.027
SE	BRD8	0.00634892	0.034
SE	TMEM59L	0.00643925	0.039
SE	SLC52A1	0.00645055	-0.094
SE	PRMT8	0.00661339	0.054
SE	NPDC1	0.00664483	0.027
SE	SLC25A11	0.0066485	0.064
SE	ARPP21	0.00672196	-0.055
SE	OXNAD1	0.00702712	-0.22
SE	SYNJ1	0.00703447	-0.091
SE	SLC52A1	0.00716178	-0.092
SE	SLC8A2	0.00729792	-0.058
SE	EPB41L3	0.00737273	-0.081
SE	KIFC2	0.00738871	0.03
SE	EIF4G3	0.00740575	0.158
SE	CA10	0.00744974	-0.021
SE	LRRC58	0.00752761	0.122
SE	MTCL1	0.00755024	0.135
SE	SIDT2	0.00759184	0.077
SE	COL25A1	0.00766448	-0.078
SE	FNBP1	0.00788594	0.288
SE	RPUSD3	0.00798834	0.138
SE	ZNF653	0.0080118	-0.032
SE	SV2A	0.00805187	0.02
SE	CAMK2B	0.00805899	0.053
SE	evm.model.Contig25.86	0.00816498	0.342
SE	EIF4H	0.00820661	-0.035
SE	MMP28	0.00852751	0.448
SE	TBC1D12	0.00857546	-0.082
SE	RNF175	0.00857546	-0.092
SE	ST6GALNAC6	0.00857546	-0.023
SE	SORBS2	0.00883466	-0.137
SE	TRIM2	0.00883466	0.07
SE	PCBD1	0.00885743	0.049
SE	DNPEP	0.00886496	-0.047
SE	PLAC9	0.00891887	-0.092
SE	GNPAT	0.00891887	-0.13
SE	MIER1	0.00897421	-0.043
SE	EPB41L1	0.00897546	0.028
SE	CPNE9	0.00919644	-0.033
SE	SYNJ1	0.00925273	-0.301
SE	ALG13	0.00925518	-0.127
SE	NSMF	0.00927597	0.22
SE	IL17RB	0.0092848	-0.108
SE	SLC35C2	0.00971401	-0.419
SE	LHPP	0.00977055	-0.046
SE	PRMT2	0.00986357	-0.016
SE	DPY19L4	0.0099331	-0.184
SE	EIF4A1	0.0102067	-0.04
SE	CHD2	0.0102548	-0.049
SE	GPC6	0.0103282	0.275
SE	SLC35C2	0.0103876	-0.076
SE	FANCL	0.0104199	-0.184
SE	NF1	0.0104199	-0.076
SE	CCPG1	0.0104199	-0.036
SE	FNBP1	0.0104199	0.356
SE	SYNCRIP	0.0105104	0.032
SE	SBF1	0.0105104	-0.022
SE	SBF1	0.0105104	-0.022
SE	ZNF79	0.0105306	-0.069
SE	SBF1	0.0105306	-0.027
SE	PIP5K1C	0.0105649	-0.107
SE	HNRNPA2B1	0.0105649	0.033
SE	FNIP2	0.0105649	-0.214
SE	SOBP	0.0105649	0.073
SE	TTLL5	0.0105649	-0.122
SE	SLC35A1	0.0105649	-0.075
SE	CLSTN1	0.0106101	0.02
SE	MIER1	0.0106346	-0.054
SE	KDM2A	0.0106681	0.048
SE	RCOR3	0.0106924	-0.049
SE	MPP3	0.0108473	0.07
SE	CYP27A1	0.0108473	-0.217
SE	MXD4	0.0109727	-0.027
SE	MPP3	0.0109886	0.07
SE	NBEAL2	0.0110071	-0.269
SE	EIF4H	0.0111702	-0.059
SE	WDR59	0.0111925	0.273
SE	NIF3L1	0.0112699	-0.062
SE	UCHL1	0.0113284	-0.229
SE	UCHL1	0.0115847	-0.229
SE	NSMF	0.0115878	0.214
SE	CTDNEP1	0.0117385	0.078
SE	TYROBP	0.0118872	0.072
SE	ECI1	0.0119639	0.043
SE	TSPAN5	0.0120068	-0.025
SE	SIDT2	0.0121389	0.121
SE	CKMT1B	0.0121389	0.044
SE	TRPC1	0.0121643	-0.095
SE	PRMT5	0.0121705	0.076
SE	MBD2	0.0126339	-0.032
SE	CLDND1	0.0126339	-0.045
SE	RASAL2	0.0126902	-0.045
SE	SPRING1	0.0127699	-0.024
SE	RBFOX3	0.0127699	-0.013
SE	PHYKPL	0.0128518	0.267
SE	PCLO	0.0128579	-0.026
SE	SYNJ1	0.0128971	-0.076
SE	WBP1	0.0128971	0.039
SE	MICAL3	0.0128971	-0.433
SE	SLC52A1	0.0129599	-0.073
SE	RAF1	0.0129786	0.07
SE	evm.model.Contig62.47	0.0130284	0.385
SE	THUMPD2	0.0131395	0.084
SE	RAF1	0.0131834	0.068
SE	SRSF4	0.0132426	-0.031
SE	AGTPBP1	0.0132903	0.14
SE	ELMO2	0.0132903	-0.022
SE	MBD2	0.0134868	-0.033
SE	YDJC	0.0135919	0.054
SE	PLK5	0.0135919	-0.103
SE	NPC1	0.0136596	-0.086
SE	MAP1A	0.0138624	-0.095
SE	CADM3	0.0138624	0.19
SE	C12orf4	0.0140758	0.08
SE	UBN1	0.0140758	0.134
SE	LGI1	0.014107	-0.071
SE	SIDT2	0.0142814	0.129
SE	UCHL1	0.0143187	-0.156
SE	NSMF	0.0143426	0.21
SE	CIPC	0.014382	0.043
SE	ELP5	0.0143872	0.042
SE	ATP2B2	0.0143872	-0.089
SE	PRRC2C	0.0148363	0.082
SE	DUSP11	0.0148363	-0.02
SE	SRRM1	0.0149353	-0.075
SE	ECI1	0.0149556	0.019
SE	RPS6KC1	0.0150807	-0.047
SE	GPHN	0.0151117	-0.073
SE	UCHL1	0.0151627	-0.152
SE	RIMS1	0.0151818	-0.08
SE	NAV3	0.0152642	-0.074
SE	evm.model.Contig36.49	0.0152642	-0.084
SE	ECI1	0.0153406	0.045
SE	NECAP2	0.0154484	-0.068
SE	STXBP5	0.015469	-0.115
SE	GAK	0.0156037	0.056
SE	DPY19L4	0.015643	-0.146
SE	EIF4H	0.015643	-0.068
SE	PODXL2	0.0156865	0.043
SE	NR2C1	0.0157108	0.069
SE	TYRO3	0.0157108	0.024
SE	ADAM22	0.015711	-0.21
SE	TRIM9	0.0157446	0.082
SE	ENO2	0.0157446	0.016
SE	PODXL2	0.0157446	0.043
SE	ECI1	0.0157446	0.045
SE	MLIP	0.0158646	-0.339
SE	IDE	0.0158646	-0.054
SE	ELAVL3	0.0158646	-0.021
SE	SPTBN1	0.0158987	0.018
SE	CKMT1B	0.0159515	0.021
SE	ADAM22	0.0160856	-0.166
SE	TMEM62	0.0161141	-0.201
SE	POC1A	0.0161338	-0.376
SE	CACNB4	0.0161338	-0.099
SE	PODXL2	0.0161961	0.021
SE	NSMF	0.0164873	-0.41
SE	MFHAS1	0.0165292	-0.106
SE	ST6GALNAC6	0.0167355	-0.213
SE	MMP28	0.0168135	-0.201
SE	SYNJ1	0.0169517	-0.039
SE	REPS1	0.0173588	0.042
SE	UCHL1	0.0173588	-0.186
SE	UCHL1	0.0176059	-0.208
SE	THAP3	0.0176381	-0.084
SE	ELMOD1	0.0176829	-0.015
SE	UCHL1	0.0176831	-0.148
SE	PEX14	0.0177298	-0.029
SE	CBWD2	0.0178346	0.129
SE	BICD1	0.0178424	-0.137
SE	RBFOX3	0.0182363	-0.013
SE	NARF	0.0182441	0.025
SE	PRUNE2	0.018265	-0.084
SE	R3HDM1	0.0183069	0.158
SE	DPY19L4	0.0183069	-0.141
SE	COMMD6	0.0187047	-0.078
SE	FNBP1	0.0187292	0.129
SE	ATP13A2	0.0188143	0.024
SE	ECI1	0.0188143	0.042
SE	UROD	0.0188743	0.029
SE	TRIM46	0.0188743	0.07
SE	LYPLA1	0.0188975	0.121
SE	PRRC2C	0.0188975	0.09
SE	B9D1	0.0190955	-0.028
SE	ENO2	0.019097	0.021
SE	ST8SIA1	0.0191232	-0.041
SE	PNPLA8	0.0191515	-0.021
SE	UEVLD	0.0193208	-0.137
SE	DACT3	0.0195584	0.124
SE	DYNC1LI2	0.0195885	0.146
SE	TLK2	0.0197749	-0.132
SE	MATN2	0.0199443	-0.057
SE	CCDC97	0.0200029	-0.06
SE	DBN1	0.020397	0.02
SE	TMEM230	0.0207246	-0.023
SE	RPL22L1	0.0208634	-0.276
SE	APLP1	0.0209177	0.039
SE	C20orf27	0.0209818	0.029
SE	LOC117038377	0.0210692	-0.083
SE	MAPT	0.0210887	0.086
SE	ARMC6	0.021314	0.034
SE	SGF29	0.0213465	-0.039
SE	DACT3	0.0213873	0.122
SE	TLE5	0.0214506	-0.011
SE	LGI3	0.0216359	0.03
SE	SLC25A11	0.0216787	0.019
SE	EPRS1	0.0219013	0.052
SE	ADGRL1	0.0219013	-0.199
SE	USP54	0.0219013	0.073
SE	PKM	0.0219856	-0.019
SE	RBFOX3	0.0220879	-0.012
SE	CRIM1	0.0221201	0.076
SE	CDH9	0.0223426	-0.036
SE	ISCA1	0.0229142	-0.01
SE	USP54	0.0231963	0.041
SE	RPH3AL	0.0232366	0.391
SE	LOC117016409	0.0233797	0.018
SE	TTLL5	0.0234032	-0.207
SE	SNX6	0.0234032	-0.035
SE	ARNTL	0.023527	-0.063
SE	NAA38	0.0236988	0.041
SE	ADD3	0.0237958	-0.028
SE	EPB41L3	0.0238804	-0.293
SE	MBP	0.0241012	0.073
SE	PRRC2C	0.0241567	0.065
SE	BLOC1S6	0.0242229	0.039
SE	ERAL1	0.0242244	-0.098
SE	R3HDM4	0.0242846	0.063
SE	STARD10	0.0242846	-0.018
SE	CADM3	0.0243174	0.017
SE	SPOUT1	0.024464	0.041
SE	DCLRE1C	0.0250966	-0.188
SE	NSMF	0.0254284	0.038
SE	PER3	0.0254877	-0.076
SE	ADAM22	0.0255114	-0.088
SE	BABAM2	0.0255567	0.035
SE	CELF2	0.0257112	-0.061
SE	TXNDC11	0.0257134	0.047
SE	THUMPD2	0.0259908	0.163
SE	NTAN1	0.0259908	0.026
SE	SFXN1	0.0260733	-0.038
SE	NBEAL2	0.0262108	-0.158
SE	HDAC7	0.0262219	-0.313
SE	ERAL1	0.0266025	-0.076
SE	CRAMP1	0.0266025	-0.088
SE	SMIM13	0.0267011	-0.089
SE	PPP3CA	0.0267194	0.048
SE	TLCD4	0.0267555	0.031
SE	AP1S2	0.0268263	-0.203
SE	CLASP1	0.0269775	-0.039
SE	C20orf27	0.0269775	0.028
SE	NBEAL2	0.027281	-0.404
SE	BLOC1S6	0.027281	0.067
SE	ALKBH1	0.0273225	0.059
SE	SIDT2	0.0273774	0.154
SE	AGAP1	0.0275031	-0.172
SE	CRIM1	0.0275131	0.115
SE	TMEM62	0.0275914	-0.246
SE	RNF40	0.0275914	0.053
SE	UROD	0.027715	0.058
SE	SORBS2	0.0277602	0.085
SE	MBD2	0.0277602	-0.054
SE	SMC5	0.0277602	-0.162
SE	LRRFIP2	0.0279365	0.089
SE	PGPEP1	0.0280843	-0.401
SE	STOML2	0.0284642	0.052
SE	PRMT8	0.0286076	0.099
SE	IFT88	0.029039	-0.364
SE	AGAP2	0.029039	0.035
SE	EPB41L3	0.0291397	-0.223
SE	PSMD4	0.029186	0.048
SE	SLC29A3	0.0292174	0.204
SE	KIFC2	0.0292174	0.023
SE	CHD8	0.0294304	0.107
SE	METTL22	0.029498	0.076
SE	BAIAP2	0.0295313	0.178
SE	TNK2	0.0301364	0.074
SE	PHF11	0.0301364	-0.234
SE	DYNC1LI2	0.0301679	0.062
SE	TRIP12	0.0302537	-0.048
SE	SIRT1	0.0304213	-0.052
SE	CAMK2D	0.0306997	0.041
SE	CLDND1	0.0309234	-0.033
SE	HNRNPLL	0.0313253	-0.035
SE	AP2M1	0.0313333	-0.376
SE	LINS1	0.0313721	0.099
SE	TOP2B	0.0313721	-0.033
SE	GARNL3	0.0315163	-0.131
SE	DDHD2	0.0316639	0.05
SE	RAF1	0.0316802	0.037
SE	DENND6B	0.0316802	0.18
SE	Bicra	0.0317901	0.354
SE	LOC114513919	0.0319527	0.181
SE	EVC	0.0321956	0.054
SE	LRPPRC	0.0322478	0.027
SE	POMT2	0.0322478	-0.215
SE	CEP70	0.0323533	-0.264
SE	GRAMD1B	0.0323852	-0.032
SE	PTPN9	0.0326133	-0.034
SE	CDK5RAP1	0.0326133	-0.037
SE	PES1	0.0329286	-0.028
SE	LRRC7	0.0330669	-0.169
SE	FAM214A	0.0331195	-0.021
SE	UPP1	0.0331943	-0.123
SE	SPRING1	0.0331943	-0.023
SE	ZNF667	0.033201	-0.324
SE	MBP	0.033201	0.011
SE	SMC5	0.0334911	-0.156
SE	STOML2	0.0335033	0.036
SE	WHRN	0.0339589	0.124
SE	CPSF6	0.0339657	-0.081
SE	MRPS5	0.0340637	-0.032
SE	METTL22	0.0342709	0.337
SE	SRSF4	0.0342709	-0.046
SE	TRIM46	0.0344349	0.103
SE	CETN2	0.0346139	0.034
SE	ABLIM1	0.0349741	0.023
SE	CAMK2G	0.0349924	-0.07
SE	CLDND1	0.0351918	-0.023
SE	RASGEF1C	0.0354928	-0.048
SE	PHC3	0.0355559	-0.205
SE	KIFC2	0.0357848	0.023
SE	NMNAT3	0.0357864	0.092
SE	DMXL2	0.0358921	0.025
SE	PGAP1	0.0358921	-0.044
SE	CIPC	0.0363101	0.028
SE	STOML2	0.0363315	0.042
SE	LUC7L3	0.0363394	-0.019
SE	CYP27A1	0.0364447	-0.147
SE	LINS1	0.0365795	0.197
SE	IFT88	0.0366549	-0.296
SE	DYNC1I1	0.036804	-0.08
SE	CTPS1	0.0368208	0.059
SE	GALNT13	0.0368798	-0.027
SE	UBE3B	0.0372775	-0.052
SE	ADGRL2	0.0372775	0.135
SE	SRRM3	0.0373032	-0.029
SE	MRPL3	0.0373616	-0.082
SE	TMEM108	0.0375984	0.064
SE	CEP250	0.0376022	0.258
SE	C20orf27	0.0376636	0.026
SE	MDC1	0.0377263	-0.131
SE	EIF3J	0.0379335	0.032
SE	APEH	0.0380052	0.055
SE	ADGRL2	0.0383715	-0.275
SE	TNK2	0.0383842	0.065
SE	PHF11	0.0383842	-0.131
SE	MARCHF8	0.0386607	0.044
SE	PCYOX1	0.0389305	0.054
SE	SPICE1	0.0389305	-0.148
SE	FBXO22	0.0389305	-0.043
SE	CLIP3	0.0393769	0.032
SE	GTF2I	0.0394587	-0.025
SE	NCAPH2	0.0394858	-0.029
SE	CADM3	0.0395295	0.016
SE	ZNF740	0.0396882	0.087
SE	APPL1	0.0396882	0.031
SE	PRPF40B	0.0396882	-0.064
SE	SMC5	0.0396882	-0.161
SE	CTIF	0.0396882	-0.2
SE	CBWD2	0.0397377	-0.251
SE	VEGFA	0.0398967	0.069
SE	SETD6	0.0399093	0.14
SE	SYNJ1	0.0399093	-0.037
SE	KLF8	0.0399549	-0.231
SE	TRIM2	0.0400214	0.032
SE	KCNK3	0.0400214	-0.051
SE	BLOC1S6	0.0402168	0.109
SE	ATXN7L2	0.0404516	-0.13
SE	SPRING1	0.040519	-0.025
SE	CRCP	0.0408945	-0.13
SE	PAPSS1	0.0410706	-0.02
SE	SEMA6D	0.0410731	-0.237
SE	MRPL54	0.0411156	0.025
SE	PSAP	0.0411619	-0.023
SE	MAP3K7	0.0414009	-0.161
SE	USP54	0.0416615	0.083
SE	CHTOP	0.0416625	0.098
SE	SGTB	0.0416625	-0.02
SE	VAMP4	0.0416954	-0.067
SE	EAF1	0.0418387	-0.042
SE	PAXX	0.0418387	-0.04
SE	SH3GL2	0.0418619	0.011
SE	GSK3B	0.0420366	-0.047
SE	LGALS8	0.0421806	-0.167
SE	RGS20	0.0424748	-0.053
SE	ANK1	0.0426703	-0.02
SE	PRRC2C	0.0428659	0.107
SE	INPP4A	0.0430011	-0.136
SE	PINX1	0.0430011	-0.077
SE	RGL2	0.0433114	0.034
SE	MCTP1	0.0433117	-0.03
SE	CLK4	0.0434427	-0.021
SE	SP3	0.0435489	-0.029
SE	CDC123	0.0439031	0.014
SE	FUT9	0.0439075	0.098
SE	ARAP1	0.0439252	-0.056
SE	ADAM22	0.0440318	-0.119
SE	SYNJ1	0.0441666	-0.53
SE	LAMP2	0.0444276	-0.034
SE	NAA38	0.0446816	0.035
SE	SOBP	0.0446929	0.122
SE	SNCAIP	0.0453947	-0.088
SE	BTBD10	0.0453975	-0.024
SE	ALDH3A2	0.0454275	-0.049
SE	EIF2B2	0.0454275	-0.028
SE	FDX1	0.0455235	0.034
SE	LOC117038377	0.0455953	0.091
SE	SLC35C2	0.0455953	-0.043
SE	MAPK9	0.0455953	-0.017
SE	ZNF251	0.0455953	-0.022
SE	PITPNM2	0.0458474	-0.019
SE	WBP1	0.0468459	0.232
SE	PPP4R2	0.0470655	-0.02
SE	ADGRL1	0.0470655	-0.108
SE	CAMK2D	0.0471974	-0.179
SE	USP54	0.0473134	0.082
SE	MAST1	0.0473663	-0.042
SE	GAK	0.0474163	0.044
SE	TNRC6C	0.0474163	0.038
SE	UBR1	0.0474163	-0.047
SE	CCNDBP1	0.047513	0.034
SE	ROGDI	0.0476517	0.081
SE	APBA2	0.0482111	0.047
SE	KRTCAP2	0.0483046	0.014
SE	MAP3K11	0.048356	0.111
SE	NPL	0.0485643	-0.331
SE	NR2C1	0.0486424	0.121
SE	LRP3	0.048777	-0.023
SE	MTX2	0.048997	0.066
SE	KCNC2	0.0491576	-0.039
SE	TMCO1	0.0493424	-0.038
SE	CETN2	0.0495052	0.019
SE	GDPD5	0.0495919	-0.051
SE	TMCC2	0.0497821	0.018
SE	ASH2L	0.0499053	-0.105
SE	SH3PXD2A	0.0499516	0.17
SE	ATP5F1B	0.0499516	0.011
SE	PCM1	0.04999	-0.186
SE	GPCPD1	0.04999	-0.026

## Sheet: 2_liver
Splicing Type	Gene Symbol	FDR	IncLevelDifference
A3SS	LOC117031644	0	0.032
A3SS	ITIH3	5.10059e-10	0.012
A3SS	LOC117031644	6.9996e-10	0.381
A3SS	MKKS	2.80395e-09	0.353
A3SS	TF	5.10758e-08	-0.011
A3SS	evm.model.Contig10.9	3.88214e-07	0.014
A3SS	evm.model.Contig10.9	5.16598e-07	0.014
A3SS	CREB3L3	1.61134e-05	-0.386
A3SS	evm.model.Contig10.9	2.03922e-05	0.081
A3SS	WDR13	2.46015e-05	0.158
A3SS	RPL11	4.80043e-05	-0.08
A3SS	LOC117022914	0.000101953	0.114
A3SS	CPS1	0.000154305	0.004
A3SS	HPX	0.00017345	-0.179
A3SS	GSTK1	0.000187369	-0.061
A3SS	GSTK1	0.000190239	-0.058
A3SS	GSTK1	0.000210464	-0.064
A3SS	TMED3	0.000613017	0.042
A3SS	evm.model.Contig10.9	0.000776606	0.063
A3SS	evm.model.Contig10.9	0.000885821	0.064
A3SS	evm.model.Contig10.9	0.000895827	0.063
A3SS	evm.model.Contig3.655	0.00095205	-0.007
A3SS	TTC36	0.00112185	0.008
A3SS	YIPF1	0.00150996	-0.576
A3SS	evm.model.Contig10.9	0.00163665	-0.084
A3SS	ISOC2	0.00175015	-0.033
A3SS	LOC117038318	0.002719	-0.057
A3SS	TYW1	0.00286751	-0.199
A3SS	CREB3L3	0.00345283	-0.043
A3SS	LOC117034619	0.00347047	-0.11
A3SS	IMP4	0.00356634	0.049
A3SS	LOC117031644	0.00371342	-0.136
A3SS	GCFC2	0.00372941	-0.343
A3SS	LOC117031644	0.00375815	0.059
A3SS	evm.model.Contig10.9	0.00377004	-0.021
A3SS	LOC117031644	0.00397895	0.058
A3SS	LOC117031644	0.00579605	0.058
A3SS	TYW1	0.00631517	-0.18
A3SS	TYW1	0.00718072	-0.162
A3SS	CLNS1A	0.00787578	-0.265
A3SS	COQ8B	0.00909771	0.219
A3SS	LOC117028750	0.0094648	-0.023
A3SS	ZNF583	0.00995731	0.205
A3SS	CFAP410	0.0110313	-0.049
A3SS	ANP32A	0.0110313	0.055
A3SS	SF3B2	0.0136213	0.088
A3SS	CLNS1A	0.0137781	-0.261
A3SS	LOC117031644	0.0140049	0.05
A3SS	LETMD1	0.0148314	-0.054
A3SS	RNF31	0.0148751	-0.052
A3SS	MPP2	0.0162267	-0.095
A3SS	CFI	0.0165523	0.121
A3SS	CD79B	0.0179068	0.048
A3SS	GPT	0.0179068	-0.01
A3SS	CARS2	0.0195964	0.044
A3SS	CISD3	0.02022	0.034
A3SS	evm.model.Contig10.9	0.0211372	-0.007
A3SS	GSTZ1	0.0222244	0.018
A3SS	BCOR	0.0222244	-0.223
A3SS	RPL13A	0.0225234	0.542
A3SS	ECHDC2	0.0231202	0.189
A3SS	evm.model.Contig10.9	0.0231202	-0.007
A3SS	KHDC4	0.0249804	-0.218
A3SS	NOP2	0.0255096	0.208
A3SS	KHDC4	0.0261719	-0.106
A3SS	AIMP1	0.0295571	0.034
A3SS	PFKL	0.0361371	0.074
A3SS	DLL1	0.03873	-0.331
A3SS	PCNX3	0.0413156	0.277
A3SS	evm.model.Contig108.18	0.0420757	-0.009
A3SS	GNMT	0.046153	0.177
A3SS	PLIN3	0.046153	-0.077
A3SS	CLNS1A	0.046153	-0.067
A5SS	AFMID	9.66588e-07	0.096
A5SS	SLC17A2	0.000384489	-0.041
A5SS	ZMAT5	0.00142587	0.073
A5SS	SMDT1	0.00221236	-0.03
A5SS	RPL18A	0.00314048	-0.01
A5SS	FXYD1	0.00334981	0.558
A5SS	C8orf33	0.00335176	-0.342
A5SS	LOC117031644	0.00349923	-0.024
A5SS	SHFL	0.00396818	0.033
A5SS	OTUD3	0.00519728	-0.235
A5SS	SRPK2	0.00833867	-0.457
A5SS	TTC36	0.00877543	-0.147
A5SS	UQCR11	0.00973115	-0.02
A5SS	ILKAP	0.0100373	0.196
A5SS	KMO	0.0163136	0.02
A5SS	AFDN	0.0163442	0.208
A5SS	RMND1	0.0183233	0.027
A5SS	BAAT	0.0183233	0.055
A5SS	TMEM254	0.0197524	-0.031
A5SS	RIPK2	0.0208943	-0.115
A5SS	UFD1	0.0295137	0.034
A5SS	APOM	0.0295137	0.005
A5SS	CDK7	0.0296687	-0.118
A5SS	RASSF4	0.0308521	0.049
A5SS	SH3GLB1	0.0340643	0.037
A5SS	HPX	0.0453834	-0.077
A5SS	PTS	0.0495274	0.035
MXE	LOC117031644	0	-0.109
MXE	LOC117031644	0	0.243
MXE	LOC117031644	0	0.262
MXE	LOC117031644	0	0.259
MXE	LOC117031644	0	0.261
MXE	ALB	0	0.107
MXE	LOC117031644	1.40372e-12	-0.016
MXE	LOC117031644	3.708e-10	0.163
MXE	ALDOB	4.55221e-10	-0.178
MXE	LOC117031644	1.10428e-08	0.024
MXE	ALDOB	2.09182e-08	-0.203
MXE	RPS9	2.15264e-08	-0.026
MXE	RPS9	4.6547e-08	-0.014
MXE	LOC117031644	1.52014e-07	0.012
MXE	LOC117031644	2.51302e-07	0.012
MXE	LOC117031644	5.87123e-07	0.012
MXE	LOC117031644	9.15984e-07	0.012
MXE	LOC117031644	2.44273e-06	0.015
MXE	UQCRH	2.79205e-06	0.079
MXE	LOC117031644	4.0725e-06	0.113
MXE	LOC117031644	4.39526e-06	0.114
MXE	LOC117031644	4.5378e-06	0.114
MXE	LOC117031644	4.6131e-06	0.113
MXE	HPX	6.63428e-06	0.193
MXE	LOC117031644	7.49943e-06	-0.049
MXE	ALB	7.65795e-06	0.011
MXE	SERPINC1	2.04136e-05	-0.441
MXE	ALB	3.14792e-05	0.292
MXE	LOC117031644	4.10396e-05	0.126
MXE	LOC117031644	0.000216499	0.468
MXE	LOC117031644	0.000261003	-0.237
MXE	LOC117031644	0.000273108	0.327
MXE	LOC117031644	0.00027809	0.329
MXE	LOC117031644	0.00027809	0.328
MXE	LOC117031644	0.000278202	0.464
MXE	LOC117031644	0.000284992	0.463
MXE	LOC117031644	0.000303523	0.326
MXE	LOC117031644	0.000309181	-0.443
MXE	TF	0.000315148	-0.089
MXE	LOC117031644	0.000358464	-0.441
MXE	LOC117031644	0.000358464	0.458
MXE	LOC117031644	0.000401645	0.344
MXE	evm.model.Contig3.655	0.00058323	0.057
MXE	LOC117031644	0.000637212	0.02
MXE	KMO	0.000641459	-0.038
MXE	LOC117031644	0.000650136	0.321
MXE	LOC117028750	0.000906606	-0.022
MXE	GSTK1	0.000991663	0.025
MXE	LOC117031644	0.00126179	0.053
MXE	LOC117031644	0.00127368	0.02
MXE	LOC117031644	0.00139254	0.354
MXE	LOC117031644	0.00170316	0.352
MXE	LOC117031644	0.0018947	0.353
MXE	LOC117031644	0.00206211	0.351
MXE	LOC117014779	0.00214101	-0.164
MXE	LONP2	0.0021683	0.098
MXE	ALKBH6	0.00301872	0.138
MXE	LOC117031644	0.0033132	0.015
MXE	ALKBH6	0.00346153	0.126
MXE	TPM1	0.00346153	0.038
MXE	LOC117028750	0.00346153	-0.059
MXE	GPT	0.00352577	0.438
MXE	LOC117031644	0.00392254	-0.126
MXE	TM6SF1	0.00412929	-0.041
MXE	LOC117031644	0.00436313	-0.128
MXE	LOC117031644	0.00496322	0.016
MXE	CAMSAP1	0.00515074	0.405
MXE	AGTPBP1	0.00545126	-0.386
MXE	HPX	0.00545126	0.125
MXE	ALKBH6	0.00580291	0.138
MXE	HPX	0.00590319	0.132
MXE	HPX	0.00591373	0.131
MXE	HPX	0.00593168	0.132
MXE	PYROXD1	0.00601978	-0.021
MXE	HPX	0.00618676	0.13
MXE	HBA1	0.00623108	0.343
MXE	C12orf29	0.00634847	-0.044
MXE	QPRT	0.00694598	0.04
MXE	ASL	0.00810443	0.008
MXE	ASL	0.00822239	-0.007
MXE	ASS1	0.00826813	0.219
MXE	RPN2	0.00847273	-0.198
MXE	ALDH2	0.00847273	-0.224
MXE	RPS14	0.00916429	0.336
MXE	HPX	0.00916429	0.008
MXE	CLK4	0.0100188	0.145
MXE	FGL1	0.0100188	-0.142
MXE	KMO	0.0100188	-0.014
MXE	TPM1	0.0100188	0.019
MXE	ACAA1	0.0100215	0.375
MXE	TF	0.0100741	0.163
MXE	LOC117031644	0.010772	0.005
MXE	HPX	0.010772	0.129
MXE	ATRIP	0.010772	-0.38
MXE	KMO	0.0108386	-0.032
MXE	MTSS1	0.0108839	0.033
MXE	FGL1	0.0110239	-0.13
MXE	ALDH2	0.0131662	-0.201
MXE	LOC117031644	0.0134991	0.22
MXE	ACOX2	0.0135046	0.389
MXE	ASS1	0.0141626	0.238
MXE	TBCEL	0.0146081	0.21
MXE	KMO	0.0148973	-0.015
MXE	C5	0.015137	0.032
MXE	CLK4	0.0156241	0.098
MXE	LOC117031644	0.0160738	0.216
MXE	KMO	0.0160738	-0.034
MXE	LOC117031644	0.0165222	-0.286
MXE	LOC117031644	0.0165352	0.051
MXE	COL18A1	0.0168466	0.034
MXE	COL18A1	0.0168466	0.034
MXE	TBCEL	0.0176466	0.086
MXE	CPB2	0.0176466	0.028
MXE	KMO	0.0176466	-0.033
MXE	PFKFB1	0.0176671	0.031
MXE	RUSF1	0.0178481	0.286
MXE	HPX	0.0178481	0.4
MXE	LOC117014779	0.0199048	-0.168
MXE	CYP2E1	0.0213839	0.041
MXE	SLCO1A2	0.0213839	-0.032
MXE	ASS1	0.0213839	0.22
MXE	RELCH	0.0213839	-0.094
MXE	ALB	0.0224575	0.221
MXE	KMO	0.0235447	-0.076
MXE	GSTK1	0.0238809	0.017
MXE	ACOX2	0.0253538	0.335
MXE	HPX	0.0269139	0.118
MXE	EVA1A	0.0271704	0.214
MXE	HPX	0.0280676	0.123
MXE	HPX	0.0280676	0.124
MXE	HPX	0.0283264	0.125
MXE	ACAA1	0.0292251	0.368
MXE	PLPP1	0.0296038	-0.068
MXE	LAT2	0.0296844	0.118
MXE	HPX	0.0296844	0.122
MXE	HPX	0.0298949	0.449
MXE	LOC117031644	0.0299068	0.206
MXE	evm.model.Contig11.259	0.0318635	0.008
MXE	FGL1	0.0319735	-0.43
MXE	FBXO25	0.0320681	0.435
MXE	KMO	0.0321644	-0.013
MXE	LOC117031644	0.0350265	0.203
MXE	KMO	0.0350265	-0.03
MXE	MPZL1	0.0361497	0.018
MXE	ACAA1	0.0380761	0.344
MXE	RPL13A	0.0388958	0.098
MXE	PCBD1	0.0395101	0.372
MXE	evm.model.Contig62.244	0.0404012	0.383
MXE	TBCEL	0.0423065	0.205
MXE	ACAA1	0.0423217	0.357
MXE	evm.model.Contig30.163	0.0423704	0.026
MXE	RAPGEF1	0.0433349	-0.123
MXE	EEF1B2	0.0436832	-0.474
MXE	RRAGB	0.0445819	0.131
MXE	FGL1	0.0445819	-0.426
MXE	EVA1A	0.0447914	0.203
MXE	CASP6	0.045596	0.11
MXE	EVA1A	0.045596	0.203
MXE	KMO	0.045596	-0.038
MXE	LOC117031644	0.0456401	0.052
MXE	HPX	0.0462093	0.12
MXE	MTSS1	0.0475683	0.065
MXE	KMO	0.0494079	-0.031
MXE	ALB	0.0494079	0.084
MXE	PCBD1	0.049815	0.337
RI	LOC117038318	8.38707e-06	-0.059
RI	ABCA8	1.38037e-05	0.018
RI	evm.model.Contig10.9	2.24213e-05	-0.009
RI	LOC117014779	2.82755e-05	-0.015
RI	APOC1	0.000670288	-0.071
RI	PSMC3	0.000699644	0.452
RI	GRB7	0.000699644	-0.044
RI	PCK2	0.000874155	-0.428
RI	NCAPH2	0.00113421	0.123
RI	ECHDC2	0.001315	-0.028
RI	NPRL2	0.0013244	-0.075
RI	HPX	0.00155169	0.03
RI	evm.model.Contig10.9	0.0017235	0.071
RI	NDUFA6	0.00308559	-0.317
RI	MAN2C1	0.00447685	0.041
RI	CDK10	0.00568907	0.139
RI	C8orf33	0.00568907	-0.1
RI	UFD1	0.00568907	0.261
RI	C12orf57	0.00716487	0.413
RI	COMMD3	0.0079194	-0.088
RI	ADCK5	0.00807126	0.082
RI	NCAPH2	0.0094028	0.048
RI	HELZ2	0.0114548	-0.22
RI	XAF1	0.0127204	0.228
RI	ABCA8	0.0127204	0.014
RI	GBF1	0.0151296	0.102
RI	ALDH9A1	0.0156676	-0.014
RI	NCAPH2	0.0162792	0.087
RI	GPT	0.0166008	0.009
RI	RBM12	0.0170786	-0.07
RI	SIRT2	0.0192824	-0.035
RI	NPRL2	0.022198	-0.062
RI	PPP1R10	0.0247543	-0.098
RI	RBM12	0.0247543	-0.063
RI	PIP4P1	0.0247543	-0.053
RI	MYD88	0.0247543	-0.038
RI	evm.model.Contig108.18	0.0257938	-0.111
RI	FCER1G	0.0257938	0.131
RI	IMPDH2	0.0288606	-0.03
RI	PABPC4	0.0310176	0.161
RI	ADCK5	0.0314762	0.063
RI	LDHD	0.0354232	-0.037
RI	FES	0.0369434	0.069
RI	CTSF	0.0407371	-0.404
RI	PCIF1	0.0407371	0.039
RI	SPPL2B	0.0424325	0.056
RI	PNKP	0.0473427	-0.031
SE	LOC117031644	0	0.019
SE	FGB	0	0.02
SE	LOC117031644	0	0.057
SE	LOC117031644	0	0.042
SE	LOC117031644	0	0.042
SE	LOC117031644	0	0.042
SE	LOC117031644	0	0.042
SE	LOC117031644	0	0.033
SE	LOC117031644	0	0.032
SE	LOC117031644	0	0.031
SE	CYB5A	8.05411e-13	-0.023
SE	CYB5A	1.18953e-11	-0.035
SE	CA5A	1.0116e-10	-0.11
SE	SPP2	1.11449e-10	-0.017
SE	RPS9	1.50944e-10	0.015
SE	AFMID	4.55594e-10	0.056
SE	CYB5A	1.69343e-09	-0.044
SE	LOC117031644	2.18164e-09	-0.064
SE	COL18A1	3.32145e-09	0.013
SE	SPP2	4.38175e-09	-0.017
SE	MSRB2	1.13971e-08	0.064
SE	FGB	1.67807e-08	0.013
SE	FGB	2.01619e-07	0.011
SE	QPRT	2.37821e-07	0.049
SE	SLC25A48	9.47402e-07	0.036
SE	NUDT7	2.70567e-06	0.061
SE	AFMID	4.27148e-06	0.118
SE	PTS	4.41232e-06	-0.088
SE	AFMID	4.41232e-06	0.117
SE	PXMP2	4.93987e-06	0.062
SE	QPRT	5.61915e-06	0.092
SE	QPRT	5.74753e-06	0.093
SE	SPP2	5.84585e-06	-0.012
SE	ARG1	9.29461e-06	-0.549
SE	LOC117034619	1.86315e-05	-0.226
SE	NUDT7	2.58922e-05	0.138
SE	PYROXD1	3.16177e-05	-0.035
SE	SERF1A	5.32165e-05	-0.034
SE	TDO2	6.04548e-05	-0.01
SE	LOC117031644	8.09057e-05	0.192
SE	NUDT7	9.52362e-05	0.164
SE	LOC117031644	0.000104786	0.112
SE	LOC117031644	0.000105155	0.197
SE	LOC117031644	0.000153302	0.2
SE	AZGP1	0.000153302	-0.488
SE	LOC117031644	0.000168522	0.196
SE	LOC117031644	0.000192836	0.018
SE	FGB	0.000197107	0.01
SE	ECHDC2	0.000228402	0.094
SE	LOC109383184	0.000350823	0.04
SE	ECHDC2	0.000364941	0.064
SE	HPX	0.00036789	-0.235
SE	PHYHD1	0.000392501	0.065
SE	VEZT	0.00041605	-0.247
SE	VPS33A	0.000463575	0.211
SE	MOCS1	0.00063745	0.037
SE	TMEM25	0.000706074	-0.124
SE	HPX	0.000791589	-0.121
SE	HPX	0.000830544	-0.341
SE	CISD3	0.000880323	0.323
SE	FN1	0.000991285	0.027
SE	YBX1	0.000991285	-0.062
SE	C4A	0.00113535	-0.254
SE	LOC117028750	0.00115749	-0.029
SE	evm.model.Contig145.34	0.00121599	0.042
SE	NAA20	0.00122428	0.03
SE	PTS	0.00123789	-0.438
SE	evm.model.Contig145.34	0.00127696	0.024
SE	C5	0.00130279	-0.033
SE	CISD3	0.00130279	0.284
SE	SERINC2	0.00130728	0.042
SE	SLC29A1	0.00133107	0.036
SE	SLC29A1	0.00134455	0.038
SE	evm.model.Contig11.259	0.00140354	0.008
SE	evm.model.Contig11.259	0.00140354	0.008
SE	GSTM3	0.00143067	-0.026
SE	evm.model.Contig145.34	0.00149617	0.027
SE	SLC35D2	0.00152387	0.077
SE	NAA20	0.001542	0.029
SE	ACAD11	0.00156254	0.076
SE	SHFL	0.00156574	0.032
SE	SHFL	0.00176701	0.033
SE	AZGP1	0.00179927	-0.379
SE	PTS	0.00186171	-0.376
SE	KBTBD12	0.00188482	0.565
SE	SLC29A1	0.00191784	0.041
SE	AZGP1	0.0019886	-0.412
SE	SMC5	0.00220464	-0.235
SE	RBM39	0.00229473	0.045
SE	SHFL	0.00235208	0.046
SE	YBX1	0.00272826	-0.021
SE	PXMP2	0.00274811	0.023
SE	ASGR2	0.00284053	0.017
SE	SMC5	0.00284434	-0.245
SE	MOCS1	0.00289497	0.106
SE	MOCS1	0.00291284	0.12
SE	ITIH3	0.00293278	0.147
SE	MOCS1	0.00293278	0.105
SE	ALDH5A1	0.00317935	-0.121
SE	EVA1A	0.00317935	0.018
SE	AFMID	0.00317935	0.011
SE	DECR1	0.00327977	-0.024
SE	EVA1A	0.00333561	0.017
SE	IMMT	0.00350445	0.061
SE	SMC5	0.00364965	-0.251
SE	evm.model.Contig145.34	0.00364965	0.026
SE	SLC20A1	0.00370887	-0.083
SE	ALB	0.00383058	0.176
SE	RTP3	0.00383058	0.092
SE	GK	0.00409253	-0.042
SE	MOSPD2	0.00413985	-0.058
SE	KIZ	0.00417747	-0.446
SE	ALDH5A1	0.00427201	-0.071
SE	APMAP	0.00439464	0.055
SE	EVA1A	0.00450778	0.017
SE	PTS	0.00479839	-0.345
SE	ITIH3	0.00491693	0.129
SE	RFT1	0.00516777	0.041
SE	TMEM242	0.00548862	-0.054
SE	HAAO	0.00553308	-0.03
SE	MTSS1	0.00554156	-0.129
SE	PFKFB1	0.00588941	0.031
SE	UBE2F	0.00598975	0.018
SE	evm.model.Contig6.5	0.00600318	-0.046
SE	ANAPC13	0.00600318	0.026
SE	AUH	0.00601964	-0.027
SE	TPM1	0.00606532	-0.027
SE	ITIH3	0.00643819	0.006
SE	RHBG	0.00724274	0.054
SE	ZNF385B	0.0086657	0.213
SE	SLCO1A2	0.00869581	0.019
SE	EVA1A	0.00897974	0.015
SE	WIZ	0.00931947	-0.146
SE	VEZT	0.00931947	-0.183
SE	ECHDC2	0.00968042	0.029
SE	ASL	0.010355	0.008
SE	HSPH1	0.0105698	0.049
SE	R3HDM2	0.0113344	-0.247
SE	NDUFV3	0.0114782	0.028
SE	FAM71E1	0.0121115	-0.147
SE	ALB	0.0121115	0.16
SE	C12orf29	0.0121555	0.094
SE	LOC109380457	0.0126164	0.069
SE	KARS1	0.0126164	0.067
SE	ALB	0.0127105	0.161
SE	ISOC2	0.0127105	0.283
SE	UBE2H	0.0127198	-0.182
SE	LRP1	0.0127707	0.019
SE	IL33	0.0129308	-0.085
SE	ITIH3	0.0140922	0.151
SE	CRIP3	0.0141211	0.051
SE	PPA2	0.014373	-0.03
SE	KBTBD12	0.0144943	0.499
SE	SLC25A48	0.0152985	0.016
SE	ABHD2	0.0152985	-0.239
SE	DNAJC7	0.0161726	0.073
SE	ALB	0.0168467	0.156
SE	ALB	0.0176414	0.157
SE	evm.model.Contig10.9	0.017644	-0.163
SE	ABCA9	0.0193203	0.414
SE	SLC6A11	0.019415	-0.323
SE	FXYD1	0.0214184	0.035
SE	C4A	0.0214184	-0.106
SE	RTP3	0.0217109	0.066
SE	MAP6D1	0.0222189	0.507
SE	TRMT6	0.0227984	0.366
SE	PHYHD1	0.0227984	0.1
SE	MOCS1	0.0227984	0.028
SE	RAB40B	0.0227984	-0.147
SE	FGB	0.0230078	0.008
SE	CDV3	0.0231951	-0.09
SE	FGB	0.0235595	0.008
SE	GCLC	0.0244159	0.031
SE	SMC5	0.0244289	-0.247
SE	YAE1	0.0245687	0.024
SE	PRPF40A	0.0245687	-0.501
SE	MRPS18C	0.0246498	-0.042
SE	VSIG4	0.0246498	0.062
SE	ERP29	0.02469	0.012
SE	PHYHD1	0.02469	0.102
SE	TBCEL	0.0247679	0.186
SE	SLC25A48	0.0258481	0.014
SE	ABAT	0.0260349	0.101
SE	D2HGDH	0.0262963	0.039
SE	RMDN1	0.0263785	-0.032
SE	UPF3B	0.0270866	0.343
SE	SZRD1	0.0275137	-0.389
SE	VEZT	0.0277299	-0.171
SE	FOXK2	0.0278736	-0.131
SE	C20orf27	0.0279276	0.033
SE	PHYHD1	0.0281087	0.1
SE	A2M	0.0281993	0.026
SE	SLC6A11	0.0284739	-0.352
SE	PCNP	0.0285253	0.027
SE	CRIP3	0.0289358	0.055
SE	TMA16	0.0293386	-0.138
SE	evm.model.Contig6.5	0.0294292	-0.096
SE	TEX264	0.0297706	0.017
SE	evm.model.Contig10.9	0.0303394	-0.089
SE	IER3IP1	0.0308103	-0.022
SE	SMIM7	0.0309916	0.177
SE	SLC13A5	0.0311854	0.031
SE	PYCR3	0.0312679	0.164
SE	HAAO	0.0312679	0.371
SE	HMGCL	0.0313617	-0.008
SE	LOC117028750	0.0315312	-0.17
SE	ALB	0.0318037	0.15
SE	SLC7A2	0.0346813	0.035
SE	EVA1A	0.0348202	-0.035
SE	DCPS	0.0349682	0.037
SE	CPB2	0.0353298	0.024
SE	PHYHD1	0.0353298	0.101
SE	SENP6	0.035801	0.083
SE	ALB	0.0361071	0.153
SE	LOC117031644	0.0373406	0.225
SE	LOC117031644	0.038038	-0.035
SE	EDEM1	0.0389844	0.013
SE	PRKAA1	0.0391672	-0.222
SE	ALG13	0.0394234	-0.246
SE	SLC29A1	0.0398125	0.054
SE	MED24	0.0398125	-0.127
SE	TYMP	0.0407648	-0.037
SE	LOC117023029	0.040851	-0.052
SE	C4BPB	0.0412662	-0.051
SE	SMAP1	0.0436617	0.016
SE	HPX	0.0438967	-0.047
SE	ZZEF1	0.0442572	0.137
SE	SEC11C	0.044412	-0.04
SE	TDP2	0.0460727	-0.1
SE	TAF10	0.0460727	-0.239
SE	RNF217	0.0463178	-0.07
SE	LRP1	0.0464482	0.014
SE	FBXO17	0.0464796	0.222
SE	MCAM	0.0464917	-0.223
SE	PFKFB1	0.0467037	0.11
SE	HSPH1	0.0467037	0.079
SE	RTP3	0.0470993	0.061
SE	RNF217	0.047448	-0.069
SE	LSM1	0.04759	0.075
SE	PFKFB1	0.04759	0.111
SE	C12orf29	0.04759	-0.045
SE	PFKFB1	0.0489161	0.11
SE	CEP250	0.0495044	0.102
SE	HAAO	0.0496488	-0.011

## Sheet: 3_muscle
Splicing Type	Gene Symbol	FDR	IncLevelDifference
A3SS	TNNT3	4.99154e-08	-0.194
A3SS	SMPDL3A	4.65265e-06	-0.089
A3SS	PDHA1	4.93688e-06	0.015
A3SS	SMPDL3A	4.93688e-06	-0.168
A3SS	DHRS7C	6.73113e-06	0.031
A3SS	MYBPC2	9.10851e-06	-0.011
A3SS	SMPDL3A	1.2541e-05	-0.163
A3SS	RPL23	1.45979e-05	0.068
A3SS	SMPDL3A	1.68713e-05	-0.18
A3SS	TNNT3	0.0001088	0.05
A3SS	NEXN	0.000156219	0.105
A3SS	COASY	0.000175963	0.482
A3SS	CCT8	0.00023717	0.124
A3SS	AGL	0.000371839	-0.063
A3SS	TMEM38A	0.000462732	-0.148
A3SS	SLC25A3	0.000462732	0.012
A3SS	MYL5	0.00079987	-0.05
A3SS	FADS3	0.00115459	0.026
A3SS	LIG3	0.00127343	0.078
A3SS	COASY	0.00173527	0.044
A3SS	PFKFB1	0.00219043	0.052
A3SS	GOLGA3	0.00276328	0.08
A3SS	SMPDL3A	0.00276328	-0.099
A3SS	SERF2	0.00276801	-0.019
A3SS	LSP1	0.00276801	-0.444
A3SS	COMMD2	0.00299924	-0.09
A3SS	TUBA8	0.00321367	0.066
A3SS	RINT1	0.00334874	0.46
A3SS	EDRF1	0.00467056	0.393
A3SS	SCAF8	0.00467455	0.387
A3SS	RPL3	0.00519858	-0.01
A3SS	CCNE2	0.00736291	0.395
A3SS	RCE1	0.00833649	0.45
A3SS	ERAL1	0.0102119	0.28
A3SS	PPWD1	0.0110855	-0.048
A3SS	RCE1	0.011175	0.447
A3SS	DENND6B	0.0113013	-0.139
A3SS	SART3	0.0115869	0.172
A3SS	HDLBP	0.0119239	-0.019
A3SS	PHF20L1	0.0119239	-0.271
A3SS	CDK5RAP1	0.0130838	-0.028
A3SS	NCAPH2	0.0141886	-0.02
A3SS	TRPT1	0.0141886	-0.078
A3SS	NCAPH2	0.0146709	-0.021
A3SS	SYTL4	0.0150255	-0.093
A3SS	CPT1B	0.0150255	-0.234
A3SS	CLPTM1	0.0150394	-0.021
A3SS	WBP1	0.0159755	-0.071
A3SS	EGFL7	0.0171782	0.011
A3SS	SORBS3	0.0187682	0.043
A3SS	TRPT1	0.0189446	0.182
A3SS	TRPT1	0.0189446	0.19
A3SS	ADGRG1	0.0197122	0.025
A3SS	TRPT1	0.0198352	0.184
A3SS	ARHGEF10	0.0203084	0.128
A3SS	ZFAND6	0.0203084	-0.017
A3SS	MAP1LC3B	0.0213242	0.012
A3SS	TNFRSF12A	0.0230266	-0.016
A3SS	UQCC1	0.0252306	-0.234
A3SS	SSBP3	0.0263412	-0.043
A3SS	SECISBP2	0.0269431	0.045
A3SS	SRPRA	0.0269431	-0.025
A3SS	NTAN1	0.0270422	-0.15
A3SS	MAF1	0.0274239	0.227
A3SS	CHKB	0.0306696	0.097
A3SS	RPL23	0.0315638	-0.022
A3SS	MAF1	0.0315638	0.121
A3SS	TRPT1	0.0328781	0.067
A3SS	PMM1	0.0328781	-0.062
A3SS	PRSS36	0.0339427	0.32
A3SS	CSNK1E	0.0339427	-0.306
A3SS	PAM16	0.0339427	-0.014
A3SS	PMM1	0.0352296	-0.059
A3SS	TMEM131L	0.0358006	0.025
A3SS	evm.model.Contig14.68	0.0361019	0.182
A3SS	HMGN2	0.0363385	0.027
A3SS	L3MBTL2	0.0381713	-0.105
A3SS	CD34	0.0381719	-0.069
A3SS	SURF1	0.0388773	-0.022
A3SS	TRAPPC2L	0.0390228	-0.019
A3SS	UROD	0.0409285	0.033
A3SS	TMEM150A	0.041278	0.044
A3SS	ATXN7L2	0.043074	-0.066
A3SS	PMM1	0.043074	-0.079
A3SS	EMC9	0.043074	-0.019
A3SS	CGRRF1	0.0454866	0.06
A3SS	RAD21	0.0471922	-0.06
A3SS	ZNF79	0.0471922	-0.222
A3SS	SBF1	0.0471922	-0.024
A5SS	RYR1	2.13786e-06	0.132
A5SS	SH3BGR	3.76853e-06	-0.025
A5SS	MICOS13	8.57671e-06	-0.022
A5SS	NDUFV3	1.01346e-05	-0.018
A5SS	MRPS23	5.59543e-05	0.036
A5SS	RPL12	0.000135327	-0.008
A5SS	DEF6	0.000393525	-0.17
A5SS	DMAC1	0.000560988	-0.183
A5SS	ACAD9	0.000689951	-0.069
A5SS	UCHL3	0.000845583	-0.055
A5SS	RMDN1	0.000926164	-0.056
A5SS	MRPL18	0.000926164	-0.016
A5SS	ENOPH1	0.00157629	0.185
A5SS	CEP63	0.00251996	-0.085
A5SS	SRA1	0.00251996	0.039
A5SS	UQCRC1	0.00263826	0.016
A5SS	SAFB	0.00317442	-0.047
A5SS	NDUFS6	0.00344607	-0.046
A5SS	POLR2I	0.00415823	0.053
A5SS	RNF10	0.00581138	0.02
A5SS	NDUFS6	0.00624443	-0.073
A5SS	PPP6R1	0.00671696	0.083
A5SS	ISCA2	0.00717768	0.062
A5SS	ARFRP1	0.00888088	0.025
A5SS	ARHGEF12	0.00921971	-0.212
A5SS	SORBS3	0.00965382	0.032
A5SS	UQCR11	0.012122	-0.022
A5SS	SCMH1	0.0128595	0.139
A5SS	UBE2O	0.0128775	0.073
A5SS	EFCAB2	0.0146221	0.111
A5SS	TNFRSF6B	0.0173255	-0.006
A5SS	MRPS12	0.0173263	-0.02
A5SS	COX11	0.0175118	-0.084
A5SS	TFPT	0.0175118	-0.103
A5SS	CTSF	0.0179073	-0.016
A5SS	HMGN2	0.0179795	-0.015
A5SS	PHKG2	0.0187587	0.095
A5SS	MICAL2	0.0187961	0.041
A5SS	P2RX6	0.0189249	-0.068
A5SS	KARS1	0.0193907	-0.046
A5SS	ANKRD39	0.0210503	-0.352
A5SS	RYR1	0.0210503	0.368
A5SS	SYNRG	0.0210503	-0.297
A5SS	TOMM40	0.0210503	0.346
A5SS	GPT	0.0210503	-0.032
A5SS	PPARA	0.0210503	-0.023
A5SS	PITRM1	0.0245484	-0.029
A5SS	ST7L	0.0249186	-0.263
A5SS	TNNT3	0.0256386	-0.339
A5SS	NTPCR	0.0257624	0.046
A5SS	SCRIB	0.0257624	-0.086
A5SS	MED8	0.0258934	0.034
A5SS	UBXN1	0.0264817	0.441
A5SS	FHOD1	0.0264817	0.075
A5SS	PPP4R3B	0.0268942	-0.059
A5SS	MAF1	0.0268942	0.433
A5SS	DMAC1	0.0274275	-0.52
A5SS	GATD3B	0.0279161	-0.381
A5SS	LOC117019754	0.0317666	0.463
A5SS	BRD2	0.0340886	-0.022
A5SS	P2RX6	0.038019	-0.04
A5SS	NOTCH4	0.0390075	-0.037
A5SS	TSTD2	0.0392342	-0.101
A5SS	TJAP1	0.0460972	0.059
A5SS	LMTK2	0.0464342	-0.186
A5SS	MAN2C1	0.04829	0.262
MXE	TNNT3	0	0.028
MXE	TNNT3	0	0.022
MXE	DES	0	-0.027
MXE	TNNT3	5.81794e-10	0.035
MXE	LDB3	5.83298e-10	-0.031
MXE	TNNT3	5.83298e-10	0.031
MXE	TPM3	8.46542e-10	-0.059
MXE	MYOZ1	1.64287e-08	-0.027
MXE	PSMB1	7.23663e-08	-0.018
MXE	TNNT3	1.54563e-07	0.022
MXE	RAB22A	2.45599e-07	-0.095
MXE	TNNT3	3.57433e-07	0.019
MXE	LDB3	4.60667e-07	-0.012
MXE	NDUFS7	4.79811e-07	0.019
MXE	TNNT3	7.54406e-07	0.02
MXE	TNNT3	1.10417e-06	0.019
MXE	TNNT3	2.09086e-06	0.018
MXE	EGFL7	5.32841e-06	0.048
MXE	PECAM1	2.40806e-05	-0.087
MXE	HMGN2	2.40806e-05	0.023
MXE	LDB3	2.98378e-05	-0.015
MXE	PIR	5.12316e-05	0.4
MXE	TNNT3	9.46997e-05	0.009
MXE	SEM1	0.000109957	0.241
MXE	TNNT3	0.000122439	0.01
MXE	TNNT3	0.000122439	0.01
MXE	TNNT3	0.000122439	0.076
MXE	PIR	0.000122696	0.414
MXE	ZNF655	0.000136371	-0.546
MXE	BIN1	0.0001752	0.436
MXE	BIN1	0.000205218	-0.339
MXE	NUBP2	0.000207028	-0.059
MXE	NUBP2	0.000230396	-0.059
MXE	TNNT3	0.000263505	-0.04
MXE	FKBP5	0.000263505	0.056
MXE	TNNT3	0.000272072	-0.04
MXE	MYH1	0.000316651	0.005
MXE	PTCH2	0.000393034	-0.555
MXE	FKBP5	0.000397363	0.051
MXE	ITPA	0.000423157	0.065
MXE	DUSP13	0.000423157	-0.045
MXE	HAX1	0.000482316	0.049
MXE	TNNT3	0.000506543	0.089
MXE	DUSP13	0.000525471	-0.023
MXE	SEM1	0.000525471	-0.33
MXE	WDR83OS	0.00067654	0.018
MXE	EIF4A1	0.000724403	0.045
MXE	HMGN2	0.000724403	0.015
MXE	HMGN2	0.000740489	0.086
MXE	CRAT	0.000740489	-0.035
MXE	PIR	0.000780193	0.303
MXE	MYL1	0.000912488	0.009
MXE	EIF4A1	0.000957463	0.145
MXE	evm.model.Contig54.207	0.000957463	0.407
MXE	GPCPD1	0.000957463	0.025
MXE	WBP1	0.000957463	-0.094
MXE	MAPRE3	0.000990501	0.099
MXE	NUBP2	0.000990501	-0.044
MXE	NUBP2	0.000990764	-0.044
MXE	FHL3	0.00100119	0.027
MXE	CPT1B	0.00107169	0.015
MXE	CXorf38	0.00108576	0.082
MXE	PXMP2	0.00129487	0.089
MXE	NUBP2	0.00137018	-0.044
MXE	LRRC39	0.00139218	-0.032
MXE	DUSP13	0.00139737	-0.044
MXE	ECI2	0.00140932	-0.042
MXE	FBXO25	0.00147778	0.212
MXE	evm.model.Contig54.207	0.00153059	0.388
MXE	TOP3B	0.00155748	-0.347
MXE	MYL1	0.00155748	0.015
MXE	PIR	0.00165538	0.322
MXE	DCAF6	0.00167197	-0.047
MXE	NTAN1	0.00167197	-0.104
MXE	DCAF6	0.00187487	-0.018
MXE	NBN	0.00197627	0.336
MXE	CPT1B	0.00197627	0.015
MXE	DCAF6	0.00199246	-0.018
MXE	WDR83OS	0.00205376	0.017
MXE	RMDN1	0.00214662	0.11
MXE	HAX1	0.00214985	-0.045
MXE	PALS2	0.00223031	-0.148
MXE	TPM3	0.00223031	-0.137
MXE	NDUFV3	0.00233654	-0.025
MXE	GLRX2	0.00242564	0.039
MXE	PDCD1LG2	0.00246014	-0.091
MXE	HMGN2	0.00250516	0.062
MXE	TNNT3	0.00280142	0.012
MXE	TXNL4A	0.00291018	0.173
MXE	HM13	0.00298927	0.032
MXE	NDUFV3	0.00305376	-0.036
MXE	KARS1	0.00320435	-0.033
MXE	FBXO25	0.0034913	0.256
MXE	ZNF655	0.00375723	-0.335
MXE	SLC25A3	0.00380231	-0.008
MXE	TNNT3	0.00393404	0.006
MXE	MAGI1	0.00431708	-0.251
MXE	NEB	0.00431708	0.092
MXE	DCAF6	0.00475178	0.022
MXE	WBP1	0.00480923	-0.189
MXE	RMDN1	0.00483749	0.1
MXE	MCEE	0.00490697	-0.475
MXE	MYL1	0.00491623	-0.258
MXE	ATP8A1	0.00511963	-0.131
MXE	GRK4	0.00568688	-0.082
MXE	TNNT3	0.00596219	-0.053
MXE	CRAT	0.00601263	-0.123
MXE	WBP1	0.00601741	-0.185
MXE	ECI2	0.00626104	-0.032
MXE	CHD2	0.00686736	-0.105
MXE	FBXO25	0.00687812	0.221
MXE	ABLIM1	0.0071352	0.094
MXE	ABHD4	0.00724097	0.029
MXE	ZNF655	0.00759188	-0.108
MXE	CCDC69	0.00789338	-0.032
MXE	LOC117021398	0.00829255	-0.38
MXE	USP54	0.00889942	0.074
MXE	PPP4R3B	0.00904049	-0.179
MXE	DUSP13	0.00904558	-0.239
MXE	STK38	0.00941081	0.146
MXE	DUSP13	0.00958036	-0.204
MXE	KARS1	0.00965042	-0.017
MXE	UQCRC1	0.00967896	-0.008
MXE	BFAR	0.00991361	0.022
MXE	BFAR	0.0101192	0.022
MXE	HM13	0.0101192	0.063
MXE	USP54	0.0102454	0.075
MXE	CMYA5	0.010632	0.138
MXE	TNNT3	0.010632	-0.061
MXE	DUSP13	0.010632	-0.047
MXE	DCAF6	0.0108502	0.015
MXE	ZNF692	0.0110069	-0.149
MXE	ISOC2	0.0112181	0.026
MXE	ISOC2	0.0114668	0.027
MXE	ISOC2	0.0115396	0.028
MXE	SMIM7	0.0118827	-0.104
MXE	HBA1	0.0119646	0.389
MXE	GRK4	0.012459	-0.11
MXE	TMEM38A	0.0124961	0.125
MXE	TRIM63	0.0127801	-0.082
MXE	MYOZ1	0.0127997	-0.19
MXE	RBFOX2	0.0128682	-0.068
MXE	DCAF6	0.0129316	-0.066
MXE	ISOC2	0.0129316	0.029
MXE	TNNT3	0.0130735	-0.065
MXE	RAB22A	0.0136377	-0.169
MXE	NDFIP1	0.0138533	-0.45
MXE	RILPL1	0.0140513	0.052
MXE	PWWP2A	0.014252	-0.169
MXE	CLK4	0.0145071	0.082
MXE	GRK4	0.0161354	-0.03
MXE	RPS9	0.0164238	0.01
MXE	PALS2	0.0166629	-0.226
MXE	MYL1	0.0172382	0.096
MXE	DNAJB6	0.017274	-0.011
MXE	ROCK2	0.017274	-0.072
MXE	UROS	0.0175807	0.059
MXE	evm.model.Contig4.121	0.018313	0.048
MXE	RNF181	0.0194295	0.022
MXE	HIBADH	0.020602	-0.065
MXE	TNNT3	0.0228712	-0.068
MXE	HBA1	0.0228712	0.407
MXE	IDH3B	0.0229267	-0.043
MXE	TNNT3	0.0230916	-0.079
MXE	evm.model.Contig10.9	0.0230916	-0.081
MXE	MLLT10	0.0240957	-0.075
MXE	TXNL4A	0.0241799	0.051
MXE	UQCC1	0.0242808	-0.115
MXE	TMEM50A	0.0249487	0.024
MXE	TMEM63A	0.0250529	-0.152
MXE	NEB	0.0250529	0.155
MXE	TNNT3	0.0253071	-0.069
MXE	ADAM15	0.0253887	-0.161
MXE	MYL1	0.027989	0.115
MXE	MYH1	0.02856	0.039
MXE	TARS2	0.0293841	-0.098
MXE	DCAF6	0.0297066	0.02
MXE	TIGAR	0.0298142	0.051
MXE	GMPS	0.0299064	-0.378
MXE	LDB3	0.0301257	0.06
MXE	GDE1	0.0301704	0.09
MXE	RCN2	0.0304968	-0.028
MXE	NFIC	0.0312369	-0.054
MXE	ECI2	0.0316477	0.037
MXE	CDK20	0.0326411	-0.424
MXE	NTAN1	0.0326411	-0.112
MXE	USP2	0.034494	0.062
MXE	DUSP13	0.0349176	-0.054
MXE	TNNT3	0.0359458	0.056
MXE	TNNT3	0.0362225	-0.136
MXE	TNNT3	0.0362881	-0.136
MXE	TNNT3	0.0364065	0.011
MXE	TNNT3	0.0365031	-0.134
MXE	TNNT3	0.0366844	-0.134
MXE	CEP295	0.0374866	-0.201
MXE	PCM1	0.0389065	-0.201
MXE	CPT1B	0.0390112	0.053
MXE	CPT1B	0.0398508	0.052
MXE	E2F4	0.0406016	0.14
MXE	HIBADH	0.0411226	-0.257
MXE	DNAJB6	0.0411226	-0.017
MXE	Srrm2	0.0414954	-0.099
MXE	RPL23	0.0434728	-0.009
MXE	RILPL1	0.0442466	0.018
MXE	APTX	0.0442853	-0.189
MXE	DCAF6	0.0445707	-0.039
MXE	FTSJ1	0.0449477	0.201
MXE	ULK3	0.0449477	0.222
MXE	NAA20	0.0449477	0.017
MXE	PCBP2	0.0488681	-0.019
MXE	AK1	0.0493236	-0.01
RI	C18orf21	0	0.215
RI	MYH1	1.18868e-07	-0.02
RI	MYH1	2.21941e-05	-0.024
RI	MYH1	2.97023e-05	-0.025
RI	AK1	6.20271e-05	0.084
RI	ARRDC2	0.000110544	-0.02
RI	POLRMT	0.000128322	0.06
RI	LOC117021398	0.00031021	-0.028
RI	PHKG2	0.000334179	-0.095
RI	VASP	0.000521896	-0.076
RI	RPL23	0.000521896	0.098
RI	BIN1	0.000890109	-0.03
RI	PNPLA2	0.00108941	-0.011
RI	BIN1	0.00111032	-0.028
RI	INTS11	0.00118763	0.364
RI	ACTL6A	0.00129624	0.073
RI	ISOC2	0.00224464	0.444
RI	TMEM259	0.00273484	-0.03
RI	APEH	0.00305483	-0.043
RI	NUCB2	0.00306893	-0.041
RI	GTPBP3	0.0030904	0.095
RI	AKTIP	0.00313482	-0.116
RI	PLPP2	0.00380433	0.073
RI	PACS2	0.00380433	-0.053
RI	SPEG	0.0046344	-0.046
RI	NAA38	0.00480179	-0.017
RI	ING3	0.00480179	0.088
RI	TNK2	0.00528197	-0.103
RI	TNNT3	0.0054007	0.012
RI	RPS6KB2	0.00587886	0.029
RI	VWA7	0.00631761	-0.051
RI	ARL6IP4	0.00647092	0.466
RI	ANKRD39	0.00684371	0.185
RI	ANKRD39	0.00790116	0.083
RI	NEB	0.00843648	-0.124
RI	FHL3	0.00899835	-0.01
RI	SNRNP70	0.00907869	0.123
RI	evm.model.Contig10.9	0.00907869	-0.053
RI	YPEL3	0.0107128	-0.036
RI	NPR2	0.0112939	-0.141
RI	EIF4A2	0.0135331	0.051
RI	IMP4	0.013786	-0.019
RI	CTSA	0.013786	-0.032
RI	GBF1	0.013786	0.048
RI	DDX52	0.013786	-0.053
RI	RPL28	0.0138316	-0.033
RI	PLCD3	0.0159579	-0.077
RI	CHKB	0.0172149	-0.017
RI	IPO4	0.0176535	-0.129
RI	MKNK2	0.0189673	-0.405
RI	ATP1A2	0.0200303	-0.012
RI	CTSF	0.0209632	-0.017
RI	FHL3	0.0216339	-0.016
RI	ARSA	0.0217557	-0.043
RI	SMC1A	0.0223325	-0.055
RI	ARFRP1	0.0223325	0.093
RI	HDAC5	0.0223325	0.064
RI	CLPP	0.0232085	0.303
RI	MAF1	0.0234395	-0.018
RI	MTPAP	0.0249722	-0.055
RI	TECR	0.0266274	-0.042
RI	SLC37A4	0.0298934	-0.063
RI	MAF1	0.0303848	-0.015
RI	TALDO1	0.0305863	-0.015
RI	SAMD11	0.0305863	-0.251
RI	FOXRED1	0.0305863	-0.398
RI	RYR1	0.0310502	0.4
RI	HSD17B7	0.0328071	-0.051
RI	UBTF	0.033777	-0.417
RI	EIF4G2	0.0341712	-0.019
RI	GLYR1	0.0341712	-0.275
RI	CENPX	0.0341712	0.418
RI	ACAD9	0.0353317	-0.019
RI	Map1lc3a	0.0358597	-0.031
RI	LOC117021398	0.037184	-0.019
RI	NDUFS7	0.0382288	-0.015
RI	WDR90	0.0403293	-0.336
RI	RPLP2	0.0406331	-0.113
RI	NEB	0.0433885	-0.075
RI	FADS3	0.044443	0.013
RI	TBK1	0.044443	-0.034
RI	NELFE	0.0448374	0.06
RI	METTL1	0.0448374	-0.069
RI	COMMD3	0.0459059	-0.03
RI	AUP1	0.0489571	0.012
RI	DGKZ	0.0489571	-0.032
RI	TIE1	0.0489571	-0.051
RI	evm.model.Contig114.41	0.0489571	-0.124
RI	HEY1	0.0489571	-0.064
RI	TTN	0.0489571	-0.095
RI	HMGN3	0.0490046	-0.045
RI	CA11	0.0498751	-0.423
SE	PSMB1	0	0.024
SE	TNNT3	0	-0.096
SE	PSMB1	0	0.046
SE	PSMB1	0	0.048
SE	TNNT3	4.43626e-12	-0.088
SE	FABP4	3.62295e-11	-0.022
SE	TNNT3	1.57598e-10	-0.167
SE	HDDC2	2.30786e-10	-0.069
SE	TNNT3	1.13088e-09	-0.199
SE	TNNT3	1.15377e-09	-0.191
SE	TNNT3	7.17809e-09	-0.181
SE	LDB3	7.36073e-09	-0.038
SE	NDUFV3	9.26957e-09	-0.026
SE	VDAC3	2.28983e-08	-0.199
SE	KBTBD12	3.47446e-08	0.038
SE	TNNT3	2.13565e-07	-0.112
SE	ASB9	2.62611e-07	0.235
SE	RAB22A	4.31265e-07	-0.099
SE	RPLP2	6.24094e-07	0.01
SE	RPLP2	6.24094e-07	0.01
SE	PDE4DIP	9.56763e-07	-0.062
SE	UQCRC2	1.49276e-06	0.021
SE	UQCRC2	1.49276e-06	0.021
SE	SLC7A2	2.6356e-06	-0.024
SE	PNPLA8	3.17248e-06	-0.027
SE	PDE4DIP	3.83628e-06	-0.026
SE	FADS3	4.48504e-06	-0.015
SE	NDFIP1	4.93295e-06	-0.02
SE	ISOC2	9.83733e-06	0.252
SE	FIS1	9.91774e-06	0.022
SE	FIS1	9.94895e-06	0.022
SE	FIS1	2.07394e-05	0.024
SE	FIS1	2.20286e-05	0.024
SE	PHKB	2.74322e-05	-0.039
SE	CRLS1	2.74643e-05	0.176
SE	TM6SF1	3.40689e-05	0.22
SE	EIF4EBP2	5.10506e-05	-0.021
SE	ST6GALNAC2	5.52856e-05	-0.025
SE	UCHL3	5.52856e-05	-0.084
SE	EIF4A1	6.22956e-05	-0.047
SE	GPCPD1	6.23084e-05	0.043
SE	RNF10	7.04619e-05	0.027
SE	RNF10	7.04619e-05	0.027
SE	RNF10	7.95593e-05	0.027
SE	ACADS	8.20508e-05	-0.021
SE	ASB9	8.38323e-05	0.185
SE	UCHL3	8.93187e-05	-0.054
SE	ITGA7	9.16408e-05	0.047
SE	WIPI2	0.000102569	0.097
SE	ETFA	0.000102569	-0.033
SE	SUMO1	0.00012765	-0.03
SE	WIPI2	0.000137084	0.036
SE	ST6GALNAC2	0.000140158	-0.028
SE	HAGH	0.000188935	-0.068
SE	DUSP13	0.000206898	-0.027
SE	MRPS22	0.000225103	0.054
SE	NDUFV3	0.000225927	0.024
SE	RTCA	0.00023787	0.029
SE	NME6	0.000261584	-0.123
SE	USP25	0.000274288	-0.044
SE	FIS1	0.000283162	0.012
SE	DNAJC15	0.000283162	-0.032
SE	MBNL1	0.000305931	-0.043
SE	NTAN1	0.000346334	-0.167
SE	IVNS1ABP	0.000370837	-0.026
SE	UROS	0.000403407	-0.056
SE	UQCRC2	0.000427995	0.018
SE	GLRX2	0.000466294	0.081
SE	HMGN2	0.000480243	-0.016
SE	TPM3	0.00050318	0.06
SE	NTAN1	0.000506077	-0.181
SE	FKBP5	0.000565312	-0.058
SE	HAX1	0.000568303	0.026
SE	RNF10	0.000570187	0.012
SE	GCLC	0.000573495	-0.056
SE	HDDC2	0.000573495	-0.029
SE	PDE8A	0.000592535	-0.038
SE	PLA2G12A	0.000634173	0.042
SE	ATP6V0E1	0.000645307	-0.019
SE	HMGN2	0.000677731	-0.016
SE	DPY19L3	0.000733632	-0.105
SE	PSMD8	0.000769386	-0.022
SE	GCLC	0.000769386	-0.057
SE	SMAP1	0.000769386	-0.03
SE	TXN2	0.000831699	0.018
SE	PSMD8	0.000876432	-0.026
SE	DEF6	0.000876432	-0.201
SE	LUC7L	0.000889479	-0.123
SE	DOCK10	0.000901209	-0.347
SE	KBTBD12	0.000901209	0.025
SE	KBTBD12	0.000901209	0.025
SE	COMMD2	0.000911911	-0.067
SE	STXBP5	0.000912834	-0.519
SE	CLPTM1	0.000923569	-0.039
SE	ELP2	0.00099409	0.049
SE	TXN2	0.00099409	0.035
SE	CLK4	0.00102177	-0.056
SE	POLR2I	0.00102509	0.028
SE	C1orf131	0.00111871	0.12
SE	ITPA	0.00112898	-0.026
SE	UQCRC1	0.00112898	0.029
SE	UQCRC1	0.00116089	0.027
SE	UQCRC1	0.00120113	0.025
SE	KANSL2	0.00131942	0.098
SE	UQCRC1	0.00132493	0.009
SE	UQCRC1	0.00134632	0.022
SE	AHI1	0.0013652	0.237
SE	ELP2	0.0013888	0.085
SE	LRRC39	0.00139012	0.065
SE	LRRC39	0.00139012	0.065
SE	UBFD1	0.00139012	-0.02
SE	NFYB	0.00139012	-0.047
SE	CSRP3	0.00142588	0.013
SE	EIF4A1	0.00154641	-0.037
SE	ADSS2	0.00155224	-0.025
SE	SNRPA1	0.00156042	0.028
SE	DCAF6	0.00156042	-0.021
SE	SMIM7	0.00156286	0.059
SE	FNDC3A	0.00157081	-0.083
SE	SERINC2	0.00162785	-0.054
SE	CCDC69	0.00168326	-0.043
SE	KCTD20	0.0016888	0.122
SE	STRN	0.0016888	0.146
SE	EPSTI1	0.00174187	-0.037
SE	DNAJB6	0.00176555	0.023
SE	FABP3	0.00221575	-0.022
SE	KIFAP3	0.00227253	0.06
SE	EIPR1	0.00244663	-0.304
SE	SCRIB	0.00246122	-0.06
SE	DNAJC15	0.00246122	-0.026
SE	ECI2	0.00256689	0.043
SE	REEP3	0.00264278	-0.12
SE	ARPC2	0.00267511	-0.014
SE	RABL6	0.00272185	-0.021
SE	DEF6	0.00272185	-0.131
SE	ECI2	0.00272585	0.046
SE	ALDH3A2	0.00276319	-0.032
SE	RNF10	0.00276319	0.02
SE	ECI2	0.00276418	0.043
SE	KCTD20	0.00280019	0.079
SE	CLCN1	0.00284372	0.118
SE	DNAJC15	0.0028466	0.091
SE	LRRC39	0.00297777	0.027
SE	CTSA	0.00301705	0.045
SE	MRPL3	0.00302317	-0.054
SE	ART3	0.00305389	0.035
SE	IQGAP1	0.00312701	-0.06
SE	NRAP	0.00314158	0.047
SE	RPS15	0.00316434	-0.448
SE	PDE8A	0.00319358	-0.031
SE	PBDC1	0.00330071	-0.082
SE	SEMA4D	0.00336491	-0.075
SE	JPT1	0.00345934	-0.053
SE	NDUFA12	0.00346106	-0.007
SE	MRPL18	0.00346106	-0.017
SE	CLK4	0.00354786	-0.074
SE	FAN1	0.00358683	-0.026
SE	PDE8A	0.00359691	-0.029
SE	BRPF3	0.00363431	0.102
SE	REEP1	0.00368807	0.2
SE	TMEM38A	0.00370878	-0.01
SE	CAMK2G	0.00370878	0.046
SE	GCLC	0.00375134	-0.073
SE	ZNF384	0.00377385	-0.251
SE	CPT1B	0.00378889	-0.139
SE	AASS	0.00384358	0.079
SE	RNF10	0.00384358	0.021
SE	WNK1	0.00399708	0.162
SE	COPS4	0.00399899	0.033
SE	PLA2G12A	0.00399899	0.089
SE	DYNC2I2	0.00399899	0.138
SE	EEF1B2	0.00408076	-0.011
SE	TRPT1	0.00419464	0.189
SE	WDR83OS	0.00427539	-0.016
SE	MRPS12	0.00430195	-0.023
SE	ST3GAL6	0.0043892	-0.054
SE	CCT8	0.00440321	0.139
SE	PDE4DIP	0.00440321	-0.041
SE	CPT1B	0.00440321	-0.147
SE	COPS4	0.00444605	-0.026
SE	PDE4DIP	0.0045278	-0.04
SE	PKN3	0.0045391	0.064
SE	TSG101	0.00467147	-0.023
SE	PDE4DIP	0.00477322	-0.04
SE	PDE4DIP	0.00477322	-0.04
SE	DNAJC15	0.00477322	-0.026
SE	CLK4	0.00485075	-0.047
SE	CPT1B	0.00495265	-0.029
SE	UBFD1	0.00498671	-0.013
SE	TCF12	0.00511969	-0.117
SE	HAGH	0.00511969	-0.023
SE	WDR83OS	0.00514762	-0.036
SE	SLC30A9	0.00514762	-0.192
SE	CISD3	0.00514762	0.016
SE	CCDC69	0.00524898	-0.062
SE	TRPT1	0.0052531	0.173
SE	DIAPH1	0.00545448	-0.089
SE	CHD2	0.00555414	-0.082
SE	CPT1B	0.00556502	-0.029
SE	MLF1	0.00557061	0.128
SE	BRPF3	0.00558052	0.061
SE	KPNA1	0.00558052	-0.045
SE	CCNL1	0.00573472	-0.27
SE	NME6	0.00573472	-0.35
SE	PTP4A2	0.00575083	0.051
SE	KARS1	0.0058956	-0.033
SE	WDR83OS	0.0059066	-0.036
SE	POLR2I	0.0059101	0.087
SE	ECI2	0.00595874	0.033
SE	RPRD1A	0.00597572	-0.09
SE	ACADS	0.00624548	-0.015
SE	PDSS1	0.00632997	-0.065
SE	CCDC189	0.00647584	0.379
SE	ZNF512	0.00650008	0.289
SE	AP2A1	0.00654347	-0.102
SE	BRD9	0.00661945	-0.493
SE	C18orf21	0.00680212	-0.077
SE	ATPAF1	0.00689932	-0.104
SE	APBB2	0.00689932	0.191
SE	LUC7L3	0.00690948	-0.06
SE	TOMM40	0.00693776	0.363
SE	CCNL1	0.00699798	-0.291
SE	SUGP2	0.00735382	0.076
SE	POLR2I	0.00745087	0.084
SE	SLC35F5	0.00761313	0.092
SE	WDR83OS	0.00761313	-0.034
SE	ANK1	0.00761313	-0.197
SE	PDE8A	0.00765744	-0.026
SE	MICAL2	0.00774892	-0.012
SE	GPCPD1	0.00774892	0.195
SE	REEP1	0.00788166	0.194
SE	SYNRG	0.00802466	-0.295
SE	CLK4	0.00809221	-0.04
SE	DYNLT3	0.00810947	-0.033
SE	INO80	0.00838395	-0.077
SE	REEP1	0.00851244	0.254
SE	evm.model.Contig92.7	0.00856333	-0.295
SE	ABCA9	0.00879835	0.107
SE	JADE2	0.00889544	-0.03
SE	PKN3	0.00894708	0.06
SE	EEF1B2	0.00898638	-0.012
SE	RRP1B	0.00912407	0.145
SE	ECI2	0.00938388	0.078
SE	ERC1	0.00952262	0.226
SE	TMEM14C	0.00952262	-0.025
SE	DCAF6	0.00958855	0.025
SE	GDE1	0.00972132	0.073
SE	ALDH3A2	0.00985417	0.05
SE	MAP2K5	0.00985417	0.064
SE	CRCP	0.00992739	0.157
SE	ITPA	0.00996108	-0.172
SE	TTC1	0.00999004	0.062
SE	WBP1	0.0101678	-0.095
SE	BCLAF3	0.0102732	0.159
SE	GAPVD1	0.010419	-0.105
SE	CHD2	0.0105148	-0.123
SE	CCM2L	0.0105172	0.059
SE	PDE8A	0.0106929	-0.025
SE	CRCP	0.0106929	0.133
SE	PCMTD1	0.0108448	-0.047
SE	ARMC12	0.0108617	-0.135
SE	ALKBH5	0.0109246	0.029
SE	RHOBTB1	0.011115	0.051
SE	MED8	0.0111924	0.019
SE	KPNA1	0.0111924	-0.042
SE	TNPO3	0.0112249	-0.049
SE	ERC1	0.0112688	0.42
SE	TMEM38A	0.0113749	-0.014
SE	UBXN7	0.0113838	-0.205
SE	NTAN1	0.0114402	-0.096
SE	PBDC1	0.0114402	-0.156
SE	ANO10	0.0114402	-0.034
SE	RNF115	0.0115583	-0.05
SE	HELQ	0.0116554	-0.114
SE	GRK4	0.0116554	-0.028
SE	TNNT3	0.0118185	-0.033
SE	RPL28	0.0118185	-0.02
SE	CCNK	0.0118763	-0.026
SE	APBA3	0.0118784	-0.594
SE	FHOD1	0.0120422	0.079
SE	SNTA1	0.0120422	-0.014
SE	INO80	0.0120621	-0.109
SE	DCAF6	0.0121537	0.224
SE	CLK4	0.0121841	-0.035
SE	NOL7	0.0122282	0.036
SE	MIB2	0.0122375	-0.036
SE	PRXL2C	0.012847	0.054
SE	MSRB2	0.0128476	0.022
SE	FUT8	0.0129271	-0.142
SE	IQGAP1	0.0131253	-0.06
SE	CCT3	0.0131282	-0.105
SE	GRAMD1A	0.0131879	0.226
SE	RBM34	0.013406	0.067
SE	MMP11	0.013613	0.029
SE	PXMP2	0.0137007	0.128
SE	ELL	0.0138094	-0.03
SE	CDK20	0.0138973	-0.065
SE	TMEM68	0.0139553	0.2
SE	OSGIN1	0.0139559	-0.045
SE	CEP63	0.0140055	-0.108
SE	PRSS36	0.0142042	0.282
SE	TUBA8	0.0143184	-0.027
SE	RNF4	0.0143961	-0.042
SE	RBM10	0.0143961	-0.042
SE	RABL6	0.0145133	-0.025
SE	ART3	0.0146642	0.026
SE	BRAF	0.014692	-0.22
SE	ATP6V0E1	0.014692	-0.012
SE	LYRM7	0.0147013	0.028
SE	LRRC39	0.0147629	-0.572
SE	PER2	0.0153436	-0.078
SE	CCNL1	0.0156208	-0.267
SE	SLC35F5	0.01576	0.049
SE	NBN	0.0158256	-0.05
SE	CPT1B	0.0160213	0.009
SE	TNNT3	0.0160926	0.014
SE	ELK4	0.0163624	-0.075
SE	ZCCHC4	0.0165338	0.273
SE	DTX3L	0.016584	-0.101
SE	BPHL	0.0166522	0.111
SE	HAX1	0.0166522	0.119
SE	BCL2L13	0.0167419	0.162
SE	ERI3	0.0167705	-0.03
SE	PKN3	0.0168891	0.056
SE	EXOSC7	0.0169109	0.024
SE	FCF1	0.0170683	0.087
SE	TMEM50B	0.0173993	0.174
SE	KAT8	0.0181276	-0.013
SE	ADHFE1	0.0182717	0.071
SE	SLC35F5	0.0183193	0.05
SE	ULK1	0.0183801	0.038
SE	PSMD11	0.0188897	0.023
SE	RPS6KB1	0.0190804	-0.059
SE	TMEM68	0.0192096	0.165
SE	PCMTD1	0.01952	-0.061
SE	PTP4A2	0.0196874	0.039
SE	FAN1	0.019922	-0.024
SE	PKN3	0.019922	0.057
SE	TMEM62	0.0199224	0.121
SE	ATP8A1	0.0199578	0.203
SE	UROD	0.0200154	0.035
SE	SNX1	0.0200284	0.057
SE	TIMM8B	0.0200992	-0.01
SE	TRIO	0.0201164	-0.088
SE	XPC	0.0203073	-0.039
SE	FADS3	0.0205521	-0.01
SE	UROD	0.0205521	0.037
SE	ARHGEF25	0.0208586	-0.042
SE	SBF1	0.0210277	-0.035
SE	evm.model.Contig79.1	0.0210336	0.055
SE	PRSS36	0.0210694	0.345
SE	UBN1	0.0213692	-0.083
SE	DCAF6	0.0213692	-0.107
SE	NMT1	0.0213986	-0.017
SE	PTP4A2	0.0216498	0.036
SE	FIS1	0.0224869	-0.026
SE	POLR2I	0.0224869	0.084
SE	NIT2	0.0225405	0.142
SE	ENAH	0.0225535	0.169
SE	KIZ	0.0226163	-0.046
SE	SLTM	0.0226307	-0.077
SE	EGFL7	0.0226307	0.01
SE	MT1E	0.0226936	0.009
SE	RAPGEF2	0.0230097	0.076
SE	MCFD2	0.0232568	-0.02
SE	UQCC1	0.0232916	-0.021
SE	BCCIP	0.0237416	0.064
SE	SATB1	0.0237416	-0.088
SE	DGKQ	0.0237902	0.156
SE	ERMARD	0.0239334	-0.196
SE	HM13	0.0240146	-0.129
SE	FKBP5	0.0240546	-0.11
SE	PPT2	0.0240546	0.073
SE	NDUFB6	0.0241929	-0.01
SE	ARHGEF25	0.0250054	-0.025
SE	TMEM150A	0.0250054	0.096
SE	ADH1C	0.0251029	0.058
SE	HAGH	0.0251029	-0.365
SE	CAMK2A	0.0252076	-0.202
SE	CDH26	0.02572	-0.065
SE	RBCK1	0.0258422	0.064
SE	WNK1	0.02641	0.167
SE	CCDC50	0.026547	-0.099
SE	UBE2D3	0.0265579	0.018
SE	FAM20B	0.0267536	-0.044
SE	ILKAP	0.0269372	-0.039
SE	GLYATL3	0.0276499	0.076
SE	MSRB3	0.0277662	-0.028
SE	UBE2D3	0.0279047	0.013
SE	HNRNPDL	0.0279675	0.019
SE	HNRNPD	0.0280142	-0.031
SE	PXMP2	0.0280937	-0.226
SE	ERBIN	0.0285432	0.091
SE	PTPRA	0.0285959	-0.11
SE	MYLPF	0.0285959	0.029
SE	ARHGAP12	0.0287979	0.135
SE	GK	0.0289048	0.092
SE	HSPG2	0.0289994	0.077
SE	NCEH1	0.0291512	-0.082
SE	RBFOX2	0.0291512	0.048
SE	COX11	0.0291512	0.033
SE	MED8	0.0292361	0.041
SE	HNRNPDL	0.0293227	0.033
SE	DNAJC19	0.0293267	-0.155
SE	PFKP	0.0295202	-0.04
SE	MTMR1	0.0296122	-0.089
SE	MYBPC1	0.0297955	-0.001
SE	UBA3	0.0298283	-0.043
SE	GRK4	0.0301481	-0.021
SE	OGDH	0.0301481	-0.009
SE	PIGO	0.0301502	-0.025
SE	TRMT6	0.0302387	0.275
SE	MIB2	0.0302387	-0.022
SE	ZC3H14	0.0305905	-0.042
SE	TMCC1	0.0306343	-0.077
SE	ACOT9	0.0306431	0.149
SE	TCF12	0.0306483	-0.091
SE	ATP6V0E1	0.0308428	-0.008
SE	MIB2	0.0308428	-0.022
SE	RBM39	0.0309408	-0.046
SE	CSNK2B	0.0313105	0.019
SE	UNC119B	0.0313105	-0.052
SE	LOC109382746	0.0313105	-0.02
SE	KCTD20	0.0313568	0.143
SE	ABCA6	0.031394	-0.086
SE	ATPAF1	0.0316124	-0.149
SE	CCT3	0.0316124	-0.035
SE	YTHDC2	0.0316947	-0.121
SE	OGDH	0.0317941	-0.008
SE	MYOZ1	0.0319949	0.026
SE	COMMD3	0.032106	-0.034
SE	CAMK2A	0.0321492	-0.174
SE	CCDC69	0.032383	-0.029
SE	EPS15L1	0.0325454	0.14
SE	MYOZ1	0.0328635	0.024
SE	ATG13	0.0330184	-0.021
SE	ST3GAL3	0.0333159	0.097
SE	MIB2	0.0333159	-0.022
SE	GMPS	0.0335372	-0.021
SE	ZNF248	0.0335612	-0.06
SE	HAGH	0.0338258	-0.353
SE	UQCC2	0.0342018	-0.007
SE	ADAM15	0.0343293	-0.049
SE	FBXW4	0.0344636	-0.021
SE	PNO1	0.0344874	0.03
SE	PRXL2C	0.0347877	0.056
SE	INTS11	0.0347877	0.066
SE	EPS15L1	0.0348796	0.144
SE	IQGAP1	0.0351326	-0.067
SE	TCF7L2	0.0351331	-0.374
SE	PPFIBP2	0.0353577	0.218
SE	CEP295	0.0353587	-0.101
SE	FAM204A	0.0353587	-0.161
SE	DDX17	0.0353795	0.033
SE	MIB2	0.0353795	-0.033
SE	WBP1	0.0355245	-0.097
SE	OSGIN1	0.0356484	-0.065
SE	HM13	0.0357403	-0.151
SE	TRPT1	0.0358763	0.05
SE	REEP1	0.0360761	0.199
SE	SLC25A11	0.0360761	0.022
SE	AASS	0.0360761	0.129
SE	NOTCH4	0.0364761	0.068
SE	PPT2	0.0370549	0.129
SE	EP400	0.0371799	-0.29
SE	FHL1	0.0373377	-0.018
SE	CAMK2A	0.0373431	-0.145
SE	MTSS1	0.0373431	0.178
SE	EMC4	0.0375638	0.03
SE	APTX	0.0376735	0.07
SE	MOB1A	0.0376735	0.051
SE	OXA1L	0.0377968	-0.021
SE	ELOC	0.0379054	0.044
SE	BRD2	0.0379182	-0.07
SE	MTERF3	0.0379834	0.051
SE	LOC117017806	0.0380421	-0.068
SE	YWHAQ	0.0380463	0.033
SE	BIN1	0.0381136	-0.031
SE	ATF1	0.0382373	-0.032
SE	PFKFB1	0.0384797	0.034
SE	ICAM3	0.0388334	-0.184
SE	NIPSNAP2	0.0396479	0.013
SE	PFKFB1	0.0399431	0.034
SE	PFKFB1	0.0399431	0.034
SE	AKR1A1	0.0405536	0.047
SE	DCAF6	0.0405536	0.031
SE	GIMAP6	0.0405536	-0.192
SE	TMEM62	0.0406362	0.331
SE	PSMD11	0.040648	0.021
SE	STRADB	0.0408366	-0.066
SE	MRPS11	0.0410975	0.04
SE	SMIM7	0.0410975	0.137
SE	NIPSNAP2	0.0411259	0.007
SE	COMMD3	0.0411259	-0.053
SE	ASL	0.0411259	0.068
SE	ADHFE1	0.0411259	0.157
SE	HBP1	0.0411572	-0.021
SE	COL16A1	0.0415143	0.09
SE	NAA38	0.0415506	-0.025
SE	MYO9B	0.0416877	0.169
SE	ZNF318	0.0417136	0.091
SE	ISCU	0.0417136	0.013
SE	OGDH	0.0417136	-0.007
SE	CCDC69	0.0417518	-0.029
SE	MAPT	0.0418547	0.134
SE	MED10	0.0422417	-0.047
SE	OGDH	0.0422417	-0.007
SE	PPT2	0.0423682	0.032
SE	evm.model.Contig7.69	0.0423682	0.031
SE	CCM2L	0.0425962	0.081
SE	ARHGAP17	0.0425962	-0.048
SE	ING4	0.0429651	0.054
SE	PDCD1LG2	0.0429651	-0.219
SE	DUSP13	0.043143	0.059
SE	SMN2	0.0432033	0.162
SE	POMT2	0.0432033	-0.146
SE	UBE2K	0.0433114	0.064
SE	RAD23A	0.0433572	0.13
SE	ZFAND2B	0.0434928	0.069
SE	CHKB	0.0435849	0.1
SE	ATP6V0E1	0.0435849	-0.008
SE	ECI2	0.0436623	0.066
SE	C2CD5	0.0439376	-0.251
SE	SACS	0.0439376	-0.156
SE	MRPL32	0.0440205	0.026
SE	CD300LG	0.0440842	-0.068
SE	HNRNPK	0.0441284	-0.031
SE	Wnk2	0.044223	-0.049
SE	PDE10A	0.044223	0.088
SE	WDR83OS	0.044223	0.058
SE	ALDH3A2	0.0443127	0.109
SE	HEXA	0.044441	0.033
SE	CPT1B	0.0446926	-0.034
SE	MPDZ	0.0446926	-0.07
SE	GRK4	0.0446926	-0.031
SE	CCDC93	0.0446926	0.132
SE	KIAA0232	0.0448467	-0.131
SE	ZFAND2B	0.0448591	0.067
SE	FKBP5	0.0451753	-0.109
SE	ISCU	0.0451753	0.013
SE	PSAP	0.0451753	-0.052
SE	PHKB	0.0451885	0.011
SE	HNRNPL	0.0451885	-0.132
SE	ERBIN	0.0451885	0.096
SE	WDR83OS	0.0451885	0.058
SE	FLVCR1	0.0451885	-0.161
SE	VPS35L	0.0451885	-0.09
SE	CHD1L	0.0452565	-0.094
SE	YAP1	0.0452692	-0.089
SE	ALDH3A2	0.045476	0.109
SE	ZCCHC4	0.045476	0.273
SE	ELP6	0.0456588	-0.07
SE	CA9	0.0457581	0.084
SE	FHOD1	0.0457985	0.053
SE	SNX1	0.0457985	-0.051
SE	MOGAT1	0.0459559	-0.045
SE	EPSTI1	0.0459835	0.042
SE	SNRPA1	0.0459835	0.02
SE	AP1B1	0.0459895	-0.171
SE	GK	0.0459895	0.256
SE	RPS6KA3	0.0462802	-0.049
SE	C1orf131	0.046352	0.019
SE	RPIA	0.046352	0.081
SE	TMF1	0.046352	0.053
SE	UEVLD	0.046352	-0.21
SE	KIFAP3	0.0464386	0.05
SE	CKMT2	0.0466355	-0.188
SE	TBCEL	0.0466861	-0.059
SE	NFIC	0.0466861	-0.057
SE	PACS2	0.0466861	0.067
SE	FAM214A	0.0469997	-0.032
SE	ZNF106	0.0473647	0.072
SE	HM13	0.0473647	0.027
SE	AFG3L2	0.0477631	0.041
SE	YAP1	0.04789	-0.127
SE	PKN3	0.0479686	0.062
SE	RNF10	0.048191	-0.007
SE	HECA	0.0485535	-0.057
SE	DEPDC5	0.0485535	-0.361
SE	PGPEP1L	0.0487255	-0.026
SE	UEVLD	0.0489823	-0.061
SE	CDK11B	0.0492493	-0.06
SE	TPD52L1	0.0492493	0.15
SE	EPS15L1	0.0494513	-0.177
SE	FAM204A	0.0494772	-0.151
SE	INTS11	0.0496138	0.06
SE	FABP3	0.0496138	-0.015
SE	CALCOCO1	0.0496138	0.05
SE	NBN	0.0496258	-0.046
SE	NCEH1	0.0498922	-0.135
SE	NUDT1	0.0498922	-0.072
SE	FABP3	0.0499708	-0.015
SE	MYOZ1	0.0499775	0.023

## Sheet: 4_heart
Splicing Type	Gene Symbol	FDR	IncLevelDifference
A3SS	YIF1B	1.33953e-05	-0.047
A3SS	SMG1	1.33953e-05	0.088
A3SS	MPC1	1.54271e-05	0.045
A3SS	MPC1	0.000108326	0.029
A3SS	CEP95	0.000134045	-0.399
A3SS	POLR2I	0.000142293	0.029
A3SS	TMED3	0.000142293	0.061
A3SS	TM6SF1	0.000181092	-0.089
A3SS	RNF31	0.000187442	0.083
A3SS	SLC25A3	0.000407195	-0.032
A3SS	PRR13	0.000515304	0.061
A3SS	MTA1	0.000515304	0.122
A3SS	LIPE	0.000585146	0.029
A3SS	TLN1	0.000643122	0.126
A3SS	YIF1B	0.00119152	-0.032
A3SS	EIF4G1	0.00147693	0.227
A3SS	TNIP1	0.00163167	0.07
A3SS	POP4	0.00163167	0.06
A3SS	CDK16	0.0021793	0.072
A3SS	DOCK10	0.0021793	0.309
A3SS	ATP6V0D1	0.00267475	-0.048
A3SS	UQCRH	0.00267475	-0.007
A3SS	ZFYVE27	0.00313199	-0.066
A3SS	evm.model.Contig54.207	0.00330301	-0.436
A3SS	CKMT2	0.00330301	0.017
A3SS	CKMT2	0.00330301	0.017
A3SS	SENP3	0.00434648	0.049
A3SS	GPD1	0.00507556	-0.025
A3SS	NTAN1	0.00507556	-0.025
A3SS	ATP5MC1	0.00559892	0.342
A3SS	ECI1	0.00563741	0.016
A3SS	ASAP3	0.00610897	-0.265
A3SS	RILPL1	0.00807557	-0.03
A3SS	PKP4	0.00807557	-0.092
A3SS	RILPL1	0.00847582	-0.025
A3SS	NPR1	0.00859708	0.083
A3SS	EPS15L1	0.00909913	-0.133
A3SS	BICC1	0.0095676	0.249
A3SS	EMC9	0.00987759	-0.032
A3SS	NEXN	0.0101686	-0.058
A3SS	INTS8	0.0118192	0.183
A3SS	USP34	0.012172	0.182
A3SS	BBS1	0.012364	0.299
A3SS	MPC1	0.0147238	0.018
A3SS	TMED3	0.0148573	0.14
A3SS	TAF12	0.015193	0.036
A3SS	VEGFB	0.015193	0.016
A3SS	ANKRD23	0.0162425	0.071
A3SS	ARAF	0.0186514	0.04
A3SS	TRAF7	0.0186514	0.259
A3SS	MPC1	0.0188892	0.017
A3SS	CCDC122	0.0204425	-0.088
A3SS	ABT1	0.0205092	-0.198
A3SS	GSTM1	0.0211732	-0.076
A3SS	ANKRD11	0.023289	-0.043
A3SS	SEMA6D	0.0259546	0.21
A3SS	PACS2	0.0263433	0.106
A3SS	ZFAND2B	0.0264949	0.303
A3SS	APBB2	0.0267834	-0.063
A3SS	KIAA1217	0.0273654	0.078
A3SS	ZNF205	0.0287667	0.108
A3SS	SLC25A3	0.0287667	0.009
A3SS	FDX2	0.0301933	-0.048
A3SS	MED24	0.031224	-0.043
A3SS	LTBR	0.0324158	-0.023
A3SS	TRAF7	0.0324158	0.118
A3SS	OCIAD2	0.0331339	0.045
A3SS	NAXE	0.0359585	0.044
A3SS	MTHFR	0.0396672	0.054
A3SS	RAB34	0.0402267	0.318
A3SS	PRR13	0.0407573	0.177
A3SS	RIC8A	0.0417327	-0.037
A3SS	evm.model.Contig54.207	0.0449356	-0.04
A3SS	OCIAD2	0.04908	0.024
A3SS	ANP32A	0.0497643	0.025
A5SS	MRPL18	5.29796e-09	-0.03
A5SS	MYBPC3	1.78273e-08	0.027
A5SS	TNNT2	1.33172e-06	-0.021
A5SS	MRPL18	1.33172e-06	-0.608
A5SS	MAP3K6	4.36197e-05	0.298
A5SS	LMOD2	4.36197e-05	-0.027
A5SS	RNF207	5.20243e-05	-0.179
A5SS	SLC38A7	0.000231544	-0.25
A5SS	PITPNM2	0.000231544	-0.11
A5SS	LYRM7	0.000316748	-0.447
A5SS	CXXC1	0.000502534	-0.085
A5SS	ZNF532	0.000502534	0.153
A5SS	NDUFB10	0.000637798	0.012
A5SS	GADD45A	0.000637798	-0.056
A5SS	ANKRD23	0.000767688	0.089
A5SS	CNRIP1	0.000840846	0.214
A5SS	TNNT2	0.000840846	-0.033
A5SS	COX5B	0.000947863	-0.154
A5SS	NDUFS7	0.000957258	-0.016
A5SS	NDUFV3	0.00101838	-0.015
A5SS	NPLOC4	0.00101838	-0.035
A5SS	TMEM17	0.00127033	-0.114
A5SS	MMRN1	0.00133313	-0.176
A5SS	ABLIM1	0.00141941	-0.017
A5SS	ALDH18A1	0.0016743	0.16
A5SS	PPARA	0.0016743	-0.402
A5SS	EPS15L1	0.00181498	-0.132
A5SS	MLLT6	0.00233927	0.04
A5SS	PPP4R3A	0.00253318	0.199
A5SS	SLC25A3	0.00276709	0.009
A5SS	MAP3K6	0.00301287	0.4
A5SS	IMP4	0.00302551	-0.251
A5SS	LYRM7	0.00324357	0.04
A5SS	SMAP1	0.00328037	0.048
A5SS	MTHFSD	0.00376483	0.328
A5SS	ZNF283	0.00382255	-0.312
A5SS	SGCA	0.00389002	0.064
A5SS	CCDC9	0.00587198	-0.044
A5SS	evm.model.Contig114.41	0.00660563	-0.026
A5SS	RNF207	0.00699986	-0.076
A5SS	NAA50	0.00764859	-0.044
A5SS	SPCS1	0.00812193	0.045
A5SS	ABCF3	0.00944947	-0.079
A5SS	MRPL19	0.010635	-0.029
A5SS	PTPN12	0.0129161	-0.031
A5SS	P2RX6	0.0152419	-0.037
A5SS	GPT	0.016459	-0.123
A5SS	RAD18	0.0166156	0.436
A5SS	UCKL1	0.0166156	0.071
A5SS	RAD51C	0.0167885	0.074
A5SS	RMDN1	0.0179939	-0.024
A5SS	TNNT2	0.0194081	-0.046
A5SS	ZFP28	0.0227593	-0.185
A5SS	MYBPC3	0.0235154	0.01
A5SS	AHDC1	0.0248668	0.102
A5SS	PRRC2B	0.0255025	-0.039
A5SS	EIF4H	0.0264299	-0.124
A5SS	MRPS23	0.0268456	0.018
A5SS	ZNF32	0.028407	-0.065
A5SS	PEX19	0.028407	-0.25
A5SS	CYGB	0.0289508	0.025
A5SS	PDE8A	0.0294126	0.06
A5SS	POLR2I	0.0302209	0.062
A5SS	PNKP	0.0302209	0.036
A5SS	RAP1GDS1	0.0307951	-0.095
A5SS	TINF2	0.0307951	0.078
A5SS	CFL2	0.0321846	0.038
A5SS	PPP1R12C	0.0378014	-0.027
A5SS	OARD1	0.0384153	-0.026
A5SS	CASK	0.0384153	0.144
A5SS	TAOK2	0.0384153	-0.061
A5SS	TNNT2	0.03861	-0.052
A5SS	evm.model.Contig15.443	0.03861	-0.088
A5SS	SAP18	0.0391018	-0.229
A5SS	HMBS	0.0405284	0.069
A5SS	RNF126	0.0453249	0.04
A5SS	GRB10	0.0457511	-0.049
A5SS	Srrm2	0.0480639	-0.139
A5SS	MAU2	0.0483116	0.2
A5SS	HMG20B	0.0483954	-0.133
A5SS	SLC43A1	0.0496455	0.076
A5SS	ERAL1	0.049788	-0.229
MXE	LMO7	0	0.256
MXE	TNNT2	5.38569e-12	0.028
MXE	TNNT2	8.35767e-09	-0.019
MXE	TNNT2	9.97932e-08	-0.054
MXE	TNNT2	1.00211e-07	-0.024
MXE	LMO7	1.15774e-07	0.086
MXE	COPS9	1.83002e-06	0.026
MXE	TNNI3	1.09421e-05	-0.032
MXE	ABLIM1	1.83118e-05	0.026
MXE	MYH6	1.83118e-05	0.118
MXE	TNNI3	2.52276e-05	-0.032
MXE	TNNT2	4.79033e-05	-0.427
MXE	SLC25A3	5.80299e-05	-0.016
MXE	TNNI3	6.107e-05	-0.036
MXE	CPT2	6.61646e-05	0.031
MXE	PAM	6.61646e-05	0.08
MXE	SLC25A3	8.12297e-05	-0.016
MXE	evm.model.Contig4.121	8.82664e-05	0.058
MXE	FXYD1	0.000131255	-0.015
MXE	TNNI3	0.000131255	-0.035
MXE	LMO7	0.000131255	0.179
MXE	SLC25A3	0.000131255	-0.017
MXE	SLC25A3	0.000184771	-0.032
MXE	AK1	0.000205597	-0.023
MXE	TNNT2	0.000212133	-0.007
MXE	TNNI3	0.000281668	-0.029
MXE	SLC25A3	0.000352692	-0.032
MXE	PARP11	0.000380925	-0.292
MXE	SLC25A3	0.000380925	-0.008
MXE	TNNT2	0.000827579	-0.074
MXE	SLC25A4	0.000836338	-0.009
MXE	TNNI3	0.000975587	-0.107
MXE	L3MBTL3	0.00099694	0.186
MXE	TNNI3	0.00109123	-0.032
MXE	MYBPC3	0.00116028	-0.017
MXE	CCM2L	0.00146602	-0.079
MXE	FABP3	0.00153842	-0.012
MXE	evm.model.Contig4.121	0.00157856	0.026
MXE	VDAC3	0.00161591	0.023
MXE	TNNT2	0.00177094	-0.082
MXE	SLC25A3	0.00189232	-0.018
MXE	SLC25A3	0.00189581	-0.017
MXE	TNNT2	0.00192059	-0.082
MXE	SLC8A1	0.00212147	-0.024
MXE	FABP3	0.0022361	-0.011
MXE	FDX1	0.00392119	-0.064
MXE	MYBPC3	0.00430717	-0.016
MXE	GHR	0.00493288	-0.025
MXE	FXYD1	0.00534172	-0.02
MXE	AK1	0.00590442	-0.021
MXE	DCAF6	0.00593451	-0.058
MXE	PAM	0.00676333	0.091
MXE	AP1M1	0.0070794	-0.079
MXE	TMEM131L	0.0083992	-0.323
MXE	PEX19	0.00986619	0.155
MXE	ME3	0.0102059	0.012
MXE	MCRIP2	0.0109887	-0.011
MXE	MYL2	0.0109887	0.258
MXE	SLC25A3	0.011021	-0.033
MXE	TNNT2	0.0117274	0.069
MXE	SGCG	0.0117274	0.031
MXE	MYH6	0.0119498	-0.18
MXE	MYL2	0.0120393	0.255
MXE	MYL2	0.0120393	0.255
MXE	SGCG	0.0129565	0.036
MXE	BIN1	0.0131128	-0.273
MXE	MYL2	0.0135118	0.238
MXE	PAM	0.0143307	0.044
MXE	TMEM134	0.0143423	0.085
MXE	PEX19	0.0143805	0.227
MXE	ZFAND6	0.0150745	0.114
MXE	FAM104A	0.0155648	0.043
MXE	MCRIP2	0.0159164	-0.007
MXE	ACTR3B	0.0164533	0.037
MXE	TUBGCP2	0.0169784	0.123
MXE	TUBGCP2	0.0175407	0.122
MXE	SLC7A2	0.017664	0.095
MXE	MYL2	0.0177089	0.159
MXE	PEX19	0.0178356	0.22
MXE	NPLOC4	0.0178675	-0.02
MXE	FBXO25	0.0179946	-0.48
MXE	FERMT2	0.0179946	0.124
MXE	INPP5K	0.0181722	0.052
MXE	APOOL	0.0189946	-0.034
MXE	SLC25A3	0.0207073	-0.035
MXE	SLC35F5	0.0225269	0.048
MXE	MYL2	0.0225269	0.03
MXE	FBXO25	0.0228805	-0.425
MXE	CTSA	0.0243	0.019
MXE	evm.model.Contig4.121	0.0259474	0.118
MXE	MFF	0.0276873	-0.049
MXE	ELMOD3	0.0279856	-0.05
MXE	FAM104A	0.0298317	0.046
MXE	GLRX2	0.03119	0.046
MXE	PLA1A	0.0315754	0.055
MXE	SHC4	0.0316324	0.295
MXE	POLR2I	0.0329133	-0.037
MXE	TBCEL	0.0334829	-0.387
MXE	PLPP1	0.0334829	-0.078
MXE	PSMA7	0.0334829	0.018
MXE	PRRC2B	0.0355333	-0.056
MXE	VPS13B	0.0360022	-0.12
MXE	NAPB	0.0360022	-0.233
MXE	PLPP1	0.0362248	-0.117
MXE	ZNF106	0.0370609	-0.05
MXE	DNAJC19	0.0376393	0.029
MXE	NXPE3	0.0380984	-0.232
MXE	PRKAG1	0.0381376	-0.07
MXE	CPT2	0.0381376	0.164
MXE	DOCK9	0.0381376	-0.109
MXE	PLPP1	0.0381376	-0.116
MXE	ADPGK	0.0381376	0.059
MXE	IDE	0.0381999	0.095
MXE	HEMK1	0.0383395	-0.087
MXE	TSTD1	0.040371	-0.067
MXE	ARIH2	0.040378	-0.089
MXE	FBXO25	0.0409002	-0.427
MXE	RERE	0.0420966	0.431
MXE	ECI1	0.044135	0.009
MXE	SCRIB	0.0479146	0.142
MXE	TBC1D4	0.0479146	-0.079
RI	TNNT2	4.74133e-09	0.046
RI	C18orf21	0.000297718	0.147
RI	TINF2	0.000428497	-0.166
RI	MYBPC3	0.000428497	-0.018
RI	NOP56	0.000908094	-0.041
RI	CNOT10	0.00177206	0.066
RI	MRPS12	0.0018425	0.068
RI	KAT5	0.00342064	0.042
RI	SLC25A11	0.00439469	0.137
RI	PNKP	0.0050575	-0.031
RI	COMMD3	0.00604245	-0.069
RI	TYMP	0.00675012	-0.088
RI	NDRG4	0.00774151	0.3
RI	MGAT4B	0.00820584	-0.024
RI	MFSD10	0.00847755	0.046
RI	PICALM	0.0103972	-0.021
RI	NRBP2	0.0127749	0.074
RI	PRKCSH	0.013722	-0.047
RI	CHID1	0.0143576	-0.036
RI	MTX1	0.0143576	0.099
RI	RPL3L	0.0143576	0.401
RI	RNF207	0.0143576	0.024
RI	POLR2E	0.014464	-0.018
RI	CHID1	0.0165709	-0.031
RI	TNS2	0.017108	0.112
RI	RNF126	0.0195836	-0.025
RI	U2AF2	0.0195836	-0.023
RI	evm.model.Contig38.279	0.0195836	0.28
RI	CSAD	0.0208767	0.062
RI	SLC6A6	0.0208955	0.035
RI	HMGXB4	0.0211792	-0.127
RI	MFSD11	0.0227038	-0.032
RI	HPN	0.0236528	-0.058
RI	HSD3B7	0.0239674	-0.071
RI	SPTAN1	0.0253159	-0.038
RI	FUZ	0.0272496	0.034
RI	TMEM150A	0.0272496	-0.028
RI	STARD7	0.0277455	-0.109
RI	SMIM7	0.0295421	0.044
RI	evm.model.Contig19.72	0.0295421	-0.037
RI	PCBP4	0.0295421	0.025
RI	ZFC3H1	0.0295421	-0.063
RI	SLC12A4	0.0295421	-0.036
RI	POLR2I	0.0314543	-0.07
RI	ABCB1	0.0314543	-0.059
RI	CA9	0.0314543	-0.094
RI	CHID1	0.0321764	-0.068
RI	LLGL2	0.0321764	-0.092
RI	MLXIPL	0.032456	-0.231
RI	UROD	0.032456	-0.019
RI	YIF1B	0.032456	-0.032
RI	TRAPPC14	0.032456	-0.129
RI	IL17RC	0.0331755	-0.033
RI	DPAGT1	0.0331755	-0.035
RI	TECR	0.0370152	0.054
RI	PICALM	0.0370152	-0.016
RI	RNF126	0.040109	-0.038
RI	SPOUT1	0.0411423	0.03
RI	MYL7	0.0420535	-0.003
RI	ABCA8	0.0426673	0.013
RI	EPOR	0.0432431	-0.206
RI	CERS2	0.043472	-0.019
RI	LLGL2	0.0449199	-0.161
RI	PIP4P1	0.0460763	-0.055
RI	HECTD1	0.0490547	0.024
SE	TKT	8.6405e-13	-0.112
SE	SDHA	2.33293e-12	0.021
SE	LMO7	1.06042e-11	0.322
SE	MYBPC3	2.93112e-11	0.037
SE	MYBPC3	4.05486e-11	0.036
SE	PSMG4	3.74492e-08	0.03
SE	SLC30A9	5.80863e-08	-0.088
SE	KLHL24	7.22037e-08	-0.029
SE	PSMG4	1.61621e-07	0.108
SE	MRPL23	1.84564e-07	-0.034
SE	SLC25A11	4.09795e-07	0.038
SE	ANXA5	7.01497e-07	0.047
SE	LUC7L2	7.01497e-07	-0.092
SE	LUC7L2	7.01497e-07	-0.081
SE	ANXA5	9.3268e-07	0.041
SE	APMAP	1.07383e-06	0.056
SE	B9D1	1.54863e-06	-0.047
SE	OCIAD2	1.84438e-06	0.03
SE	LMO7	2.63757e-06	0.09
SE	APMAP	2.74249e-06	0.046
SE	ANKRD23	3.79221e-06	0.054
SE	MAP4	5.48242e-06	0.029
SE	MAP4	5.48242e-06	0.029
SE	VLDLR	5.48242e-06	-0.056
SE	MYBPC3	5.48242e-06	0.124
SE	MRPL35	5.55149e-06	0.088
SE	MRPL35	1.17598e-05	0.166
SE	MRPL35	1.19239e-05	0.151
SE	ARPP19	1.21264e-05	-0.048
SE	LMO7	1.43707e-05	0.446
SE	OCIAD2	1.77149e-05	0.063
SE	ARPP19	1.82541e-05	-0.047
SE	PPARA	2.52839e-05	0.072
SE	TMEM184B	2.54906e-05	-0.045
SE	HDDC2	2.605e-05	-0.036
SE	C7	3.08311e-05	0.062
SE	HSDL2	3.09683e-05	0.039
SE	ITGA1	3.79901e-05	-0.076
SE	SNUPN	3.88522e-05	-0.074
SE	COPS9	4.05965e-05	0.013
SE	NPLOC4	4.07606e-05	-0.052
SE	OCIAD2	4.71195e-05	0.071
SE	OCIAD2	4.71195e-05	0.071
SE	SMAP1	4.71195e-05	-0.025
SE	ATP6V1H	4.79983e-05	-0.128
SE	AK1	5.02749e-05	0.023
SE	OCIAD2	5.26725e-05	0.069
SE	ARHGAP31	5.3648e-05	0.049
SE	SYTL2	6.09328e-05	0.029
SE	LUC7L2	6.14926e-05	-0.104
SE	ALYREF	6.27036e-05	-0.042
SE	LDB3	6.30358e-05	0.026
SE	NDUFV3	6.98881e-05	-0.021
SE	ARHGAP31	7.03029e-05	0.101
SE	LDB3	7.85027e-05	0.02
SE	NUFIP2	8.53842e-05	-0.106
SE	LDB3	8.90463e-05	0.02
SE	LMO7	8.97285e-05	0.25
SE	MRPL23	8.97285e-05	-0.022
SE	RNF114	0.000104465	0.083
SE	PPARA	0.000121236	0.037
SE	AK1	0.000146393	0.045
SE	CARNMT1	0.000151404	-0.076
SE	NEBL	0.000154174	0.03
SE	UQCRH	0.000154186	-0.014
SE	PLPP1	0.000164881	-0.041
SE	SLC25A3	0.000195225	-0.033
SE	FAIM	0.000195225	-0.503
SE	SDHA	0.000274858	0.017
SE	RXRG	0.000312507	0.022
SE	TM6SF1	0.000329744	-0.124
SE	CEPT1	0.000332769	0.437
SE	MRPL23	0.000342042	-0.025
SE	CAPZA1	0.000361701	-0.04
SE	BZW2	0.000491931	-0.01
SE	ERBIN	0.000539396	0.424
SE	ATP6V1H	0.000539396	-0.055
SE	MYO5A	0.00063769	0.373
SE	RNF114	0.000637798	0.129
SE	EIF4H	0.00068921	-0.105
SE	SEC11C	0.000693369	-0.145
SE	MRPL23	0.000693878	-0.015
SE	UQCRH	0.000693878	-0.008
SE	VCL	0.000788183	-0.077
SE	MLF1	0.000796319	-0.017
SE	NELFE	0.000807008	-0.042
SE	HM13	0.000807008	-0.128
SE	LDB3	0.000820747	0.063
SE	AHCTF1	0.000836481	-0.061
SE	SMAD4	0.000868455	-0.043
SE	TMCO1	0.000977365	0.028
SE	CCDC141	0.000977365	0.033
SE	PSAP	0.000988708	-0.029
SE	UBE2Q2	0.00100431	-0.061
SE	TMEM184B	0.00107013	-0.036
SE	TMEM184B	0.00107013	-0.036
SE	GOLGB1	0.00108237	-0.124
SE	EVI5L	0.00108568	0.067
SE	FABP3	0.00118678	-0.014
SE	UQCRH	0.00121038	-0.008
SE	ARHGEF40	0.00121038	0.128
SE	LDB3	0.00125868	0.021
SE	FABP3	0.00126807	-0.027
SE	FABP3	0.00126807	-0.027
SE	FABP3	0.00126807	-0.027
SE	FABP3	0.00126807	-0.027
SE	MRPS22	0.00131333	-0.046
SE	ARHGAP21	0.00134533	-0.041
SE	APLF	0.00134533	0.04
SE	CDH2	0.00134533	0.049
SE	Dnajc4	0.00134533	0.045
SE	CLK4	0.00134533	-0.064
SE	RNF10	0.00137834	0.02
SE	RNF10	0.00137834	0.02
SE	ITPA	0.00148027	0.056
SE	SLC35F5	0.00155429	-0.054
SE	RMDN1	0.0016249	-0.026
SE	WAC	0.00163598	0.047
SE	ZNF684	0.00164052	-0.282
SE	Dnajc4	0.00166195	0.053
SE	HM13	0.00166195	-0.104
SE	FDX1	0.00171155	0.062
SE	NDUFA10	0.00172596	0.02
SE	WAC	0.00178307	0.042
SE	Dnajc4	0.00178307	0.052
SE	LMO7	0.00178584	0.29
SE	LDB3	0.00183415	0.124
SE	HAX1	0.00186215	-0.022
SE	SPCS1	0.00193715	0.027
SE	HSDL2	0.00197677	0.072
SE	SLC25A46	0.00198501	-0.089
SE	ETHE1	0.00201185	0.058
SE	HM13	0.00207869	-0.11
SE	KIAA0232	0.00208735	-0.025
SE	TMEM134	0.0021541	0.199
SE	EXT2	0.00220175	0.119
SE	EIF4H	0.00221079	-0.123
SE	STARD3	0.00221079	0.047
SE	ANKRD23	0.00225175	0.12
SE	PXMP2	0.00228556	0.061
SE	Dnajc4	0.00232285	0.046
SE	REEP5	0.00232848	0.012
SE	Dnajc4	0.00235969	0.208
SE	ZFAND5	0.00240637	-0.031
SE	ZFYVE21	0.00240637	-0.042
SE	ANKRD23	0.0025916	0.12
SE	EVI5L	0.00269596	0.116
SE	ABHD18	0.00269642	-0.022
SE	SLC22A17	0.00271385	0.222
SE	ANKRD23	0.00271385	0.121
SE	TMEM86A	0.00271385	0.029
SE	SORBS3	0.00271385	0.202
SE	NDUFV3	0.00272097	0.021
SE	IL33	0.00273684	-0.087
SE	MAPK9	0.00297777	-0.147
SE	CHKB	0.00297777	0.12
SE	GGCX	0.00297777	0.104
SE	POLR2I	0.0030388	0.038
SE	ARHGAP17	0.00317268	-0.198
SE	Dnajc4	0.00330476	0.046
SE	FSD2	0.00340447	0.024
SE	SUGCT	0.00361281	-0.115
SE	VAMP4	0.00362627	-0.121
SE	ECI1	0.00371861	0.017
SE	ECI1	0.00374673	0.017
SE	ECI1	0.00374952	0.017
SE	NDUFA10	0.00376514	0.013
SE	ECI1	0.00376514	0.017
SE	RXRG	0.00380142	0.042
SE	ANKRD23	0.00392034	0.122
SE	ECI1	0.00393898	0.017
SE	HSDL2	0.00394414	0.069
SE	LAMTOR5	0.00397243	0.012
SE	C7	0.00398224	0.025
SE	PCCA	0.00400268	0.058
SE	VAMP4	0.00400268	-0.042
SE	SUMO2	0.00407358	-0.019
SE	SLC29A1	0.00410241	-0.014
SE	CTIF	0.00411834	-0.159
SE	NFYA	0.00415472	0.244
SE	TTLL5	0.00415472	-0.256
SE	DAB2	0.00423036	-0.134
SE	EXT2	0.00426732	0.086
SE	TMEM134	0.00439148	0.116
SE	APLF	0.00450705	0.022
SE	SUMO2	0.00450705	-0.032
SE	PXMP2	0.00456369	0.091
SE	PARD3	0.00457284	-0.081
SE	EYA4	0.00467542	-0.171
SE	UBAP2	0.00471499	-0.058
SE	GADD45A	0.00482077	-0.032
SE	SEC11C	0.00484391	-0.092
SE	SCAF8	0.00490994	-0.13
SE	ANK3	0.00492827	-0.024
SE	GABARAP	0.00498661	0.013
SE	SUMO2	0.00498661	-0.033
SE	PATL1	0.00501302	-0.129
SE	RPRD2	0.00508735	-0.123
SE	FABP3	0.00510726	-0.025
SE	evm.model.Contig37.10	0.00518972	-0.049
SE	TMEM256	0.00535381	-0.071
SE	LDB3	0.00545843	0.008
SE	BIN1	0.00545843	0.071
SE	SGCA	0.00545843	0.092
SE	SUMO2	0.00552656	-0.012
SE	CSNK1D	0.00556785	-0.016
SE	ABLIM2	0.00558973	-0.08
SE	NAA50	0.00560718	-0.046
SE	BCCIP	0.00566766	0.097
SE	ANKS1A	0.00569788	-0.109
SE	RPP30	0.00575309	-0.076
SE	TMEM38A	0.00581546	-0.01
SE	PDZD2	0.00583166	0.167
SE	SH3RF2	0.00586475	0.036
SE	RPL22	0.00622608	0.306
SE	TMEM134	0.00624027	0.216
SE	CPT2	0.00628582	0.019
SE	HADHB	0.00628582	0.028
SE	NFYA	0.00640156	0.234
SE	SYTL2	0.00642312	0.066
SE	HSD17B10	0.00649123	0.014
SE	ACTR3B	0.00651708	0.031
SE	MTX2	0.00651708	-0.035
SE	ST6GALNAC2	0.00657694	-0.014
SE	ACTR3B	0.00657694	0.093
SE	AP1B1	0.00662118	-0.169
SE	ACTR3B	0.00667469	0.07
SE	TBCEL	0.0067185	-0.066
SE	HAX1	0.0067185	-0.018
SE	FIZ1	0.00673893	-0.041
SE	FAM104A	0.00682758	-0.059
SE	EGLN3	0.00696412	0.032
SE	AMZ2	0.00701394	-0.1
SE	GPR89A	0.00717541	0.041
SE	HSD17B10	0.00717541	0.067
SE	SLC25A36	0.00744538	0.047
SE	LRP8	0.00747271	0.364
SE	PDE4DIP	0.00747271	-0.012
SE	PDE4DIP	0.00748427	-0.012
SE	CKMT2	0.00754823	0.009
SE	ACTR3B	0.00760245	0.082
SE	IDH3G	0.00772313	-0.019
SE	TNS1	0.00778595	0.202
SE	GADD45A	0.00778595	-0.08
SE	CPT1B	0.00778595	-0.099
SE	SPINDOC	0.00812138	-0.058
SE	ST6GALNAC2	0.0082047	-0.014
SE	SLC25A11	0.0082047	-0.011
SE	TAF1A	0.00836691	0.182
SE	L3MBTL3	0.00889098	-0.21
SE	APLF	0.00889762	0.058
SE	NSMAF	0.00914094	-0.058
SE	GCSH	0.00916692	0.075
SE	IMMP1L	0.00916692	0.077
SE	FBXO25	0.00919761	0.051
SE	MVB12A	0.00925313	0.034
SE	SCARB1	0.00931196	-0.037
SE	FGD5	0.00950677	-0.111
SE	Dnajc4	0.00950677	0.391
SE	SLC25A3	0.00959451	0.008
SE	NEK1	0.00979736	-0.153
SE	ST6GALNAC2	0.0099911	0.038
SE	RAB22A	0.0099911	0.085
SE	OGA	0.0099911	-0.136
SE	ANKRD16	0.010184	0.05
SE	TRAPPC8	0.0102486	-0.043
SE	ZC3H7B	0.0103996	-0.03
SE	TBCCD1	0.0104656	0.262
SE	UBE3B	0.0105602	0.054
SE	CPT2	0.0105602	0.018
SE	FDX1	0.0105719	0.101
SE	RHOBTB1	0.0107955	0.06
SE	SPCS1	0.0108049	0.054
SE	BCLAF1	0.010922	-0.102
SE	FERMT2	0.0111333	-0.033
SE	RBBP8	0.0111548	-0.095
SE	TBCCD1	0.0111848	0.167
SE	evm.model.Contig97.30	0.0113176	0.032
SE	SPCS1	0.011439	0.055
SE	MYL2	0.011439	-0.017
SE	MTHFR	0.0114504	0.058
SE	OXA1L	0.0115748	0.029
SE	MYL2	0.0116212	-0.017
SE	DNAJB6	0.011692	0.013
SE	MEF2C	0.0117755	-0.084
SE	EGLN3	0.011858	0.021
SE	SPCS1	0.0121275	0.055
SE	ABCA9	0.0121298	0.112
SE	C22H1orf105	0.0121298	0.206
SE	MTRR	0.0121844	0.092
SE	TMEM184B	0.0122243	-0.038
SE	evm.model.Contig62.37	0.0123521	0.009
SE	KIDINS220	0.0124089	-0.068
SE	TPM1	0.0124089	-0.019
SE	TMCO1	0.0124141	0.062
SE	ABLIM2	0.0124141	-0.077
SE	PSMD1	0.0124156	0.032
SE	PRKAG1	0.0124923	0.054
SE	EPS15L1	0.0126163	-0.195
SE	ST6GALNAC2	0.0127243	0.043
SE	TMEM17	0.0127658	-0.133
SE	TSPAN15	0.0128707	-0.058
SE	CLK4	0.0129023	-0.09
SE	MARK3	0.0130679	-0.059
SE	ALDH3A2	0.0132093	-0.014
SE	GCSH	0.0132953	0.075
SE	RNF10	0.0135088	0.015
SE	MCRIP2	0.0136164	-0.007
SE	TMEM134	0.0139992	0.208
SE	ARHGEF10L	0.0141037	-0.039
SE	MLXIPL	0.0141308	0.218
SE	ABHD18	0.0141476	-0.03
SE	KIZ	0.0142873	0.296
SE	ST6GALNAC6	0.0146806	0.04
SE	BRD3	0.0148153	-0.083
SE	ENPP1	0.0148153	0.156
SE	MEF2A	0.0150311	-0.027
SE	CDH2	0.015184	0.026
SE	FGD5	0.0152396	-0.17
SE	SREBF2	0.0152821	-0.026
SE	SLC44A2	0.0153821	-0.076
SE	evm.model.Contig97.30	0.0154344	0.029
SE	evm.model.Contig97.30	0.0154741	0.02
SE	NEK1	0.0155334	-0.448
SE	MAIP1	0.0156228	0.026
SE	RPL22	0.0157631	0.012
SE	UBE2D1	0.0158029	0.039
SE	CLASP1	0.0159266	-0.043
SE	CSNK1D	0.0159335	-0.014
SE	ANKRD39	0.0159565	0.088
SE	SLC36A4	0.0163551	-0.314
SE	ZNF346	0.016559	0.144
SE	MYCBP2	0.0165941	-0.157
SE	PHKA2	0.0165941	-0.028
SE	HPF1	0.016621	0.059
SE	JADE2	0.0169431	-0.025
SE	SDHA	0.0171873	0.009
SE	ANKRD39	0.0172575	0.092
SE	FAM120A	0.0172907	0.032
SE	EPRS1	0.0173185	-0.047
SE	GADD45A	0.0173185	-0.038
SE	SDHA	0.0173197	0.009
SE	PLPP1	0.0173489	-0.114
SE	PRPF4B	0.0174005	-0.056
SE	P4HA1	0.0174744	0.138
SE	PEX19	0.017487	-0.043
SE	SYNPO2	0.01778	0.032
SE	TINF2	0.0178968	0.091
SE	PSMA7	0.0184878	0.02
SE	RFC3	0.0186484	-0.048
SE	PARL	0.0186512	-0.025
SE	NPDC1	0.0186561	-0.017
SE	ENPP1	0.0188604	0.059
SE	SGCG	0.0189189	-0.048
SE	APBB2	0.0190656	0.073
SE	RTN3	0.019075	-0.048
SE	ATXN10	0.0191096	-0.093
SE	NUDT14	0.0193489	0.031
SE	NFYA	0.019478	0.369
SE	APLF	0.0195913	0.102
SE	ZKSCAN5	0.0200015	-0.381
SE	SPINDOC	0.0201375	-0.054
SE	WBP1L	0.0201375	-0.042
SE	UQCRC1	0.0201375	0.022
SE	RNF10	0.0204193	0.015
SE	UQCRC1	0.0206985	0.018
SE	SORBS2	0.021514	-0.013
SE	MBIP	0.0216577	0.163
SE	ARHGEF10L	0.0217103	-0.059
SE	ATXN10	0.0220966	-0.101
SE	PTPA	0.0222954	0.052
SE	MAIP1	0.0223366	0.049
SE	PDK2	0.0223366	0.026
SE	SLC43A1	0.022412	0.043
SE	MAIP1	0.022412	0.043
SE	ARHGEF10L	0.0225114	-0.059
SE	PEX19	0.0225114	-0.043
SE	CSRP3	0.0225302	-0.007
SE	TRAF5	0.0226286	0.207
SE	EYA4	0.0226286	-0.282
SE	TNS2	0.0227117	-0.042
SE	MYL2	0.0228822	-0.016
SE	C12orf29	0.0229817	0.054
SE	PSMA7	0.0231911	0.04
SE	COQ6	0.0232323	-0.051
SE	UBAP2	0.0232663	-0.043
SE	SYNRG	0.0234879	-0.145
SE	ECSCR	0.0236424	0.068
SE	PRRC2B	0.0237202	0.06
SE	FAM120A	0.0237608	0.049
SE	SBF1	0.0241898	0.024
SE	SPATA5L1	0.02423	-0.107
SE	MAP4	0.0244226	0.018
SE	SETD6	0.0245403	0.208
SE	MARK3	0.0246385	-0.032
SE	VDAC3	0.0248298	0.029
SE	PC	0.0251237	0.045
SE	AMN1	0.0255013	0.05
SE	FAM120A	0.0255555	0.06
SE	OXSR1	0.0256812	0.045
SE	CAMSAP1	0.0258164	0.034
SE	MTX2	0.026294	-0.083
SE	PSMA7	0.0263578	0.04
SE	TPM1	0.0263578	-0.017
SE	KCNIP2	0.0265484	0.022
SE	CLK4	0.0267966	-0.082
SE	NAA25	0.0270049	0.088
SE	SRL	0.0278276	-0.023
SE	ATL3	0.0279805	-0.047
SE	PEX19	0.0279805	-0.043
SE	KIZ	0.0279805	0.461
SE	UQCRC1	0.0281071	0.006
SE	SYNJ1	0.0281279	-0.323
SE	ST6GALNAC6	0.0282359	0.072
SE	ST6GALNAC6	0.0282458	0.073
SE	EPN1	0.0286567	0.038
SE	CLK1	0.028963	-0.011
SE	PCCA	0.0290311	0.109
SE	PECR	0.0292243	0.024
SE	PITRM1	0.0293977	0.029
SE	MVB12A	0.0293977	0.065
SE	SLC25A36	0.029502	0.024
SE	HEMK1	0.0295075	-0.466
SE	ARIH2	0.0296656	-0.17
SE	UBE2K	0.0297066	0.043
SE	CBS	0.0300795	-0.159
SE	STRADB	0.0304428	0.089
SE	TPM1	0.0304825	-0.016
SE	TNRC18	0.030855	0.225
SE	TRMT112	0.0312711	0.012
SE	COLCA2	0.0317201	-0.028
SE	LACTB2	0.0318631	-0.041
SE	OSBPL9	0.032015	-0.083
SE	CZIB	0.0320659	-0.018
SE	CSRP3	0.0320659	-0.006
SE	EPS15L1	0.0321293	-0.073
SE	SPCS1	0.0321293	0.078
SE	DERL2	0.0321396	-0.057
SE	RAD23A	0.0324452	0.043
SE	KTN1	0.0325495	0.165
SE	CSRP3	0.0329872	-0.005
SE	GMPPB	0.0329872	0.073
SE	CORO6	0.0335735	-0.022
SE	EYA4	0.0337008	-0.378
SE	NAA50	0.0338578	-0.057
SE	UBXN1	0.0341162	-0.047
SE	DBT	0.0341517	-0.018
SE	ITGB1	0.034251	-0.079
SE	UBE2K	0.0342588	0.1
SE	RPS6KB1	0.0343222	-0.087
SE	TBC1D9	0.0343521	0.076
SE	SMTN	0.0349845	-0.109
SE	RRP1B	0.0351078	0.112
SE	TIMM44	0.0351078	-0.02
SE	ZDHHC6	0.0351078	-0.086
SE	PLPP1	0.0352271	-0.02
SE	BIN1	0.0353595	0.047
SE	GMPPB	0.0353866	0.071
SE	DPF2	0.0356548	-0.126
SE	UBE2K	0.0357094	0.099
SE	MLIP	0.0358016	-0.009
SE	ABCB8	0.0358436	0.019
SE	MTRR	0.0359658	0.045
SE	SPAG9	0.0360153	-0.04
SE	CUNH7orf50	0.0368913	-0.017
SE	SHARPIN	0.0371557	0.041
SE	SYTL2	0.0371761	0.079
SE	PCMTD1	0.037207	-0.06
SE	PSMD1	0.0372696	0.067
SE	MCRIP2	0.0373782	-0.008
SE	evm.model.Contig36.49	0.0376127	-0.09
SE	C22H1orf105	0.0376127	0.071
SE	NSMF	0.0378101	0.234
SE	CSGALNACT2	0.0380528	-0.015
SE	PTPA	0.0382766	0.044
SE	REXO2	0.0383704	0.049
SE	NAA38	0.0386267	-0.037
SE	WDR37	0.0387033	-0.019
SE	GNPAT	0.0387033	-0.066
SE	PTPA	0.0388428	0.044
SE	SNX1	0.0392464	-0.058
SE	IMMT	0.0398074	0.009
SE	FAM120A	0.0404949	0.066
SE	PMM1	0.0404949	-0.014
SE	RMDN1	0.0404949	-0.021
SE	GPR89A	0.0413291	0.082
SE	LUC7L2	0.0414307	-0.039
SE	TAOK2	0.0414479	-0.04
SE	RPS6KB1	0.041699	-0.046
SE	TM4SF18	0.0417249	0.082
SE	TMEM134	0.041965	0.188
SE	TMEM134	0.041989	0.188
SE	STK11	0.042479	-0.014
SE	SLC35B1	0.0425376	0.029
SE	GAK	0.0425376	-0.045
SE	UBXN1	0.042691	-0.02
SE	MFN1	0.0427538	-0.018
SE	POLI	0.0428546	-0.125
SE	ECHDC3	0.0428546	-0.015
SE	SEC16A	0.0429781	0.191
SE	PTPRA	0.0429781	-0.056
SE	BOD1L1	0.0430747	0.051
SE	ERLIN1	0.043289	0.098
SE	NDRG2	0.0433989	0.02
SE	POLR2I	0.0434917	0.109
SE	OXA1L	0.0436775	0.014
SE	PIP5K1A	0.0437572	-0.046
SE	MTHFR	0.0437601	0.102
SE	LIMCH1	0.0441005	-0.045
SE	ANK1	0.044302	-0.146
SE	LDB3	0.0446057	0.032
SE	HNRNPH1	0.0447859	0.036
SE	MEF2C	0.0450526	-0.044
SE	RAB3IP	0.0451038	-0.063
SE	Srrm2	0.045105	0.07
SE	STT3B	0.0452374	0.072
SE	GPR89A	0.0454604	0.083
SE	HLTF	0.0454762	-0.051
SE	CAPRIN1	0.045704	0.041
SE	TIMM44	0.0458473	-0.02
SE	BCL2L13	0.0460548	-0.023
SE	GPHN	0.0461791	-0.054
SE	TASOR2	0.0461812	0.139
SE	EGLN2	0.0467578	0.018
SE	DNM3	0.0471155	-0.496
SE	MYL2	0.0474026	-0.016
SE	POLR2I	0.047446	0.107
SE	TAF15	0.047446	-0.042
SE	TMEM184B	0.0477052	-0.032
SE	SORBS2	0.0479677	-0.021
SE	CCAR1	0.0481226	0.079
SE	PDK2	0.0482474	0.018
SE	EDEM1	0.0483909	-0.03
SE	REXO2	0.0485084	0.021
SE	SRL	0.0485084	-0.04
SE	GCHFR	0.048937	-0.015
SE	HAUS7	0.0493356	0.02
SE	BIN1	0.0494756	0.044
SE	CAPRIN1	0.0494756	0.043
SE	PRRC2B	0.0494756	0.104
SE	PREB	0.0496333	0.03
SE	TPM1	0.0498067	-0.006
SE	PDK2	0.0498067	0.019
SE	XRCC3	0.0499595	0.111

## Sheet: 5_gut
Splicing Type	Gene Symbol	FDR	IncLevelDifference
A3SS	LOC117015618	0	-0.033
A3SS	MKKS	9.21356e-13	0.3
A3SS	SLC51B	2.29023e-11	0.026
A3SS	CLDN7	2.55676e-11	0.037
A3SS	KRT8	8.44297e-11	0.012
A3SS	CLCA4	6.14544e-10	0.031
A3SS	LSP1	1.54873e-09	-0.72
A3SS	CLDN7	9.93129e-09	0.11
A3SS	INTS11	2.83567e-05	-0.129
A3SS	RPL11	8.72275e-05	0.015
A3SS	MAGI1	0.000126047	-0.538
A3SS	HPGD	0.000233389	0.017
A3SS	ARPC1A	0.000254412	0.029
A3SS	ANPEP	0.000362083	-0.258
A3SS	PRKAB1	0.000505103	0.064
A3SS	NPTN	0.000850318	-0.03
A3SS	SLC7A9	0.00112276	0.016
A3SS	TMED3	0.00146384	0.052
A3SS	ZNF512B	0.00201272	-0.111
A3SS	GUSB	0.00242611	-0.049
A3SS	LSM5	0.00421397	-0.038
A3SS	SCARB2	0.00525396	0.041
A3SS	TRNAU1AP	0.0054017	-0.067
A3SS	STK19	0.00586368	-0.036
A3SS	TMEM214	0.0062982	-0.072
A3SS	LOC117019799	0.00831034	-0.1
A3SS	PITPNA	0.00856855	-0.056
A3SS	evm.model.Contig3.655	0.00899907	-0.014
A3SS	WEE2	0.00907475	-0.371
A3SS	POLR2H	0.00915207	0.021
A3SS	TFDP1	0.00933442	-0.019
A3SS	evm.model.Contig62.227	0.00983402	0.003
A3SS	SH3D21	0.00995819	0.061
A3SS	HMG20B	0.0103145	0.091
A3SS	HEATR5A	0.0110003	-0.113
A3SS	PHKG2	0.0112409	0.151
A3SS	DESI2	0.011496	0.089
A3SS	MPZ	0.011766	-0.041
A3SS	Kdm6b	0.0120377	-0.129
A3SS	PHKG2	0.012544	0.144
A3SS	PHKG2	0.0126446	0.158
A3SS	ILKAP	0.0128163	-0.042
A3SS	SLC7A9	0.0131491	0.133
A3SS	POC5	0.0140856	0.522
A3SS	TRIP10	0.014124	0.081
A3SS	GLOD4	0.014124	0.058
A3SS	HLA-B	0.0166908	0.031
A3SS	SLC27A1	0.0172192	-0.142
A3SS	MTCH2	0.0178323	0.021
A3SS	CLCN2	0.0178717	0.03
A3SS	MAN2B1	0.0187262	-0.038
A3SS	CHKB	0.0204099	-0.091
A3SS	RAB6A	0.0214726	0.037
A3SS	DUSP19	0.0219413	-0.095
A3SS	NPTN	0.0219492	-0.286
A3SS	TSR2	0.0237996	0.038
A3SS	AKAP9	0.0238075	-0.048
A3SS	IMPA2	0.0245144	0.029
A3SS	HIGD2A	0.0245144	-0.392
A3SS	SMPDL3B	0.0249421	-0.04
A3SS	COQ8B	0.0256023	0.262
A3SS	TMEM253	0.0259294	-0.184
A3SS	LTBP3	0.0271528	0.126
A3SS	PLGRKT	0.0283156	0.032
A3SS	PIAS2	0.0283316	0.14
A3SS	DAXX	0.0290406	0.07
A3SS	ITPA	0.0320025	0.037
A3SS	ALS2CL	0.0320025	0.082
A3SS	TCF4	0.0322075	-0.12
A3SS	KCTD10	0.0365929	0.08
A3SS	MXD3	0.0385081	-0.07
A3SS	TNRC6A	0.0393195	0.115
A3SS	Srrm2	0.0401303	0.051
A3SS	SLC37A2	0.0401303	0.021
A3SS	TSC1	0.040421	0.202
A3SS	SMARCC2	0.040466	0.091
A3SS	MRPL40	0.0414065	-0.022
A3SS	B4GALT3	0.0417253	-0.052
A3SS	evm.model.Contig62.80	0.0417718	0.438
A3SS	SLC35G1	0.042274	-0.084
A3SS	PHPT1	0.0423689	0.021
A3SS	RFC1	0.0430533	0.111
A3SS	MAIP1	0.0430533	0.042
A3SS	FAM102A	0.0430533	-0.285
A3SS	RPL23	0.0430533	-0.008
A3SS	MFSD2A	0.0449185	-0.051
A3SS	NOC2L	0.0453332	-0.073
A3SS	ITGB4	0.0467198	0.081
A3SS	SIGIRR	0.0469037	0.024
A3SS	PABPC4	0.0472208	-0.042
A3SS	NPAS2	0.0472656	0.038
A3SS	WASHC3	0.0472656	-0.056
A3SS	PNPLA7	0.0476794	0.463
A3SS	CLNS1A	0.0477074	-0.166
A3SS	BRPF3	0.0484871	-0.114
A3SS	FBXW9	0.0485781	-0.076
A3SS	PGGHG	0.0492808	0.06
A3SS	TMEM184A	0.0494271	-0.171
A3SS	PCM1	0.0496745	-0.216
A3SS	ISCA1	0.0499151	-0.035
A5SS	CENPV	5.97097e-06	0.041
A5SS	CA9	4.82463e-05	-0.047
A5SS	PLEKHA1	6.35392e-05	0.633
A5SS	EPN1	6.35392e-05	0.055
A5SS	NDUFS6	8.42347e-05	-0.072
A5SS	MCM4	0.000154733	0.084
A5SS	STK19	0.000164921	-0.12
A5SS	NDUFS6	0.000167744	-0.046
A5SS	ARL6IP5	0.000203597	0.046
A5SS	ERBB3	0.00022322	0.047
A5SS	SDF2L1	0.00022322	0.026
A5SS	SPARCL1	0.00022322	-0.042
A5SS	MRPL18	0.000618256	-0.027
A5SS	MAP4K5	0.000823501	-0.078
A5SS	ANGEL2	0.000873487	0.181
A5SS	TMC4	0.000895781	-0.033
A5SS	CDK10	0.00186074	0.04
A5SS	ADD1	0.001974	0.067
A5SS	RNF181	0.00208346	-0.295
A5SS	HM13	0.00263103	-0.458
A5SS	AGRN	0.00276775	0.059
A5SS	TBC1D8	0.00318978	-0.036
A5SS	TRUB2	0.00378898	-0.028
A5SS	WDR45	0.00383207	-0.034
A5SS	MEP1B	0.00383207	0.405
A5SS	SLC52A1	0.00403847	-0.078
A5SS	evm.model.Contig15.468	0.00477405	-0.055
A5SS	CYP3A5	0.00477405	-0.029
A5SS	FAM219B	0.00526648	-0.072
A5SS	PLEKHA1	0.0057228	-0.101
A5SS	CLCC1	0.0058991	-0.144
A5SS	PEX10	0.00650836	0.174
A5SS	CARD14	0.00767393	0.163
A5SS	DENND4C	0.0101049	-0.123
A5SS	AIMP2	0.0101544	-0.087
A5SS	TAF13	0.0110036	-0.057
A5SS	PHPT1	0.0121329	0.032
A5SS	PRR14	0.0123097	-0.077
A5SS	MADD	0.015872	-0.069
A5SS	UBP1	0.0171838	-0.031
A5SS	PPP4R3B	0.0187964	-0.035
A5SS	MADD	0.0190389	-0.157
A5SS	MIB2	0.0192664	0.048
A5SS	GSTK1	0.0205267	-0.022
A5SS	CEP63	0.0208101	-0.402
A5SS	PPP1R1A	0.0208101	-0.035
A5SS	RNF126	0.0224407	0.027
A5SS	GSTM3	0.0224407	-0.138
A5SS	UPP1	0.0224407	0.015
A5SS	FANCE	0.0227203	0.215
A5SS	HNRNPH1	0.0231003	0.03
A5SS	PTCD3	0.0239681	-0.039
A5SS	POLR2H	0.0239681	0.031
A5SS	HERC3	0.0242549	0.05
A5SS	FASTK	0.0258279	-0.035
A5SS	CHMP7	0.0258279	-0.087
A5SS	ANKRD28	0.0272732	-0.117
A5SS	MRPL52	0.0278061	-0.019
A5SS	SOAT2	0.0283803	0.121
A5SS	HERC1	0.0294959	-0.252
A5SS	DSG2	0.029627	-0.098
A5SS	C16H10orf143	0.0311005	-0.021
A5SS	RNF181	0.0311138	-0.015
A5SS	SLC38A7	0.0355306	-0.193
A5SS	RAB3GAP1	0.0361195	0.233
A5SS	PLEKHG3	0.0365478	0.15
A5SS	AFMID	0.0371134	0.319
A5SS	PLA2G4F	0.0373476	-0.068
A5SS	NAPRT	0.0386859	0.017
A5SS	PYCR3	0.0398085	0.035
A5SS	SH2D3A	0.041465	0.099
A5SS	SOAT2	0.041465	0.022
A5SS	CEP170B	0.0432525	0.05
A5SS	RPS11	0.0442069	-0.466
A5SS	KIF16B	0.045987	-0.087
A5SS	ZZEF1	0.0483323	-0.155
A5SS	SBNO2	0.0483712	-0.081
MXE	UQCRH	0	-0.088
MXE	Try3	1.17884e-07	0.147
MXE	NUBP2	1.46895e-07	-0.053
MXE	NUBP2	1.46895e-07	-0.053
MXE	Try3	1.65209e-06	0.164
MXE	HMGN2	2.73184e-06	0.022
MXE	MYO9B	6.15485e-06	0.338
MXE	LOC117014779	7.01817e-06	-0.196
MXE	EIF6	2.44788e-05	-0.021
MXE	COPS9	2.64686e-05	0.023
MXE	TXNRD1	5.0636e-05	0.023
MXE	BEND7	5.65013e-05	-0.114
MXE	BEND7	5.9729e-05	-0.112
MXE	CIPC	0.000239317	0.418
MXE	CIPC	0.000242809	0.418
MXE	TXNRD1	0.00032381	0.205
MXE	BPTF	0.00032381	0.274
MXE	LOC117019799	0.000437162	0.085
MXE	EIF4G1	0.000463319	0.319
MXE	LOC117019799	0.000535012	0.08
MXE	FABP1	0.000540805	-0.483
MXE	BPTF	0.000540805	0.323
MXE	PLEKHA1	0.000586938	0.12
MXE	evm.model.Contig27.104	0.000657968	-0.049
MXE	VPS26A	0.000925485	0.059
MXE	TRERF1	0.00134575	-0.559
MXE	HMG20B	0.00135594	0.07
MXE	HMG20B	0.00160493	0.262
MXE	EIF4G1	0.00161952	0.042
MXE	BEND7	0.00174632	-0.101
MXE	BEND7	0.00184417	-0.1
MXE	APBA3	0.00190495	-0.033
MXE	TXNRD1	0.00203774	0.016
MXE	HMG20B	0.00208753	0.069
MXE	MS4A12	0.00274724	-0.017
MXE	RAB6A	0.00275469	0.059
MXE	CEP44	0.00276787	0.367
MXE	EIF6	0.00322614	-0.016
MXE	SMIM7	0.0035254	0.067
MXE	MS4A12	0.0037548	-0.011
MXE	IFTAP	0.00420009	0.078
MXE	FABP1	0.0042875	0.018
MXE	FABP1	0.00455834	-0.328
MXE	SUMO2	0.00477544	0.017
MXE	UBAP2	0.00478696	-0.21
MXE	HMG20B	0.00487554	0.255
MXE	MCM4	0.00561882	-0.022
MXE	LOC117014779	0.0076574	0.358
MXE	C11orf58	0.00796329	-0.043
MXE	NASP	0.00796329	-0.048
MXE	FOXRED1	0.0080106	-0.109
MXE	LIMA1	0.00832638	0.042
MXE	MXD4	0.00896502	0.088
MXE	BRSK1	0.0103712	-0.24
MXE	SLC7A2	0.0103712	-0.108
MXE	TRPT1	0.0106847	-0.239
MXE	VPS8	0.0110606	-0.194
MXE	PTGS1	0.0138242	-0.077
MXE	GSTM3	0.0139955	0.059
MXE	TNRC6A	0.0143244	0.316
MXE	CIPC	0.0143244	0.292
MXE	ECI2	0.0143244	0.06
MXE	NOXA1	0.0143244	0.021
MXE	CIPC	0.01551	0.292
MXE	HNRNPA2B1	0.0161733	-0.017
MXE	DEF8	0.016197	0.116
MXE	JAM2	0.0164448	-0.458
MXE	TNRC6A	0.0172403	-0.179
MXE	HNRNPH1	0.0172968	0.052
MXE	HNRNPA2B1	0.0176564	-0.017
MXE	RNF181	0.0179606	0.19
MXE	CYP3A5	0.0185584	-0.032
MXE	RCOR3	0.0186403	0.13
MXE	TEX264	0.0188609	0.027
MXE	MAP4K3	0.0189933	0.062
MXE	RORC	0.0191323	-0.312
MXE	RNF181	0.0204557	0.101
MXE	CAPN10	0.0206961	0.052
MXE	ISX	0.02084	-0.032
MXE	GSTK1	0.0209522	0.03
MXE	RNF181	0.0262546	0.163
MXE	KARS1	0.0268161	0.017
MXE	HMG20B	0.0268543	0.031
MXE	AIFM1	0.0273722	-0.073
MXE	EPS15L1	0.0279249	-0.221
MXE	CLIC1	0.0279249	0.392
MXE	ATP13A2	0.0279249	-0.278
MXE	evm.model.Contig3.655	0.0282174	0.079
MXE	SEC31A	0.0284669	0.066
MXE	MYO9B	0.0284692	-0.296
MXE	FBXO31	0.0287249	0.036
MXE	APMAP	0.0294765	-0.109
MXE	EPB41	0.0294765	-0.11
MXE	UBXN6	0.0294852	0.027
MXE	TRAPPC3	0.0305554	-0.087
MXE	PSMA7	0.0309368	0.01
MXE	FABP1	0.0343154	0.062
MXE	EPS15L1	0.0351246	-0.257
MXE	FAM104A	0.0396282	0.048
MXE	EPG5	0.0402912	-0.324
MXE	ELP2	0.0407982	-0.157
MXE	ATMIN	0.0410972	0.09
MXE	EPB41	0.0413271	-0.13
MXE	ETV6	0.041814	-0.061
MXE	ADD1	0.042435	-0.109
MXE	PPIH	0.042435	-0.097
MXE	EEF2K	0.042435	-0.061
MXE	MS4A12	0.0428695	-0.015
MXE	MLLT10	0.0450712	0.077
MXE	ISX	0.0467339	-0.235
MXE	ZNF653	0.046916	0.228
MXE	EPB41L3	0.0471649	-0.01
MXE	TLE5	0.0483661	0.013
RI	PCK1	0	-0.023
RI	CKB	2.33094e-10	-0.013
RI	LAMB1	3.83423e-09	0.164
RI	RPL34	2.81645e-07	-0.061
RI	DNAJC14	9.17017e-07	-0.155
RI	ROGDI	7.0602e-06	-0.389
RI	evm.model.Contig28.436	1.20478e-05	0.167
RI	TNPO2	6.42001e-05	-0.064
RI	ORMDL2	6.92678e-05	-0.111
RI	EIF4A2	0.000239238	-0.018
RI	DGKZ	0.000375917	-0.021
RI	DGKZ	0.000413463	-0.014
RI	VPS16	0.000644383	0.055
RI	ANKRD37	0.000872783	-0.149
RI	RIC8A	0.000952928	-0.038
RI	COQ8A	0.00119396	0.018
RI	MAN1B1	0.00121103	-0.028
RI	CPSF1	0.00131791	0.091
RI	IQANK1	0.00175453	0.195
RI	SIPA1	0.00209352	-0.058
RI	DGAT1	0.00238553	0.01
RI	RPL28	0.00243341	-0.055
RI	SEPTIN1	0.00249321	-0.07
RI	EIF4A2	0.00289961	-0.013
RI	TRAPPC2L	0.00308774	-0.027
RI	HELZ2	0.00308774	-0.042
RI	TDRD9	0.00308774	0.248
RI	DBNL	0.00374171	-0.168
RI	CRACR2B	0.00374171	-0.043
RI	evm.model.Contig38.321	0.00374171	0.29
RI	ALG3	0.00506275	-0.038
RI	DPH1	0.00518237	0.087
RI	C18orf21	0.00591047	0.102
RI	DALRD3	0.00591047	-0.028
RI	PER1	0.00608472	-0.244
RI	SLC23A3	0.00616643	-0.383
RI	RAB34	0.00713381	0.073
RI	IL17RC	0.00713381	-0.122
RI	SGSM3	0.00884347	-0.046
RI	CTRL	0.00920206	-0.192
RI	SLC37A4	0.00930718	-0.25
RI	TUBGCP6	0.00930718	-0.152
RI	DDX52	0.00930718	-0.051
RI	PTPN18	0.010367	0.01
RI	MYO7B	0.0104938	-0.016
RI	VWA7	0.0105159	0.077
RI	JTB	0.0105159	-0.012
RI	CTRL	0.010587	-0.184
RI	ENTPD2	0.0123686	-0.059
RI	MYO7B	0.0123699	-0.018
RI	CHKB	0.0125207	-0.098
RI	PKDCC	0.0127569	-0.038
RI	TMEM259	0.014207	0.02
RI	DGAT1	0.014448	-0.159
RI	UBE2K	0.0151667	-0.178
RI	HYOU1	0.0155257	-0.028
RI	SH3D21	0.015935	0.036
RI	EEF1D	0.0182864	-0.036
RI	WRAP73	0.0182864	-0.09
RI	TJP3	0.018757	-0.025
RI	DBNL	0.0191817	-0.036
RI	TRAF2	0.0191817	0.049
RI	RMC1	0.0198603	0.066
RI	PITPNM1	0.0211364	0.029
RI	PLCD3	0.0211364	-0.055
RI	ENPEP	0.0215451	0.036
RI	RNF181	0.0222194	0.341
RI	HEXD	0.0224032	-0.031
RI	HSD17B8	0.0231127	0.025
RI	SMARCC2	0.0240553	-0.125
RI	RNASEH2A	0.0240586	0.029
RI	KCNIP2	0.0240869	-0.076
RI	HYOU1	0.0245908	-0.309
RI	ACAA1	0.0257096	0.01
RI	RAB5C	0.0257096	0.011
RI	SLC25A3	0.0261142	-0.297
RI	MAPK11	0.0273622	-0.342
RI	CCDC17	0.0273622	0.414
RI	PCIF1	0.0282815	0.024
RI	GPR89A	0.0299965	-0.013
RI	KLC1	0.0308593	0.174
RI	WDR83OS	0.0308593	0.029
RI	CDK16	0.0315067	-0.013
RI	SLC20A1	0.0318345	-0.123
RI	CDC42BPG	0.0332233	-0.038
RI	PIK3R2	0.033358	-0.264
RI	DHPS	0.033358	-0.03
RI	HINFP	0.0340347	0.041
RI	SOAT2	0.0362436	0.138
RI	DVL1	0.0367002	-0.038
RI	ACY1	0.0396023	0.011
RI	CAPN15	0.0416041	-0.05
RI	POLDIP2	0.042054	-0.146
RI	PLXNB2	0.042054	-0.018
RI	MCOLN1	0.042054	-0.056
RI	DGAT1	0.042054	0.01
RI	LAT2	0.042054	-0.098
RI	MYO15B	0.042054	-0.146
RI	NDUFAF3	0.0423746	-0.034
RI	ZDHHC16	0.0440739	0.043
RI	TATDN1	0.0466903	0.068
RI	ANPEP	0.0471115	0.347
RI	SCRIB	0.0471115	-0.019
SE	SLC51B	0	0.083
SE	SLC51B	0	0.152
SE	SLC51B	0	0.149
SE	SLC51B	0	0.138
SE	VCL	4.48119e-09	0.109
SE	CTH	2.27918e-08	0.025
SE	MS4A12	2.27918e-08	-0.043
SE	ELOVL1	2.2934e-08	0.05
SE	SERF1A	4.38221e-08	-0.035
SE	NAA60	1.20023e-07	0.069
SE	EIF4A2	1.57819e-07	-0.046
SE	CA9	5.17263e-07	-0.031
SE	LOC117019886	7.63644e-07	0.014
SE	PPP4R3A	1.70056e-06	-0.118
SE	RPL28	1.71737e-06	-0.04
SE	RCOR3	3.1399e-06	-0.139
SE	SLC4A7	6.70146e-06	0.197
SE	RAB17	7.7087e-06	-0.024
SE	SREBF2	7.75783e-06	-0.045
SE	CEP43	8.66043e-06	-0.168
SE	RNF181	8.79875e-06	-0.074
SE	HIRA	1.08035e-05	-0.075
SE	NAA35	1.26323e-05	-0.129
SE	VRK3	1.46316e-05	-0.058
SE	RNF181	1.51315e-05	-0.059
SE	MYH11	1.76706e-05	-0.119
SE	RNF181	1.89436e-05	-0.063
SE	evm.model.Contig43.1	2.45763e-05	-0.042
SE	IMMP1L	2.48273e-05	-0.067
SE	RNF181	2.54259e-05	-0.078
SE	SKA3	2.69365e-05	-0.188
SE	RNF181	3.11438e-05	-0.082
SE	RNF181	3.11438e-05	-0.082
SE	USP25	3.23153e-05	0.466
SE	RNF181	3.23153e-05	-0.082
SE	UBP1	3.97024e-05	-0.062
SE	RAB17	4.54427e-05	-0.026
SE	GSDME	4.57893e-05	-0.005
SE	evm.model.Contig43.1	4.71685e-05	-0.037
SE	SMN2	5.87755e-05	0.137
SE	SLC4A7	5.87755e-05	0.247
SE	RCOR3	6.46983e-05	-0.111
SE	CUTC	6.55998e-05	0.469
SE	BEND7	6.91424e-05	-0.11
SE	PSMB9	7.24289e-05	0.022
SE	PTP4A2	7.26028e-05	0.057
SE	MICALL2	7.39625e-05	-0.039
SE	STK19	7.57343e-05	-0.121
SE	BEND7	8.11994e-05	0.087
SE	RNF181	8.11994e-05	-0.465
SE	TMEM54	8.28839e-05	0.313
SE	PTP4A2	9.92874e-05	0.018
SE	SQSTM1	0.000132609	0.04
SE	CAPRIN1	0.00013418	0.049
SE	RNF181	0.000139719	-0.494
SE	SLC30A6	0.000147832	0.09
SE	PNN	0.000147832	-0.034
SE	VCL	0.00015576	0.041
SE	DBF4	0.000162385	-0.102
SE	PLEKHA1	0.000186749	-0.083
SE	RNF181	0.000195498	-0.462
SE	CAPRIN1	0.000196683	0.057
SE	SLC37A3	0.000198963	-0.064
SE	ERBB3	0.000211678	0.026
SE	GSTM3	0.000220057	-0.094
SE	TRAF7	0.000221305	0.087
SE	UROS	0.000230659	-0.043
SE	BEND7	0.000238189	0.166
SE	MGAT4A	0.000240638	-0.019
SE	CYP3A5	0.000246749	-0.056
SE	GPR137	0.00026234	-0.068
SE	GPR137	0.00026234	-0.066
SE	GPR137	0.000304584	-0.077
SE	FABP1	0.000317979	-0.012
SE	PTP4A2	0.000319677	0.048
SE	MTCH2	0.000348474	0.097
SE	MIX23	0.000350625	-0.049
SE	PTP4A2	0.000355226	0.049
SE	FDX2	0.000370113	0.135
SE	LIMK2	0.000371777	0.136
SE	USP25	0.000385713	0.056
SE	PTP4A2	0.000404115	0.08
SE	S100A14	0.00041071	0.024
SE	evm.model.Contig12.470	0.000442069	0.077
SE	MTCH2	0.000443767	0.1
SE	FAM133B	0.000466705	-0.061
SE	MLLT10	0.000498899	0.13
SE	NELFB	0.000508685	0.034
SE	ZNF638	0.000538764	0.089
SE	MFN1	0.000572259	-0.066
SE	CUTC	0.000576668	0.178
SE	COLCA2	0.000576668	-0.064
SE	AGAP1	0.000587012	0.124
SE	GCLM	0.000613974	-0.02
SE	KHNYN	0.000632261	-0.099
SE	ZNF207	0.000681135	-0.103
SE	DNPEP	0.00071859	0.014
SE	ARFGAP1	0.000721202	0.034
SE	DNPEP	0.000721202	0.014
SE	KDM5A	0.000725216	-0.053
SE	HMG20B	0.000727198	0.068
SE	DNPEP	0.000735433	0.014
SE	CD44	0.000774383	-0.163
SE	COLCA2	0.000912288	-0.061
SE	NAA35	0.000937861	-0.103
SE	NF2	0.000937861	0.055
SE	ERBB3	0.000961744	0.071
SE	MAP2K4	0.000983901	-0.102
SE	RNF181	0.00105315	-0.104
SE	JPT1	0.00105315	-0.016
SE	GCLC	0.0011482	0.036
SE	LRRFIP1	0.0011482	0.05
SE	MTFMT	0.0011482	-0.159
SE	ACAA1	0.0011482	-0.099
SE	RIIAD1	0.0011482	0.071
SE	PRR3	0.0011482	0.068
SE	CUTC	0.00115064	0.198
SE	MBNL1	0.00118521	0.043
SE	BEND7	0.00120833	-0.101
SE	LEAP2	0.00122573	0.018
SE	GPR137	0.00136086	-0.03
SE	MRPS18C	0.00136412	-0.044
SE	TMC4	0.00136661	-0.053
SE	ARID4A	0.00138114	-0.144
SE	SMOC2	0.00140412	0.032
SE	FOXK2	0.00140721	-0.123
SE	DNPEP	0.0014073	0.021
SE	SMN2	0.00144281	0.189
SE	TMC4	0.00145889	-0.018
SE	DNPEP	0.00146391	0.012
SE	PLEKHA1	0.0014751	-0.196
SE	PIPOX	0.0014751	-0.023
SE	DNPEP	0.0014966	0.012
SE	VPS26A	0.00156152	-0.039
SE	SCAF11	0.00162685	0.076
SE	AGTRAP	0.00163212	-0.162
SE	RPS6KB1	0.00163275	-0.104
SE	AGTRAP	0.00172314	-0.369
SE	SLC12A7	0.00172314	-0.028
SE	FBXO22	0.001747	0.057
SE	ECI1	0.00180718	0.024
SE	HMG20B	0.00181694	0.073
SE	ECI1	0.00183113	0.024
SE	ECI1	0.0018937	0.023
SE	DNPEP	0.00195994	0.006
SE	ZNF605	0.00201165	-0.263
SE	EPS15L1	0.00201777	0.061
SE	ZDHHC20	0.00203532	-0.156
SE	NUDT1	0.00203532	0.048
SE	ECI1	0.00213846	0.023
SE	PPCDC	0.00214643	-0.362
SE	RPL12	0.00217762	0.009
SE	POLR2H	0.00217762	0.05
SE	DNPEP	0.00217762	0.012
SE	MCUR1	0.00217762	-0.033
SE	PTPMT1	0.00217762	-0.117
SE	EIF4A2	0.00225632	-0.016
SE	RNF181	0.00225632	-0.265
SE	PTPMT1	0.00225632	-0.117
SE	RNPS1	0.00225632	-0.016
SE	UBP1	0.00225671	-0.036
SE	BPTF	0.0022645	0.532
SE	ATG13	0.0022761	-0.051
SE	SIRT1	0.00230396	-0.106
SE	TEX30	0.00248887	-0.121
SE	LSM5	0.00253371	-0.032
SE	SCAF11	0.0025523	0.086
SE	CIPC	0.00258288	-0.115
SE	MCU	0.00260083	-0.019
SE	CIPC	0.00261538	-0.116
SE	KMT2C	0.00264278	0.195
SE	SEMA6D	0.0026955	0.597
SE	FDX2	0.00275079	0.232
SE	CHID1	0.00281849	0.049
SE	HMG20B	0.00281849	0.357
SE	TEX264	0.00290037	0.022
SE	CANX	0.00290037	-0.479
SE	MS4A12	0.00290037	-0.011
SE	evm.model.Contig3.655	0.00290037	-0.012
SE	CACNA1C	0.00297801	-0.254
SE	TEX30	0.00300358	-0.242
SE	RABL6	0.00308123	0.034
SE	GSDME	0.00310399	-0.013
SE	PARP11	0.00323937	0.345
SE	MRPS18B	0.00331951	-0.066
SE	UROS	0.00332887	-0.031
SE	CERT1	0.00332887	0.064
SE	GCLC	0.00332887	0.074
SE	evm.model.Contig62.227	0.00340276	0.004
SE	CALML4	0.00344849	-0.059
SE	TLN1	0.00345145	-0.161
SE	ABCC1	0.00345145	0.094
SE	KMT2C	0.00362539	0.247
SE	TEX30	0.00362539	-0.2
SE	MRPS18B	0.00363079	-0.059
SE	TRAF7	0.00369818	0.041
SE	TFG	0.00372516	-0.035
SE	BRAF	0.00373895	-0.248
SE	FBXO22	0.00374383	0.102
SE	SFT2D1	0.00374637	-0.041
SE	PTPMT1	0.00396669	-0.051
SE	TYW1	0.0039759	0.173
SE	STIM2	0.00410214	-0.1
SE	DSG2	0.0041075	-0.047
SE	MORF4L1	0.00443689	-0.039
SE	RNF115	0.00443689	-0.03
SE	MBNL1	0.00455319	0.039
SE	ATP5F1D	0.00472941	-0.006
SE	LOC117014779	0.00477261	-0.243
SE	PRR14	0.00493855	-0.049
SE	EIF4A2	0.00493855	-0.06
SE	HMG20B	0.00495238	0.032
SE	FMNL2	0.00495238	-0.285
SE	FAN1	0.00506996	-0.036
SE	SVIL	0.00529042	-0.046
SE	MLLT10	0.0053652	0.343
SE	DUSP22	0.00541981	-0.131
SE	RPL12	0.00543979	0.007
SE	KMT2C	0.00587338	0.114
SE	PTPMT1	0.00588192	-0.382
SE	WDR33	0.00591101	-0.064
SE	ADGRG7	0.00591101	-0.05
SE	PPCDC	0.00591101	-0.273
SE	SEC31A	0.00616867	-0.361
SE	CABLES2	0.00621438	0.059
SE	ZFAND3	0.00621788	0.078
SE	AFMID	0.00621788	0.258
SE	HMGCS2	0.00623007	-0.02
SE	CDCA3	0.00623007	0.042
SE	TMCO3	0.00629695	0.141
SE	MORF4L1	0.00629695	-0.027
SE	YKT6	0.00629695	-0.024
SE	PRELID3B	0.00629695	-0.021
SE	HMG20B	0.00632561	0.309
SE	GLT1D1	0.00639859	0.021
SE	DLG3	0.00639859	-0.062
SE	BMP1	0.00652463	0.095
SE	BRAF	0.00660841	-0.268
SE	EIF4A2	0.00660841	-0.073
SE	JMJD4	0.00664906	-0.234
SE	KDM1A	0.00675795	-0.347
SE	SIRT1	0.00679164	-0.177
SE	AFMID	0.00689116	0.283
SE	KLHDC1	0.00729213	-0.363
SE	DUSP22	0.0073157	-0.073
SE	AGR3	0.00739999	-0.044
SE	SCRIB	0.00750831	0.023
SE	AMPH	0.00766054	-0.132
SE	ZNF638	0.00774984	0.163
SE	POLDIP3	0.00774984	-0.157
SE	NFXL1	0.0078848	0.101
SE	C3orf38	0.00804261	0.114
SE	MS4A12	0.00820903	-0.01
SE	RNF149	0.00830314	0.065
SE	CDCA7	0.00831021	-0.128
SE	ADGRG7	0.00832243	-0.069
SE	SLC25A14	0.00832913	-0.302
SE	NCAPD3	0.00832913	0.072
SE	SVIL	0.00836322	-0.042
SE	SLC5A6	0.00872102	0.098
SE	UPF3B	0.00880381	-0.102
SE	SVIL	0.00899762	-0.053
SE	YTHDC1	0.00900846	0.063
SE	DMTF1	0.00900846	-0.063
SE	SPOPL	0.00903392	0.129
SE	SEC31A	0.00905124	0.073
SE	USP45	0.00919864	0.172
SE	SF3B3	0.00919864	0.081
SE	APLP2	0.00919864	0.029
SE	PPP1R1A	0.00928995	-0.068
SE	RABL6	0.00929999	0.018
SE	HMG20B	0.00929999	0.066
SE	SEMA6D	0.00936677	0.559
SE	GOLGA4	0.00940272	-0.031
SE	APLP2	0.00940753	0.03
SE	YAE1	0.00950274	0.022
SE	SLC5A6	0.0100817	0.038
SE	BCO1	0.0101023	0.332
SE	TACC1	0.0101303	-0.277
SE	POLDIP3	0.0101355	-0.062
SE	SPAG9	0.0102131	0.125
SE	DMTF1	0.0102876	-0.051
SE	CD74	0.010687	0.024
SE	SLC5A6	0.0107219	0.153
SE	MIX23	0.0107219	-0.034
SE	OSBPL10	0.0108142	0.103
SE	HMG20B	0.0108772	0.064
SE	EPS15L1	0.0108884	0.045
SE	PPP2R5C	0.0109326	-0.07
SE	AFMID	0.0109326	0.366
SE	CDCA3	0.0109598	0.084
SE	CUL4B	0.0110071	0.187
SE	UPP1	0.0110603	0.014
SE	ENAH	0.0110638	0.088
SE	LRRFIP1	0.0111269	0.179
SE	ACER3	0.011203	-0.021
SE	MLXIPL	0.0113655	-0.105
SE	MMD	0.011617	-0.022
SE	FAM20B	0.011617	-0.044
SE	DCK	0.0117762	-0.058
SE	DHRS11	0.0118055	-0.036
SE	CDCA3	0.011881	0.083
SE	KIAA1109	0.0119872	-0.196
SE	BCO1	0.0119872	0.325
SE	SLC17A5	0.0119997	-0.072
SE	MFF	0.0120889	-0.054
SE	PPP4R2	0.0120889	-0.037
SE	MFF	0.0123066	-0.054
SE	PRAF2	0.0123169	-0.06
SE	VPS9D1	0.0123169	0.086
SE	LGALS4	0.0124938	-0.018
SE	NAA50	0.0126281	-0.03
SE	MARCHF7	0.0126518	-0.095
SE	evm.model.Contig12.470	0.0126744	0.05
SE	CA7	0.0128771	0.016
SE	TP53	0.0129155	-0.046
SE	LEAP2	0.013095	0.028
SE	EIF4A2	0.0131944	-0.095
SE	FAM76B	0.0131944	0.104
SE	HSD17B10	0.0131946	0.014
SE	TBC1D8	0.013252	-0.069
SE	LRRFIP1	0.0133156	0.054
SE	LEAP2	0.0133156	0.029
SE	IGSF5	0.0133489	-0.04
SE	SF3B2	0.0134951	0.098
SE	RMC1	0.0135607	-0.064
SE	CLDND1	0.0135865	-0.019
SE	PSAP	0.0135878	-0.014
SE	KLHDC2	0.0136189	-0.038
SE	FBXO31	0.0138047	0.041
SE	HERC2	0.0140218	0.129
SE	COASY	0.0140687	0.077
SE	CAMK2D	0.0142507	0.031
SE	SFT2D2	0.0144829	-0.036
SE	C2CD5	0.0150316	-0.129
SE	RASSF6	0.015462	-0.081
SE	ITGA6	0.01583	-0.041
SE	ATIC	0.01583	0.03
SE	HM13	0.0159013	0.023
SE	SEC24C	0.0159056	0.043
SE	DHRS11	0.0159849	-0.016
SE	PRELID3B	0.0159849	-0.02
SE	STRADB	0.0159849	-0.071
SE	CA7	0.0161639	0.021
SE	GSTK1	0.0163821	-0.057
SE	FBF1	0.0163862	-0.221
SE	MYO9B	0.0165752	-0.344
SE	LGALS4	0.0165955	-0.027
SE	TMED5	0.0166469	-0.062
SE	SEC31A	0.01665	0.068
SE	PPP1R1A	0.016991	-0.055
SE	HNRNPA2B1	0.0170542	0.016
SE	RAB3IP	0.0170771	-0.025
SE	KIF23	0.017163	-0.194
SE	KHNYN	0.0174439	-0.037
SE	BCLAF1	0.0174439	-0.052
SE	RASSF6	0.0175468	-0.048
SE	PRPF3	0.017582	-0.089
SE	CDC14B	0.0176099	0.09
SE	ATG5	0.0180327	-0.088
SE	TMEM134	0.018248	0.11
SE	EPS15L1	0.0182705	-0.066
SE	PICALM	0.0182936	-0.094
SE	DNAJC19	0.0182936	-0.05
SE	CEP43	0.0182936	-0.21
SE	PPP4R3B	0.018471	-0.048
SE	AMBRA1	0.0185058	0.024
SE	SCAF1	0.0187305	-0.068
SE	RUNDC3B	0.0191909	-0.178
SE	LGALS4	0.0193398	-0.027
SE	WAC	0.0193772	0.106
SE	BCO1	0.0194632	0.149
SE	RUNDC3B	0.0194632	-0.11
SE	SF1	0.0196033	-0.046
SE	KLHDC2	0.0196048	-0.064
SE	TMEM64	0.0197212	-0.021
SE	COASY	0.0198475	0.072
SE	FABP1	0.020487	-0.007
SE	TLN1	0.0205064	-0.069
SE	NARF	0.0206039	0.033
SE	BCO1	0.0216573	0.198
SE	SLC17A5	0.0222109	-0.037
SE	VPS9D1	0.0227972	0.088
SE	GOLIM4	0.0228013	0.174
SE	THAP3	0.0230299	-0.052
SE	C8orf76	0.023204	0.098
SE	COX5B	0.023421	0.012
SE	ABHD4	0.023421	0.023
SE	EML4	0.023421	-0.275
SE	NIPAL2	0.0239608	-0.128
SE	ABHD4	0.0239608	0.03
SE	RALGPS1	0.0239664	0.106
SE	DCBLD1	0.0239664	-0.168
SE	LSM5	0.0240675	-0.023
SE	DNTTIP1	0.0241654	0.062
SE	NCOR2	0.0242978	-0.193
SE	UBLCP1	0.0243548	-0.059
SE	RABL6	0.0244296	0.019
SE	PDLIM7	0.0245244	0.09
SE	NIPAL2	0.0245244	-0.223
SE	PEX26	0.0245244	-0.06
SE	DYRK3	0.0245837	-0.049
SE	CUNH7orf50	0.024884	-0.038
SE	TMEM167B	0.0249869	0.037
SE	PCNX1	0.0251368	0.207
SE	DNPEP	0.0256347	0.139
SE	TSNARE1	0.0258707	0.19
SE	BCDIN3D	0.0262042	0.103
SE	SEMA6A	0.0262676	0.18
SE	TYW1	0.0262676	0.164
SE	RAB43	0.0263663	0.113
SE	NARF	0.0263904	0.063
SE	NARF	0.0263904	0.063
SE	NCK2	0.0265252	0.024
SE	APC	0.0265252	0.101
SE	MARK2	0.0265797	-0.024
SE	THOP1	0.0265797	-0.043
SE	NDEL1	0.0268372	0.068
SE	EFL1	0.0268625	0.049
SE	PLPP5	0.0269541	0.227
SE	DYNC2I2	0.0270544	0.068
SE	SF3B2	0.0270544	0.054
SE	TYROBP	0.0271489	-0.047
SE	RCC1	0.0273136	-0.081
SE	RAB43	0.0275348	0.117
SE	ACOT9	0.0275467	0.06
SE	APRT	0.0277478	-0.01
SE	SRRT	0.0277974	0.048
SE	PEX26	0.0282544	-0.053
SE	SPCS1	0.0284803	0.018
SE	NFU1	0.0285595	-0.025
SE	ADGRB2	0.0285595	-0.314
SE	ADIPOR2	0.0288746	0.033
SE	SPCS1	0.0289016	0.018
SE	MMD	0.0289652	-0.026
SE	MBD5	0.029057	-0.352
SE	PICALM	0.029057	-0.078
SE	ITGA6	0.02907	-0.08
SE	TEX30	0.0293051	-0.235
SE	FAM20B	0.0293051	-0.034
SE	MRPL3	0.0293481	-0.022
SE	INSR	0.0297335	0.169
SE	FMNL2	0.0297335	-0.167
SE	CAST	0.0297666	-0.103
SE	CAMK2D	0.0297666	0.059
SE	MRPL38	0.0297666	-0.027
SE	METTL25	0.0297666	0.278
SE	GTF2I	0.0303254	-0.043
SE	SMLR1	0.0304081	-0.019
SE	KIZ	0.0307457	0.065
SE	IMMP1L	0.0311504	-0.083
SE	PCNX1	0.0311803	0.1
SE	RAB11FIP1	0.0313024	0.136
SE	RPS6KC1	0.0313024	0.052
SE	TRIM4	0.0313594	-0.045
SE	FXR1	0.0314054	0.033
SE	KLHDC10	0.0314054	-0.304
SE	EDC3	0.031539	0.076
SE	LARP4B	0.031539	0.066
SE	ZNF655	0.0318523	-0.126
SE	LARP4B	0.0318606	0.037
SE	CHMP5	0.0318897	-0.026
SE	GGNBP2	0.0318897	-0.024
SE	ST7	0.0319234	0.052
SE	evm.model.Contig92.7	0.0320304	-0.05
SE	SRPK2	0.0321704	-0.017
SE	DENND10	0.032243	-0.033
SE	CHMP5	0.0328671	-0.061
SE	MS4A8	0.0334277	-0.017
SE	UNC13B	0.0335276	0.071
SE	CDC42BPG	0.0335276	0.108
SE	SLC39A4	0.0336917	0.044
SE	PCBD1	0.033692	0.031
SE	RPL12	0.0338028	0.007
SE	INO80E	0.0338028	-0.116
SE	CA7	0.0340787	0.017
SE	OSBPL9	0.0342445	-0.049
SE	PLPP5	0.0345346	0.249
SE	EYA3	0.0345512	0.248
SE	NAPB	0.0350885	-0.144
SE	XG	0.0350976	-0.079
SE	PXMP2	0.0351621	-0.072
SE	EPB41	0.0352651	-0.226
SE	DNAI1	0.0352705	-0.208
SE	ILF3	0.0353823	-0.077
SE	EPB41L3	0.0354376	0.012
SE	DDR2	0.0355384	-0.131
SE	BNIP2	0.0356007	-0.154
SE	C18H19orf25	0.0360717	-0.038
SE	DNAJC19	0.0365012	-0.014
SE	COASY	0.0365012	0.04
SE	MARK3	0.0365012	0.028
SE	AGTRAP	0.0374617	-0.297
SE	MAMDC4	0.0376198	-0.172
SE	C21orf91	0.0376308	-0.126
SE	DNM1L	0.0377203	-0.117
SE	NGEF	0.0379439	0.286
SE	PSAP	0.0383494	-0.009
SE	DYNC2I2	0.0385315	0.117
SE	ITPA	0.0388654	0.024
SE	CD44	0.0392292	-0.065
SE	RCE1	0.0392633	-0.112
SE	HAX1	0.0397786	-0.019
SE	RNF181	0.0397954	-0.277
SE	MTSS2	0.0398954	0.044
SE	FKBP14	0.0399903	-0.486
SE	evm.model.Contig95.4	0.0400385	0.183
SE	UQCRB	0.0401233	0.013
SE	GNA13	0.0413918	0.05
SE	Map1lc3a	0.0413918	0.012
SE	FOSL2	0.041596	0.018
SE	TBC1D8	0.041596	-0.046
SE	ADIPOR2	0.0417491	0.02
SE	LPIN1	0.0417772	0.284
SE	HSPG2	0.0418515	0.271
SE	BPHL	0.0419125	0.029
SE	IGSF5	0.0419125	-0.033
SE	IGSF5	0.0419392	0.153
SE	RALGPS1	0.043028	-0.045
SE	LPIN1	0.0430607	0.253
SE	PFKP	0.0431045	-0.013
SE	FAM98C	0.0433024	0.042
SE	DYRK3	0.0433468	-0.049
SE	STAM	0.0437523	-0.079
SE	CAMSAP1	0.0437523	0.049
SE	NOXA1	0.0437523	0.038
SE	ARGLU1	0.0437523	-0.04
SE	NAPB	0.0439118	0.41
SE	AKAP8L	0.0439411	0.048
SE	CIAO1	0.0440529	0.043
SE	TBC1D8	0.0443288	-0.046
SE	CIAO1	0.0446855	0.047
SE	SLC35C2	0.0450096	-0.151
SE	RNF149	0.0455072	0.112
SE	JMJD4	0.0455683	-0.05
SE	KIF1B	0.0461809	0.134
SE	ZDHHC6	0.0465347	-0.062
SE	PLSCR1	0.0471339	-0.031
SE	UBE2Z	0.0474967	0.052
SE	TEP1	0.048028	-0.032
SE	CIAO1	0.0481128	0.052
SE	DMTF1	0.0487513	-0.058
SE	PEX26	0.0487513	-0.039
SE	N4BP2L2	0.0487513	0.04
SE	PARP2	0.0499764	-0.033

## Sheet: 6_cochlea
Splicing Type	Gene Symbol	FDR	IncLevelDifference
A3SS	MKKS	2.87488e-09	0.195
A3SS	PPP1R9B	2.08015e-08	0.031
A3SS	ABLIM1	3.82382e-08	-0.082
A3SS	FLNA	1.21687e-06	0.126
A3SS	CHGB	2.52838e-06	-0.021
A3SS	NEO1	3.94664e-06	0.355
A3SS	ABLIM1	2.80611e-05	-0.047
A3SS	ABLIM1	3.89901e-05	-0.046
A3SS	DKK3	7.61462e-05	0.044
A3SS	TNS2	7.68548e-05	0.058
A3SS	NSMF	8.85093e-05	0.252
A3SS	SNAP25	8.85093e-05	0.011
A3SS	ABLIM1	9.94656e-05	-0.045
A3SS	ABCF1	0.000152635	0.357
A3SS	PGAP2	0.000197527	0.269
A3SS	PFKL	0.000215868	0.047
A3SS	HERC1	0.00027891	-0.192
A3SS	OS9	0.000515024	0.05
A3SS	ABCF1	0.000556447	0.421
A3SS	KYAT1	0.000694443	0.09
A3SS	ACSL6	0.00226023	0.024
A3SS	ALDH3A2	0.00240647	0.029
A3SS	ACSL6	0.00290798	0.026
A3SS	TRIP12	0.00426152	0.043
A3SS	GABBR1	0.00446958	-0.317
A3SS	CACNA2D1	0.0044928	0.431
A3SS	KIFC2	0.0044928	0.277
A3SS	PDHA1	0.00459686	-0.016
A3SS	MAGED1	0.00459686	0.081
A3SS	GCLC	0.00459686	0.07
A3SS	GGA2	0.00476261	-0.04
A3SS	ZNF385C	0.00483329	-0.115
A3SS	KIFC2	0.0050484	0.271
A3SS	SARS1	0.00510108	0.477
A3SS	PICK1	0.00516503	0.042
A3SS	KIFC2	0.00516503	0.214
A3SS	C6orf62	0.00541423	0.051
A3SS	FBXO38	0.00596514	-0.065
A3SS	HNRNPA2B1	0.00614331	0.037
A3SS	COPZ2	0.00637845	0.26
A3SS	NPM3	0.00640492	0.154
A3SS	CEP89	0.00644082	0.316
A3SS	TAB1	0.00761352	0.044
A3SS	SARS1	0.00871825	0.437
A3SS	SNPH	0.00887607	-0.075
A3SS	ACTL6B	0.00893168	0.071
A3SS	LETMD1	0.00935831	-0.188
A3SS	CCP110	0.00959585	-0.092
A3SS	PRPF3	0.00983007	-0.24
A3SS	KIF1C	0.010502	0.082
A3SS	CDC7	0.010502	-0.083
A3SS	NTPCR	0.0105492	0.057
A3SS	evm.model.Contig20.20	0.0116437	0.353
A3SS	MTMR11	0.0131794	-0.113
A3SS	NDRG2	0.0134181	0.387
A3SS	RNF130	0.0134181	0.235
A3SS	IMP4	0.0135278	0.058
A3SS	FNBP1	0.0135278	-0.376
A3SS	IVD	0.0136781	0.031
A3SS	ASMTL	0.0138126	0.15
A3SS	PCGF3	0.0138379	-0.092
A3SS	RANBP10	0.0140776	-0.13
A3SS	P3H1	0.0154198	-0.063
A3SS	LRBA	0.0156698	-0.397
A3SS	GALNT3	0.0160914	0.224
A3SS	RTN1	0.0162496	-0.451
A3SS	RETREG1	0.0163642	0.401
A3SS	KMT2B	0.0168679	-0.131
A3SS	NOP2	0.0168679	0.216
A3SS	MYL5	0.0170127	-0.103
A3SS	ANP32A	0.0177295	0.035
A3SS	HNRNPA2B1	0.018459	0.034
A3SS	GLOD4	0.0191301	0.05
A3SS	MED24	0.0191301	0.038
A3SS	ZMYM2	0.0191301	-0.289
A3SS	PFKL	0.0191301	-0.382
A3SS	LRP1	0.0193008	0.037
A3SS	UCKL1	0.0193008	0.131
A3SS	SHF	0.0199155	0.322
A3SS	XYLT2	0.0203517	-0.071
A3SS	ZCCHC9	0.0205402	0.043
A3SS	evm.model.Contig3.655	0.0207629	-0.09
A3SS	evm.model.Contig44.220	0.021268	0.206
A3SS	DLGAP4	0.0213017	0.122
A3SS	CEP76	0.0214203	-0.08
A3SS	BIN1	0.0214203	0.028
A3SS	CDC37	0.0214203	-0.224
A3SS	TEP1	0.0217781	0.412
A3SS	evm.model.Contig62.47	0.0218161	0.209
A3SS	MUTYH	0.0230142	-0.109
A3SS	B4GALNT1	0.0231712	0.424
A3SS	DNAJC19	0.0235439	-0.07
A3SS	REEP2	0.0235439	0.032
A3SS	AGO1	0.0237739	0.055
A3SS	evm.model.Contig20.20	0.024557	0.301
A3SS	IMPA1	0.024557	0.02
A3SS	CNTN2	0.0246678	-0.186
A3SS	IGFLR1	0.0253416	-0.12
A3SS	PAXX	0.0253416	-0.022
A3SS	CORO7-PAM16	0.0253416	-0.076
A3SS	SPHK2	0.0253416	-0.041
A3SS	IDH3G	0.0253416	0.03
A3SS	ZNF346	0.0255244	0.256
A3SS	ZNF354A	0.0262951	0.139
A3SS	RASIP1	0.0262951	0.198
A3SS	GPD1	0.0262951	-0.04
A3SS	MDGA1	0.0264529	-0.111
A3SS	SPPL2B	0.0265149	0.039
A3SS	ITGA2B	0.0277044	0.19
A3SS	EIF2B4	0.027908	-0.158
A3SS	C7orf26	0.0279579	0.395
A3SS	BPHL	0.0288179	-0.399
A3SS	CUL7	0.028946	0.108
A3SS	JAKMIP3	0.028946	-0.075
A3SS	TMEM67	0.028946	0.144
A3SS	TMEM67	0.0299795	0.129
A3SS	ADAM17	0.0299795	0.09
A3SS	ADGRL2	0.0299795	0.358
A3SS	PACSIN3	0.0303466	0.033
A3SS	UBR4	0.0305821	0.137
A3SS	OGDH	0.0314895	0.109
A3SS	DNAJC13	0.0317493	0.131
A3SS	AP1AR	0.0320561	-0.054
A3SS	SPPL2B	0.0328104	0.039
A3SS	CISD3	0.0328811	0.044
A3SS	ALKBH4	0.0342483	0.375
A3SS	RRP1B	0.0342483	-0.134
A3SS	ZFYVE27	0.0355855	0.06
A3SS	KIN	0.0368515	0.089
A3SS	RAD9A	0.0380499	0.068
A3SS	CARS2	0.0380499	-0.257
A3SS	SMARCC1	0.0380499	-0.067
A3SS	UBXN11	0.0380499	0.132
A3SS	RPL8	0.0388149	-0.008
A3SS	TARS2	0.0388246	-0.149
A3SS	Mmtag2	0.0391297	0.049
A3SS	FHOD3	0.0397014	0.07
A3SS	PPOX	0.0397014	-0.08
A3SS	BIN1	0.0397306	0.021
A3SS	KDM8	0.0399172	0.13
A3SS	CDAN1	0.0402473	-0.148
A3SS	ATG9A	0.0407847	-0.03
A3SS	EDEM3	0.0407847	-0.178
A3SS	CNN2	0.0411424	-0.05
A3SS	FHOD3	0.0414046	0.082
A3SS	GIMAP8	0.0414046	0.396
A3SS	LOC117019571	0.0414364	0.074
A3SS	SNPH	0.0415737	-0.046
A3SS	STRN4	0.0427981	0.221
A3SS	REEP6	0.0447493	0.265
A3SS	EIF2B4	0.0453336	-0.036
A3SS	DCTN3	0.0456302	0.273
A3SS	TAFA3	0.0456302	0.082
A3SS	CACNA2D1	0.0469859	0.315
A3SS	CKMT1B	0.0469859	-0.028
A3SS	APEH	0.0473339	0.501
A3SS	GOLIM4	0.0476403	0.043
A3SS	PAXX	0.0478679	-0.042
A3SS	FAHD2A	0.0479002	-0.18
A3SS	NLGN2	0.0489712	0.052
A3SS	WDR83	0.0490708	0.174
A3SS	MAN2A2	0.0494124	-0.145
A5SS	COCH	0	-0.483
A5SS	evm.model.Contig97.30	9.00456e-11	0.051
A5SS	COCH	1.85719e-10	-0.634
A5SS	COCH	2.87616e-10	-0.614
A5SS	ACTN4	1.97881e-07	0.082
A5SS	MRPS23	1.11433e-06	0.062
A5SS	PTBP1	1.64732e-05	0.064
A5SS	ATP11B	2.7545e-05	-0.124
A5SS	FN3K	2.92739e-05	0.05
A5SS	CDK6	3.82778e-05	0.575
A5SS	APBB2	4.93185e-05	0.113
A5SS	MRPL18	5.92724e-05	-0.027
A5SS	SHFL	8.39834e-05	0.03
A5SS	MFN1	0.000102978	0.112
A5SS	ZFYVE16	0.000102978	0.072
A5SS	PCBP3	0.000151784	0.102
A5SS	MFN1	0.000170488	0.11
A5SS	PPOX	0.000255716	-0.089
A5SS	ZNF827	0.000264521	-0.246
A5SS	FAM234B	0.000264521	-0.039
A5SS	UCKL1	0.000341506	0.068
A5SS	UFD1	0.000491058	-0.071
A5SS	TESC	0.000499694	0.067
A5SS	GADD45A	0.000600131	-0.028
A5SS	evm.model.Contig44.258	0.000692068	-0.431
A5SS	PFKL	0.00107031	0.031
A5SS	FLNA	0.00131694	0.181
A5SS	APBB1	0.00231172	0.278
A5SS	FCF1	0.00249715	-0.045
A5SS	SNAP25	0.00330134	-0.023
A5SS	ARRB2	0.00364499	-0.135
A5SS	CEMIP	0.0037614	0.06
A5SS	FAM193B	0.00385771	0.272
A5SS	ASNSD1	0.00409272	-0.142
A5SS	ANGEL2	0.00418791	0.109
A5SS	RAP1GDS1	0.00440972	-0.024
A5SS	RGP1	0.00448371	-0.192
A5SS	FHOD1	0.00492525	0.387
A5SS	RTEL1	0.00510053	-0.132
A5SS	NPR2	0.00703822	0.097
A5SS	TM7SF2	0.00709213	0.251
A5SS	HSF2	0.00709213	0.13
A5SS	VPS13D	0.00710036	-0.16
A5SS	MRPL11	0.00716455	-0.089
A5SS	GATD3B	0.00732176	0.027
A5SS	HMGN2	0.0080212	-0.008
A5SS	KIF2A	0.00820056	0.154
A5SS	TXN2	0.00825908	-0.278
A5SS	HNRNPH3	0.00838707	0.074
A5SS	ZNF385C	0.0089419	-0.085
A5SS	evm.model.Contig44.220	0.00908766	0.107
A5SS	PPP1R12B	0.00908766	0.062
A5SS	KAZN	0.00926985	0.14
A5SS	SH3GLB2	0.00992966	0.081
A5SS	RPL13A	0.00992966	-0.572
A5SS	ARHGEF10	0.0100762	0.091
A5SS	PLOD3	0.0100762	-0.086
A5SS	EME2	0.0100938	0.358
A5SS	DNAJC5	0.0118564	-0.028
A5SS	CLASP2	0.0122174	0.04
A5SS	RIT1	0.0122174	0.051
A5SS	FAM131A	0.0122174	0.187
A5SS	RNF214	0.0122174	-0.116
A5SS	KIT	0.0122863	0.374
A5SS	LOC117016409	0.0130096	-0.05
A5SS	PSMD8	0.0134708	-0.176
A5SS	NDUFS7	0.0136921	-0.018
A5SS	NLGN1	0.0142878	-0.08
A5SS	TVP23A	0.0142878	0.022
A5SS	PDE4DIP	0.0142878	-0.036
A5SS	HDHD2	0.0143458	0.041
A5SS	CBLN1	0.0144109	0.015
A5SS	MFN2	0.0145129	-0.028
A5SS	SSR1	0.0149431	0.112
A5SS	ZNF175	0.0151884	0.077
A5SS	FN3K	0.0159626	0.039
A5SS	GSTM4	0.0167524	0.062
A5SS	PHKG1	0.0170118	0.071
A5SS	HAUS7	0.0171473	-0.087
A5SS	NADSYN1	0.0187329	0.114
A5SS	SPAG1	0.0187329	-0.091
A5SS	FHOD1	0.0187329	-0.15
A5SS	DDX1	0.0188774	-0.043
A5SS	RPS19BP1	0.0199388	0.128
A5SS	TAF6	0.0203361	0.043
A5SS	ZNF385C	0.0208884	-0.049
A5SS	PSMD8	0.0224313	-0.154
A5SS	ALG6	0.02319	-0.335
A5SS	YRDC	0.02319	0.107
A5SS	C8orf33	0.0236008	-0.148
A5SS	OSBPL9	0.0236008	-0.031
A5SS	ZSCAN25	0.0236008	0.121
A5SS	HMBS	0.0236008	-0.079
A5SS	NCKIPSD	0.0243063	0.057
A5SS	BRF1	0.0244946	-0.058
A5SS	CIAO3	0.0244946	0.09
A5SS	HNRNPH1	0.0263722	0.017
A5SS	CLASP2	0.0265665	-0.054
A5SS	PCBP2	0.0294143	0.01
A5SS	AMMECR1L	0.0294612	0.066
A5SS	IPMK	0.029514	0.096
A5SS	TRAPPC6B	0.0305158	0.042
A5SS	GPM6B	0.0314473	0.025
A5SS	DOCK7	0.031989	0.111
A5SS	KMT2E	0.0326082	-0.304
A5SS	LUC7L3	0.0330626	0.11
A5SS	NAA50	0.0335171	-0.025
A5SS	LRCH2	0.0337065	0.18
A5SS	TMEM18	0.0337065	-0.051
A5SS	MAP3K10	0.034086	-0.228
A5SS	D2HGDH	0.0347153	0.061
A5SS	TMEM17	0.0376351	-0.099
A5SS	RAMP1	0.0376351	-0.173
A5SS	INPP5A	0.0376351	-0.055
A5SS	ZUP1	0.0386627	-0.149
A5SS	RNF10	0.0387558	0.231
A5SS	ANK3	0.0390122	-0.23
A5SS	BOP1	0.0390122	-0.053
A5SS	PDK3	0.0407063	0.154
A5SS	E2F5	0.0414478	0.025
A5SS	DIP2B	0.042272	-0.088
A5SS	ASIC1	0.0434015	0.077
A5SS	GTF2I	0.0434052	0.024
A5SS	NBN	0.0434052	-0.074
A5SS	PCGF1	0.0436258	0.052
A5SS	PCGF1	0.0436258	0.368
A5SS	MEIS1	0.044926	0.245
A5SS	DNM1L	0.044926	0.022
A5SS	SLC38A10	0.0456031	0.031
A5SS	ANAPC7	0.0458121	-0.057
A5SS	ZFYVE19	0.0462671	0.116
A5SS	SNX5	0.0462671	-0.016
A5SS	PFKL	0.0484607	0.021
A5SS	RNF214	0.0486926	-0.235
MXE	SLC25A3	0	-0.029
MXE	SNAP25	9.06534e-08	0.029
MXE	SNAP25	6.96833e-07	0.015
MXE	SNAP25	8.63825e-07	0.038
MXE	ACTN4	2.08317e-06	-0.129
MXE	ACTN4	4.31945e-06	-0.057
MXE	ACTN4	5.98544e-06	-0.057
MXE	MICAL3	5.98544e-06	-0.511
MXE	MICAL3	3.59956e-05	-0.467
MXE	MLLT1	3.6721e-05	-0.112
MXE	ZNF827	3.6938e-05	-0.36
MXE	HMGN2	3.95001e-05	0.012
MXE	MICAL3	3.95001e-05	-0.339
MXE	PPP1R9B	5.05669e-05	-0.042
MXE	SNAP25	5.68136e-05	0.022
MXE	SNAP25	6.1999e-05	0.01
MXE	ITGA2B	6.75306e-05	0.172
MXE	ACTN4	7.88673e-05	-0.093
MXE	EIF4G1	8.26937e-05	0.103
MXE	NFASC	0.000112026	0.617
MXE	SLC4A11	0.00013249	-0.031
MXE	AP1S2	0.00022954	-0.229
MXE	SLC12A2	0.00022954	-0.027
MXE	SNAP25	0.00022954	0.009
MXE	CA3	0.00022954	-0.204
MXE	CA3	0.00022954	-0.21
MXE	PTGDS	0.000240329	0.172
MXE	CA3	0.000248271	-0.202
MXE	MMGT1	0.000275429	0.427
MXE	CA3	0.000312164	-0.19
MXE	SFT2D1	0.000402486	0.062
MXE	SNX19	0.000460648	-0.604
MXE	CA3	0.000472538	-0.206
MXE	METTL25	0.000480355	0.592
MXE	ADAM23	0.000507931	0.045
MXE	USP54	0.000523411	0.118
MXE	ABLIM1	0.000581006	0.093
MXE	TMEM184B	0.000581006	0.475
MXE	PTGDS	0.00059171	0.232
MXE	GRIK4	0.000594861	-0.614
MXE	HMGN2	0.000594861	0.022
MXE	PTGDS	0.000594861	0.218
MXE	EIF4G1	0.000599123	0.232
MXE	ACAP2	0.000626169	0.377
MXE	FAR1	0.000703573	-0.212
MXE	EPSTI1	0.000773892	-0.513
MXE	APP	0.000830477	-0.063
MXE	FBXO25	0.000903064	-0.223
MXE	KYAT1	0.000903064	0.075
MXE	FAR1	0.000906226	-0.222
MXE	USP54	0.000955772	0.114
MXE	EIF4A2	0.00119539	0.019
MXE	TMEM245	0.00125577	0.181
MXE	TPM3	0.001331	-0.071
MXE	HNRNPH1	0.00143422	0.045
MXE	AFAP1L2	0.00144019	0.147
MXE	FAR1	0.0016475	-0.139
MXE	ARHGEF17	0.00166527	-0.137
MXE	MICAL3	0.00166527	-0.548
MXE	SLC4A11	0.00166527	-0.014
MXE	FAR1	0.00166527	0.126
MXE	KANSL3	0.00166527	-0.067
MXE	AFAP1L2	0.00175074	-0.122
MXE	PYCR3	0.00185463	0.081
MXE	ARFGAP1	0.00191147	-0.131
MXE	CIPC	0.00192499	0.209
MXE	SHROOM4	0.00211122	-0.451
MXE	FBXO25	0.00223959	-0.553
MXE	CIPC	0.00223959	0.342
MXE	FAR1	0.00224481	-0.301
MXE	ABI2	0.00240876	0.108
MXE	EPB41	0.00259931	0.245
MXE	evm.model.Contig97.30	0.00261331	0.015
MXE	HNRNPH1	0.00261331	0.076
MXE	AGO1	0.00265564	0.073
MXE	MICAL3	0.00275417	-0.44
MXE	AFAP1L2	0.00286434	-0.181
MXE	APRT	0.00286434	0.033
MXE	EPB41	0.00286434	0.308
MXE	APRT	0.0028791	0.033
MXE	EIF4G1	0.0028791	0.236
MXE	HMGN2	0.0029285	0.051
MXE	CIPC	0.00297581	0.237
MXE	ADAM23	0.00311839	0.092
MXE	EPB41	0.00337131	0.403
MXE	CYP39A1	0.00341068	0.047
MXE	CIPC	0.00356395	0.23
MXE	NPL	0.00363276	0.121
MXE	SGCE	0.00364729	-0.14
MXE	SNRPN	0.00379822	0.019
MXE	UQCRH	0.00379822	0.023
MXE	WDR48	0.00383984	0.521
MXE	NPL	0.00398233	0.247
MXE	MICAL3	0.00427744	-0.523
MXE	GRK4	0.00436036	-0.089
MXE	ABLIM1	0.00436043	-0.122
MXE	PISD	0.00447061	-0.139
MXE	BPTF	0.00474813	-0.095
MXE	EPB41	0.00479916	0.39
MXE	CADPS	0.00539768	0.046
MXE	evm.model.Contig97.30	0.00540428	0.014
MXE	ASB11	0.00540428	-0.108
MXE	CYP39A1	0.00540428	0.081
MXE	evm.model.Contig44.220	0.00540428	-0.099
MXE	TDP2	0.00540428	0.038
MXE	EPB41L2	0.00556283	0.061
MXE	INTS11	0.0056094	-0.415
MXE	ARFGAP1	0.00598523	-0.132
MXE	BIN1	0.00598541	0.03
MXE	U2AF2	0.00598541	-0.055
MXE	SLAIN1	0.00605057	-0.202
MXE	SIRT3	0.00625728	0.311
MXE	ARRB2	0.00638966	-0.098
MXE	ARFGAP1	0.00652203	-0.153
MXE	DLGAP4	0.00657716	0.155
MXE	PLPP2	0.00674054	-0.213
MXE	ARFGAP1	0.00797907	-0.122
MXE	DLG3	0.00807602	-0.406
MXE	BIN1	0.00819218	0.046
MXE	ADGRL2	0.00890557	0.37
MXE	PMM1	0.00897846	-0.123
MXE	OCIAD1	0.00908938	-0.227
MXE	SNAP25	0.00908938	-0.028
MXE	KCNT1	0.00934888	0.155
MXE	AP4E1	0.00938331	0.557
MXE	ABI2	0.00948695	0.165
MXE	SH3GLB2	0.00962	-0.09
MXE	APBB1	0.00962	-0.145
MXE	OXR1	0.00968246	0.166
MXE	EIF4G3	0.00968246	-0.24
MXE	EPB41L1	0.00968246	0.073
MXE	DNAJC15	0.00968246	-0.074
MXE	PIGF	0.0100322	0.515
MXE	PMM1	0.0102098	-0.138
MXE	MAN1C1	0.0108795	0.048
MXE	CFAP61	0.0110712	-0.536
MXE	ARFGAP1	0.0112959	-0.151
MXE	APMAP	0.0112959	0.08
MXE	C2orf80	0.0112959	0.052
MXE	ZNF385A	0.0114531	0.095
MXE	FBXO25	0.0114531	-0.403
MXE	U2AF2	0.0114531	-0.02
MXE	TYRO3	0.0114531	0.172
MXE	SNRPN	0.0115607	0.221
MXE	APBA3	0.0116561	0.091
MXE	APP	0.0118015	0.054
MXE	RIC8B	0.0120551	0.214
MXE	SAXO2	0.0120551	0.151
MXE	SFT2D1	0.0120551	-0.114
MXE	LOC117026837	0.0124961	0.184
MXE	NREP	0.0124961	0.209
MXE	EPB41L1	0.0124961	-0.084
MXE	EYA3	0.0126103	0.408
MXE	SPTBN1	0.0131626	0.096
MXE	EPB41	0.0133794	0.267
MXE	EPB41	0.0138646	0.359
MXE	SYNJ1	0.0139625	0.064
MXE	DENND5A	0.0140948	-0.089
MXE	DOCK9	0.0140948	0.142
MXE	TARS2	0.0143056	0.102
MXE	DOCK7	0.0143522	0.261
MXE	TNK2	0.0143522	-0.184
MXE	ARFGAP1	0.0143522	-0.141
MXE	KHK	0.0143522	0.492
MXE	TNK2	0.0144051	-0.18
MXE	NFIX	0.0144546	-0.069
MXE	PPP6R1	0.0144546	0.092
MXE	FAR1	0.0149508	-0.257
MXE	C18orf21	0.0149853	0.152
MXE	FAR1	0.0151186	-0.268
MXE	TPM3	0.0153723	-0.175
MXE	NREP	0.0155573	0.188
MXE	C18orf21	0.0161037	0.151
MXE	GGCX	0.0161037	0.084
MXE	FAR1	0.0169241	-0.173
MXE	TNK2	0.0171459	-0.229
MXE	SRPK2	0.0171459	0.078
MXE	UBE4A	0.0173475	-0.148
MXE	PARP6	0.0175943	0.33
MXE	FAR1	0.017598	-0.162
MXE	SLC35E2B	0.0178259	0.045
MXE	APRT	0.0185138	0.025
MXE	APRT	0.0185138	0.02
MXE	GPATCH2L	0.0185138	0.121
MXE	R3HDM1	0.0185138	0.212
MXE	EPB41	0.0185138	0.345
MXE	EPB41L1	0.0185138	0.447
MXE	IARS1	0.0185138	0.046
MXE	TMEM141	0.0185138	0.135
MXE	TSC2	0.0185138	-0.147
MXE	IGSF8	0.0185138	0.022
MXE	CA3	0.0185138	-0.171
MXE	SFT2D1	0.0185138	0.173
MXE	TNK2	0.0185659	-0.045
MXE	MAGED1	0.0186979	-0.034
MXE	LOC117020147	0.0186979	0.066
MXE	SNAP91	0.0186979	0.131
MXE	CA3	0.0186979	-0.166
MXE	CA3	0.0188662	-0.163
MXE	SH3GLB2	0.0188835	0.157
MXE	SLC38A10	0.0191915	-0.085
MXE	LOC117020147	0.020013	0.125
MXE	TSC2	0.020013	-0.153
MXE	FBXW4	0.0201295	0.249
MXE	GUK1	0.0205336	0.11
MXE	OSBPL6	0.0211539	-0.166
MXE	TMEM141	0.0216638	0.224
MXE	GLRX2	0.0222397	0.066
MXE	HDAC10	0.0224266	-0.15
MXE	PRUNE2	0.0224266	-0.401
MXE	HIF3A	0.0224266	0.26
MXE	GUK1	0.0224506	0.109
MXE	SLC12A2	0.0227129	0.141
MXE	SHF	0.0229921	0.326
MXE	AFAP1L2	0.0231808	0.326
MXE	EIPR1	0.0231808	0.04
MXE	PPP6R1	0.0232274	0.087
MXE	PKD1	0.023533	-0.109
MXE	TPM1	0.0237374	-0.047
MXE	CTSF	0.0238464	-0.036
MXE	CA3	0.0239347	-0.153
MXE	PLEKHA6	0.0241102	-0.17
MXE	JDP2	0.0243308	0.128
MXE	CPPED1	0.0246567	0.091
MXE	OSBPL5	0.0246706	-0.042
MXE	TMEM184B	0.0249443	-0.451
MXE	LDLRAP1	0.0250011	0.199
MXE	LIN54	0.0250011	0.241
MXE	EPB41L1	0.0253383	0.145
MXE	GPATCH8	0.0255767	-0.574
MXE	EIF4G3	0.0256418	-0.218
MXE	EPB41	0.0256418	0.306
MXE	SMCHD1	0.0261448	-0.159
MXE	PYCR3	0.0266398	-0.134
MXE	MICAL3	0.0267296	0.296
MXE	TMEM141	0.0276329	0.137
MXE	SNAP91	0.0278433	-0.126
MXE	FN3K	0.0278433	-0.084
MXE	PSMD8	0.0285636	-0.075
MXE	MAPK12	0.0286709	-0.073
MXE	LOC117020147	0.029199	0.126
MXE	DCAF6	0.02953	0.348
MXE	CAMK2D	0.02953	-0.257
MXE	RNF38	0.0295395	-0.11
MXE	APBB1	0.0295395	0.103
MXE	PKP4	0.0303667	0.153
MXE	R3HDM1	0.0303667	0.213
MXE	CA3	0.0303722	-0.164
MXE	APP	0.0304348	0.171
MXE	ALDH5A1	0.0305692	-0.1
MXE	ABI2	0.030624	-0.117
MXE	SSBP4	0.030624	-0.032
MXE	RNF126	0.030624	0.035
MXE	AGAP1	0.0307467	-0.219
MXE	EYA3	0.030931	0.242
MXE	ZCCHC9	0.030931	0.039
MXE	TNPO1	0.030931	0.157
MXE	FAR1	0.0317022	0.154
MXE	METTL24	0.0320586	0.239
MXE	BIN1	0.0320586	0.05
MXE	OSBPL8	0.032116	-0.13
MXE	TMEM141	0.0321448	0.221
MXE	GLRX2	0.0321992	0.081
MXE	ARHGEF11	0.0322266	0.095
MXE	TSPAN17	0.0323851	0.15
MXE	GTF2I	0.0330198	-0.073
MXE	SCN1B	0.0330198	-0.339
MXE	KIF3A	0.0332522	0.154
MXE	EIF4A2	0.0340777	0.007
MXE	TVP23A	0.0342464	0.03
MXE	GATD1	0.0343386	-0.057
MXE	RGS12	0.0343386	-0.131
MXE	CADPS	0.0343698	0.071
MXE	TRPC4AP	0.0344802	-0.027
MXE	GGCX	0.0346739	0.086
MXE	TLE5	0.0350824	-0.012
MXE	TMEM141	0.035328	0.118
MXE	RAP1GDS1	0.0353489	-0.058
MXE	EIF4G3	0.0356535	-0.22
MXE	HARS2	0.0356535	0.079
MXE	MTR	0.0356535	-0.081
MXE	GABBR1	0.0356658	-0.21
MXE	CA3	0.0359025	-0.222
MXE	EPB41L3	0.0362536	0.061
MXE	KIF3A	0.0363245	0.53
MXE	TMEM184B	0.0365314	-0.388
MXE	RPF1	0.0365314	-0.063
MXE	HNRNPM	0.0366746	0.098
MXE	CA3	0.0366746	-0.211
MXE	FAR1	0.0373976	-0.043
MXE	ZNF568	0.0376546	-0.354
MXE	ABI2	0.0376582	0.144
MXE	MICAL3	0.0384826	0.28
MXE	OSBPL1A	0.0386243	0.05
MXE	ANO8	0.0390163	0.057
MXE	B4GALNT1	0.0390163	0.061
MXE	TSC2	0.0390163	-0.107
MXE	TMEM141	0.0390267	0.195
MXE	STK25	0.0396747	-0.037
MXE	CA3	0.039839	-0.217
MXE	APRT	0.0399448	0.025
MXE	APRT	0.0399448	0.025
MXE	EIPR1	0.0399448	0.035
MXE	ZNF568	0.0399448	-0.354
MXE	COL13A1	0.0399448	-0.358
MXE	SHF	0.0399448	0.318
MXE	FN3K	0.0399448	-0.067
MXE	TDP2	0.0401015	0.234
MXE	TLCD3B	0.0405383	-0.277
MXE	CAMK2D	0.0416357	-0.296
MXE	DCP1A	0.0417384	0.151
MXE	MACF1	0.0420037	0.025
MXE	HTRA2	0.0420062	-0.129
MXE	TRIO	0.0426534	0.414
MXE	SNAP91	0.0426534	-0.322
MXE	CA3	0.0428089	-0.207
MXE	SHF	0.0436439	0.202
MXE	NET1	0.0438466	0.028
MXE	ATP9B	0.0446251	-0.058
MXE	MAPK10	0.0447755	0.102
MXE	DLG3	0.0447755	-0.345
MXE	RALGAPA1	0.0447755	0.138
MXE	PKD1	0.0449139	-0.102
MXE	APRT	0.045141	0.045
MXE	ZDHHC1	0.0454618	0.168
MXE	PRSS36	0.0454618	-0.017
MXE	MRPL42	0.0458986	-0.047
MXE	GATD1	0.0458986	-0.054
MXE	APBA3	0.0458986	-0.073
MXE	WNK1	0.0458986	-0.026
MXE	GALC	0.0458986	-0.424
MXE	PRMT2	0.046254	0.315
MXE	EIF4G3	0.0477994	-0.106
MXE	SIRPA	0.0477994	-0.073
MXE	evm.model.Contig184.3	0.048246	-0.275
MXE	EPB41	0.0496641	0.304
MXE	CPEB4	0.049805	-0.296
MXE	ITPR1	0.049805	0.362
MXE	TMEM8B	0.049805	0.054
RI	CLIP1	0	0.05
RI	TLN1	4.67009e-10	0.079
RI	SHMT2	8.71519e-09	0.085
RI	CLIP1	8.71519e-09	0.768
RI	ACADVL	5.84889e-07	0.033
RI	NPRL2	1.52447e-06	0.246
RI	CTSF	1.88642e-06	0.076
RI	ACADVL	1.26461e-05	0.038
RI	TRMU	1.90124e-05	0.151
RI	PLSCR3	2.26269e-05	0.084
RI	RNF10	2.26269e-05	0.031
RI	OS9	2.26269e-05	0.074
RI	CCDC107	2.80677e-05	0.087
RI	MAPK8IP3	3.09525e-05	0.037
RI	ILVBL	3.20966e-05	0.049
RI	EIF4G1	3.43041e-05	0.023
RI	UPF3B	3.67394e-05	0.092
RI	ACAA1	3.88224e-05	0.07
RI	PPT2	3.88224e-05	0.132
RI	PLOD3	3.88224e-05	0.061
RI	PPP1R12C	4.56975e-05	0.039
RI	MSH5	6.52065e-05	0.195
RI	NDUFS2	6.52065e-05	0.017
RI	YRDC	7.63688e-05	0.048
RI	FBXO44	8.00395e-05	0.12
RI	PDE4A	8.50645e-05	0.094
RI	PSME2	8.50645e-05	0.064
RI	MTA1	8.72119e-05	0.071
RI	MEIS1	8.99698e-05	0.044
RI	MAP3K12	8.99698e-05	0.103
RI	VDAC2	0.000158075	0.615
RI	ZFAND2B	0.000233371	0.022
RI	DGKZ	0.000234241	0.02
RI	BAG6	0.000321287	0.201
RI	IMP4	0.000325352	0.044
RI	SLC12A4	0.00035383	0.033
RI	INTS1	0.000371849	0.04
RI	IL11RA	0.000379547	0.149
RI	GOLGA3	0.000391062	0.048
RI	ELMO3	0.000420603	0.392
RI	ARFGAP1	0.000442729	-0.046
RI	FBXO25	0.00045518	0.467
RI	APEH	0.000457562	0.058
RI	CDC42BPG	0.000457562	0.487
RI	SIRT2	0.000499642	0.032
RI	TMEM161A	0.000500669	0.079
RI	TYK2	0.000500669	0.048
RI	NPRL2	0.000517787	0.078
RI	FPGS	0.000517787	0.106
RI	ZMYM1	0.000582358	0.352
RI	BAG6	0.000582358	0.222
RI	SCARA3	0.000582358	0.512
RI	IL17RC	0.000582358	0.103
RI	ADAM11	0.000653338	-0.081
RI	LTBP3	0.000710738	0.056
RI	SPTAN1	0.000710738	-0.031
RI	NPRL2	0.000783682	0.225
RI	DCTN1	0.00079561	0.018
RI	AK1	0.000870107	0.021
RI	GGCX	0.000889489	0.041
RI	CDC34	0.000897107	0.034
RI	ROGDI	0.000920346	0.026
RI	MYBBP1A	0.000935162	0.053
RI	ANAPC4	0.00101526	0.096
RI	KMT2E	0.00116574	0.064
RI	C18orf21	0.00118156	0.122
RI	GOLIM4	0.00118156	-0.308
RI	DGKQ	0.00131403	0.076
RI	RNASEH1	0.00131403	0.052
RI	ARL2BP	0.00133606	-0.014
RI	TMEM54	0.00133606	0.509
RI	MAN1B1	0.00133606	-0.029
RI	AK1	0.00141138	0.059
RI	EIF4G2	0.0015276	0.012
RI	APPL1	0.0015276	0.051
RI	C1orf50	0.00153899	0.023
RI	FAM221B	0.0015486	0.322
RI	DHRS13	0.00165556	0.082
RI	DRAP1	0.00192473	-0.153
RI	EIF4H	0.00195464	0.016
RI	IL11RA	0.00196919	0.058
RI	SUMO2	0.00196919	0.139
RI	C9orf72	0.00202188	0.037
RI	Nectin2	0.00202545	0.042
RI	WNK4	0.00226719	0.103
RI	EIF2B4	0.00235622	0.039
RI	FASTK	0.00240393	0.034
RI	SPPL2B	0.00245185	0.11
RI	MCF2L	0.00260278	0.06
RI	NAE1	0.00260278	0.072
RI	AMDHD2	0.00266682	0.079
RI	MFSD10	0.0026812	0.047
RI	SMARCD2	0.00271929	0.071
RI	TRPM4	0.00278242	0.093
RI	ACTL6A	0.00288622	0.08
RI	CRIP2	0.00297986	0.019
RI	MIB2	0.00299153	0.066
RI	REEP2	0.00301128	0.04
RI	TMEM63B	0.00328698	0.027
RI	CTSF	0.00335036	0.074
RI	ASL	0.00336779	0.046
RI	MYO18A	0.00336779	0.033
RI	MIB2	0.00360778	0.048
RI	SETD6	0.00384363	0.13
RI	MFSD11	0.00396491	0.045
RI	Mmtag2	0.0040305	0.046
RI	EML3	0.00408154	0.06
RI	EIF4G2	0.00425798	0.269
RI	DUSP11	0.0043477	0.055
RI	GAS2L1	0.00466826	0.042
RI	RUNDC3A	0.00472412	0.011
RI	GGCX	0.00484507	0.048
RI	DDX52	0.00492321	-0.085
RI	GCDH	0.00499974	0.056
RI	HAPLN2	0.00506195	-0.055
RI	SAAL1	0.00515317	0.11
RI	GBA2	0.00515317	0.035
RI	NDUFAF3	0.00522734	0.026
RI	AKT1	0.00542907	0.021
RI	LPCAT4	0.00560475	0.056
RI	SPTAN1	0.00560813	-0.029
RI	MYO18A	0.00576138	0.043
RI	SLC6A8	0.00579529	-0.038
RI	SETDB1	0.00580437	-0.061
RI	NUBP1	0.00585232	0.059
RI	HMBS	0.00589802	0.154
RI	UFD1	0.00596519	-0.279
RI	MCF2L	0.00600782	0.067
RI	PORCN	0.00601846	0.099
RI	MYO18A	0.00618253	0.03
RI	RNASEH2A	0.0063415	0.072
RI	ANKRD13D	0.00642783	0.034
RI	PTPDC1	0.00642783	0.141
RI	SUCLA2	0.00673038	0.4
RI	HTRA2	0.00715259	0.096
RI	PSMA4	0.00717444	-0.033
RI	COMTD1	0.00726557	0.265
RI	TRIM65	0.00726557	0.098
RI	CAMTA2	0.00744608	0.02
RI	THOC6	0.00768938	0.129
RI	CDC42BPG	0.00769684	0.025
RI	MIA3	0.00769684	0.424
RI	TMEM259	0.00780452	0.031
RI	PRKAG1	0.00805812	0.042
RI	SRRT	0.00822663	-0.031
RI	TCTN2	0.00838188	0.15
RI	MRPS5	0.00860888	0.408
RI	CHI3L1	0.00862901	0.396
RI	SIRT2	0.00875785	0.017
RI	RTN2	0.00919585	0.071
RI	RGP1	0.00923392	0.072
RI	RNF25	0.0096513	0.042
RI	MIB2	0.0096513	0.078
RI	MIA3	0.00979719	0.028
RI	APBB1	0.0100111	0.012
RI	RBM39	0.0100198	-0.045
RI	GPR89A	0.0101365	0.028
RI	NDUFAF3	0.0102113	0.051
RI	IL17RC	0.0102113	0.082
RI	POMGNT1	0.0103221	0.036
RI	TNK2	0.0109282	0.072
RI	CLN3	0.0109282	0.11
RI	RNF10	0.0110787	0.012
RI	SSBP4	0.0111558	0.027
RI	CLUH	0.0117967	-0.038
RI	CAPN15	0.0119409	-0.045
RI	HYOU1	0.012018	0.037
RI	CLN3	0.0122962	-0.28
RI	RAB4B	0.0124496	0.024
RI	PLEKHA4	0.0125888	0.111
RI	RMND5B	0.0128779	-0.037
RI	NEK3	0.0128779	0.055
RI	STRN4	0.0129443	0.248
RI	NADK	0.0129443	0.017
RI	PTPRN	0.0129443	0.08
RI	RAB2B	0.0129443	0.025
RI	WDR54	0.0129443	0.337
RI	IDH3B	0.0132244	0.012
RI	SPTAN1	0.0132244	-0.014
RI	ISOC2	0.0132403	0.042
RI	SART1	0.0133423	0.022
RI	EEF1AKMT4-ECE2	0.0133423	0.077
RI	POGZ	0.0133423	0.168
RI	ULK1	0.0133423	0.038
RI	PPP6R1	0.0137583	0.054
RI	NPRL2	0.0139903	0.178
RI	TPP1	0.0139903	0.032
RI	RPUSD3	0.0140227	0.163
RI	STX10	0.0143238	0.068
RI	PSME1	0.0143238	0.022
RI	TMEM259	0.0143743	0.032
RI	RCOR2	0.0143743	0.14
RI	AIFM3	0.0144483	0.025
RI	ARFGEF2	0.014642	0.031
RI	IMPDH2	0.0149966	0.044
RI	SAT2	0.0150344	0.046
RI	TYK2	0.0152254	0.05
RI	ANKRD52	0.0152375	0.044
RI	MGAT4B	0.0156425	0.041
RI	PPP1R12C	0.0158542	0.03
RI	MLX	0.0158842	0.02
RI	AAAS	0.0158842	0.099
RI	YIF1A	0.015941	0.15
RI	COL27A1	0.0161009	0.023
RI	GTF2H3	0.0163088	0.053
RI	RAB37	0.0167304	0.15
RI	CAMTA2	0.0172473	0.023
RI	SLC44A2	0.0173279	-0.124
RI	SUCLA2	0.0173828	0.4
RI	ACADVL	0.0177267	0.013
RI	LSM7	0.0179003	0.142
RI	SPTAN1	0.0179003	-0.014
RI	STX10	0.018139	-0.14
RI	PHKG2	0.018139	0.034
RI	TUFM	0.0181545	0.039
RI	FASTK	0.0184609	0.02
RI	CCDC47	0.0184765	0.021
RI	FKBP4	0.018533	0.01
RI	ADCY6	0.018533	0.049
RI	CYB5R4	0.0185458	0.077
RI	HAX1	0.0194207	-0.156
RI	LYPLA2	0.0198834	0.038
RI	PAXX	0.0198834	-0.019
RI	ANKS1B	0.0198834	-0.057
RI	ARL6IP4	0.0198834	0.027
RI	SNX5	0.0198834	0.039
RI	CFB	0.0199014	-0.104
RI	ATP1A3	0.0200446	0.01
RI	PRPF3	0.0200784	0.072
RI	GMPPB	0.0204663	0.115
RI	JAG2	0.0205526	-0.098
RI	ACTL6B	0.0215166	0.034
RI	TEP1	0.0218933	0.049
RI	ZNF331	0.0220713	0.068
RI	MYO18A	0.0224871	0.364
RI	PLCG1	0.0227507	0.028
RI	VPS16	0.0228422	0.034
RI	DOCK6	0.023111	0.12
RI	LZTR1	0.0231591	-0.055
RI	ACD	0.0233223	0.04
RI	STAP2	0.0238068	0.033
RI	PRPF8	0.023864	0.011
RI	MPP2	0.023864	0.101
RI	NEDD4L	0.0241847	0.142
RI	ILVBL	0.0241847	0.037
RI	TNFRSF25	0.0243278	-0.111
RI	GABBR1	0.0244325	-0.144
RI	ARSA	0.0244424	0.03
RI	ANAPC5	0.0244424	0.06
RI	GALE	0.0244424	0.048
RI	APEH	0.0251218	0.045
RI	KIFC2	0.025411	0.08
RI	MED24	0.026052	0.072
RI	RPAIN	0.0262824	0.265
RI	MYO18A	0.0263438	0.045
RI	WASHC1	0.0265469	0.064
RI	TMEM161A	0.0266906	0.157
RI	GAS2L1	0.0266906	0.033
RI	KLHDC2	0.0268301	0.033
RI	KIAA0100	0.0270091	0.22
RI	KDM5C	0.0271229	0.026
RI	MAP3K12	0.0272567	-0.222
RI	ARG2	0.0274328	0.19
RI	DCAF15	0.0275251	-0.05
RI	RIC8A	0.0276494	0.08
RI	IKBKE	0.0279479	0.069
RI	ABHD17A	0.0283445	-0.023
RI	COMMD7	0.0284195	0.027
RI	ETV4	0.028849	0.149
RI	PPOX	0.0289112	-0.119
RI	P2RX2	0.0292101	0.047
RI	TBRG4	0.0293894	0.089
RI	ATP13A2	0.0298368	0.028
RI	SLC4A11	0.0304049	0.012
RI	MRPL53	0.030588	0.084
RI	BSCL2	0.0308642	0.006
RI	SAT2	0.0310211	0.049
RI	DNAAF3	0.0316377	-0.187
RI	NCAPH2	0.0337012	-0.031
RI	GSTK1	0.0338987	0.075
RI	NASP	0.0340775	-0.026
RI	NDUFS7	0.0340775	0.015
RI	CRIP3	0.0349595	0.152
RI	FOXRED1	0.0354302	0.088
RI	PPP2R5A	0.0358179	0.047
RI	MCOLN1	0.0358912	0.036
RI	TXLNA	0.0358912	0.428
RI	SPTAN1	0.0358912	-0.013
RI	CEMIP	0.0358912	0.067
RI	CRIP2	0.0358912	0.028
RI	TRAF7	0.0358912	0.289
RI	SKIV2L	0.0361988	0.092
RI	SEPTIN5	0.0361988	0.059
RI	MYO18A	0.0363862	0.037
RI	NSMF	0.0371279	0.021
RI	KIAA0100	0.0371966	0.058
RI	RPS6KA3	0.0372231	0.056
RI	KMT5C	0.0373412	0.055
RI	AGFG2	0.0373851	0.025
RI	NELFB	0.0381343	0.05
RI	RPS14	0.0392092	-0.058
RI	FCER1G	0.0395461	0.051
RI	TSC2	0.039615	0.029
RI	STX18	0.041081	0.04
RI	KIAA0232	0.0417996	0.408
RI	VLDLR	0.0423358	0.371
RI	NDUFAF3	0.0429243	0.015
RI	RAB3IP	0.0429243	-0.069
RI	RPS6KA3	0.0429422	0.07
RI	GFUS	0.0430681	0.043
RI	PRKCSH	0.0431557	0.04
RI	NUMA1	0.0433795	0.035
RI	RANBP3L	0.0435056	0.063
RI	RIF1	0.043658	-0.089
RI	RAB4B	0.0438549	0.179
RI	PTPN18	0.0440984	0.049
RI	SIDT2	0.0440984	-0.047
RI	RNASEH2A	0.0440984	0.035
RI	POLR2I	0.0441092	-0.045
RI	HSD17B8	0.044398	0.082
RI	MINK1	0.0455618	0.038
RI	SFXN3	0.0455618	0.025
RI	DNAJC14	0.0455618	-0.07
RI	FADS1	0.0455618	0.013
RI	MIB2	0.0455618	0.032
RI	ACD	0.0457151	0.056
RI	PCGF1	0.0458583	0.041
RI	SLC17A7	0.0465975	0.02
RI	TMEM106C	0.0471998	0.027
RI	SLC6A8	0.0471998	-0.033
RI	evm.model.Contig62.69	0.0473494	0.038
RI	ILF3	0.047414	0.052
RI	ACADVL	0.0477553	0.026
RI	CCNL2	0.0477553	-0.03
RI	OXA1L	0.0478581	0.018
RI	BSCL2	0.0478581	0.051
RI	UNC13D	0.0478581	0.12
RI	SGSM3	0.048656	0.038
RI	SEPTIN4	0.048656	0.013
RI	RPL34	0.0487882	-0.035
RI	SKIV2L	0.0488161	0.033
RI	VEGFB	0.0488856	0.027
RI	RTN1	0.0488856	0.005
RI	SMARCD3	0.0488856	0.019
RI	NOL9	0.0488856	0.106
RI	ABCA7	0.0492045	0.1
RI	ACD	0.0492045	0.085
RI	GPAA1	0.0494252	0.026
SE	ATP1B3	0	0.039
SE	ATP1B3	1.48446e-11	0.029
SE	SLC44A2	1.15458e-10	-0.119
SE	EIF4A2	1.15458e-10	-0.026
SE	ZFYVE16	1.15458e-10	0.153
SE	FAM234B	1.15458e-10	-0.084
SE	CALD1	3.6334e-10	0.075
SE	MBP	4.51524e-10	0.059
SE	EIF4A2	2.22966e-09	-0.018
SE	evm.model.Contig97.30	5.50061e-09	0.078
SE	EIF4A2	7.52458e-09	-0.017
SE	SYPL1	1.59287e-08	0.097
SE	TM2D3	2.16989e-08	0.151
SE	FN3K	2.16989e-08	0.086
SE	CLTB	2.96948e-08	0.094
SE	ACTN4	4.62139e-08	0.103
SE	AFAP1	4.92198e-08	0.295
SE	SLC12A2	8.9233e-08	0.055
SE	MEF2A	9.57154e-08	0.17
SE	CADPS2	2.55436e-07	0.566
SE	NEO1	2.5855e-07	-0.303
SE	MAPK8IP1	2.89001e-07	-0.085
SE	SSBP3	3.21036e-07	-0.102
SE	SLC44A2	3.21036e-07	-0.238
SE	GUSB	3.86317e-07	-0.207
SE	CARMIL1	3.86317e-07	0.116
SE	SLMAP	5.15731e-07	-0.362
SE	evm.model.Contig97.30	5.15731e-07	0.042
SE	GUSB	5.21724e-07	-0.21
SE	NAXD	7.75769e-07	-0.153
SE	CALB1	9.01965e-07	-0.044
SE	CALB1	9.01965e-07	-0.059
SE	ATP1B3	9.01965e-07	0.017
SE	CALB1	9.34039e-07	-0.043
SE	SLC38A10	1.63561e-06	0.066
SE	SLC48A1	1.78715e-06	-0.062
SE	NUBP1	1.83582e-06	-0.062
SE	Wnk2	2.04849e-06	0.135
SE	SLC4A1AP	3.65976e-06	-0.148
SE	ARHGAP21	3.97835e-06	0.157
SE	EVI5	4.04023e-06	0.173
SE	IMMT	5.44998e-06	0.124
SE	ABAT	5.55865e-06	0.122
SE	MED24	6.42504e-06	0.054
SE	FN3K	6.90634e-06	0.045
SE	MAP4	7.98319e-06	0.049
SE	MSMO1	1.11047e-05	-0.06
SE	SCOC	1.2585e-05	0.073
SE	GPSM1	1.2585e-05	-0.035
SE	ALDH3A2	1.27624e-05	0.071
SE	TNK2	1.78634e-05	-0.087
SE	PPIL2	1.8344e-05	0.06
SE	PTBP1	1.8344e-05	0.099
SE	SPTAN1	1.93143e-05	0.087
SE	PPFIA1	2.04772e-05	0.156
SE	ARHGAP21	2.1635e-05	0.246
SE	NOA1	2.26279e-05	-0.077
SE	MYO5A	2.36728e-05	-0.059
SE	ACTN4	2.41371e-05	0.053
SE	ASL	2.83462e-05	-0.098
SE	TRRAP	3.09798e-05	0.239
SE	MAPT	3.43965e-05	-0.133
SE	GDPD5	3.58437e-05	0.208
SE	CLSTN1	3.58843e-05	-0.047
SE	PPFIBP2	4.04188e-05	0.184
SE	IQGAP1	4.04188e-05	0.122
SE	FRY	4.07008e-05	0.467
SE	TM2D3	4.29726e-05	0.278
SE	ARHGAP21	4.5595e-05	0.087
SE	RPS6KB2	4.5595e-05	0.072
SE	PTBP1	4.67461e-05	0.052
SE	NCDN	5.03313e-05	-0.021
SE	MARK3	5.05066e-05	0.047
SE	SNAP25	5.59668e-05	0.012
SE	TNS2	5.74962e-05	0.08
SE	PPP3CB	5.83769e-05	-0.096
SE	ARHGAP21	6.46737e-05	0.293
SE	ABLIM1	7.21662e-05	0.163
SE	CARMIL1	7.90873e-05	0.187
SE	SLMAP	8.7593e-05	-0.296
SE	C22H1orf105	9.01464e-05	0.099
SE	ST8SIA1	9.48195e-05	0.085
SE	SMAD2	0.000102909	-0.217
SE	ATP2B1	0.000102909	0.151
SE	ITSN1	0.000104745	-0.056
SE	SH3GLB1	0.000109491	0.054
SE	PPP3CB	0.000113125	-0.038
SE	DPF2	0.000113125	0.185
SE	ATP2B1	0.000113125	0.157
SE	CAMK2B	0.000114233	-0.196
SE	MAP7D2	0.00011942	0.1
SE	PPFIA1	0.00012588	0.281
SE	PIP5K1A	0.000126853	-0.049
SE	ALDH5A1	0.00012779	0.041
SE	APBB1	0.000138553	0.342
SE	ATP2B1	0.000138792	0.176
SE	ITPRID2	0.000138792	0.095
SE	DVL1	0.000144715	0.118
SE	CDK6	0.000149314	0.518
SE	FBXW8	0.0001531	0.107
SE	DOCK9	0.000159838	0.309
SE	ATP6V0B	0.000160401	-0.036
SE	NDUFS1	0.000162621	-0.053
SE	MTMR8	0.000164974	-0.417
SE	WBP2	0.000176819	-0.042
SE	TPD52	0.000179314	0.056
SE	Wnk2	0.000180343	0.195
SE	GTF2I	0.000181821	0.14
SE	MAP4	0.000186711	0.032
SE	DNAJC13	0.000186711	0.171
SE	ATP6V1E1	0.00020635	-0.017
SE	CTNNB1	0.00020635	0.035
SE	TPM3	0.000227218	0.049
SE	FBXO25	0.000231289	-0.083
SE	Wnk2	0.000231289	0.195
SE	IQGAP1	0.000231289	0.117
SE	DBNDD1	0.000232686	-0.078
SE	TYROBP	0.000238607	0.027
SE	CYP39A1	0.000246143	0.052
SE	SLC25A33	0.0002479	-0.037
SE	VLDLR	0.000249981	-0.049
SE	NPL	0.000252646	-0.127
SE	APP	0.000264895	-0.11
SE	BCLAF1	0.000283608	0.123
SE	FN3K	0.00028896	0.038
SE	ITPRID2	0.000293563	0.152
SE	ARHGAP21	0.000293804	-0.027
SE	evm.model.Contig35.3	0.000295846	-0.302
SE	TPM3	0.000295846	0.047
SE	GDPD5	0.000301814	-0.09
SE	TRPC4AP	0.000301814	0.057
SE	CLTB	0.000320286	0.127
SE	ZYX	0.000320286	0.156
SE	EIF4H	0.00032584	-0.094
SE	TAF4B	0.000333493	-0.423
SE	ZNF263	0.00033489	-0.465
SE	FLNA	0.000341393	0.221
SE	SLC44A2	0.000345976	-0.257
SE	P3H1	0.000349062	0.201
SE	MAP7D2	0.000352568	0.257
SE	KALRN	0.000382617	0.114
SE	ATP2B1	0.000396394	0.238
SE	USP54	0.000411396	-0.138
SE	STAP2	0.000411396	-0.132
SE	MAP7D2	0.000411396	0.324
SE	ITPRID2	0.000411396	0.089
SE	TNK2	0.000432236	-0.061
SE	TMEM68	0.000434248	-0.16
SE	RAPGEF2	0.000434248	0.212
SE	KCNC3	0.000441894	0.054
SE	AFDN	0.000456171	0.188
SE	MPZL1	0.000460765	0.091
SE	MIA3	0.000460765	-0.047
SE	HIPK1	0.000463746	-0.026
SE	ETV1	0.000463746	0.185
SE	SIPA1L2	0.000477885	-0.293
SE	TPM3	0.00048467	0.106
SE	MPRIP	0.000485289	0.106
SE	MAP4	0.000500724	0.03
SE	KLHL2	0.000500724	0.087
SE	PTBP1	0.000505725	0.046
SE	LRRFIP1	0.000517606	0.308
SE	AP2A2	0.000533101	0.032
SE	FNIP1	0.000535609	0.2
SE	KCNC1	0.000540221	-0.031
SE	THOP1	0.000541759	0.048
SE	RSPRY1	0.000543593	-0.197
SE	NFATC3	0.000547584	-0.146
SE	GOLGA4	0.000555616	0.043
SE	CLCN3	0.000555616	-0.083
SE	ACAP2	0.000575967	0.293
SE	SSBP2	0.000596045	0.063
SE	EIF4H	0.000599386	-0.105
SE	NUFIP2	0.000599386	-0.059
SE	PHKA1	0.000662584	0.093
SE	ZNF276	0.000662584	0.068
SE	PRR14	0.000669657	-0.104
SE	MACF1	0.000669657	0.051
SE	FRY	0.000674695	0.066
SE	UBR4	0.000674695	0.095
SE	HDAC7	0.000678778	0.31
SE	TXNRD3	0.000679897	-0.145
SE	SYNJ1	0.000684595	0.128
SE	GTF2I	0.000684595	0.036
SE	MYO9A	0.000684595	-0.41
SE	AKAP8L	0.000684595	0.092
SE	WDR45	0.000690502	-0.05
SE	WDR45	0.000715628	-0.05
SE	SNUPN	0.000715628	-0.071
SE	CCDC14	0.000728847	0.387
SE	TPM3	0.000742209	0.045
SE	TYROBP	0.000775159	0.041
SE	TPM3	0.000777489	0.12
SE	WDR45	0.000784694	-0.046
SE	ATP6V1E1	0.000788916	-0.016
SE	RETREG1	0.000788916	0.052
SE	RPS6KB2	0.000798405	0.092
SE	MLF2	0.000818958	-0.036
SE	XKR8	0.000825408	-0.214
SE	EEF1AKMT4-ECE2	0.000828337	0.081
SE	KANSL3	0.000833215	0.216
SE	EML2	0.000848457	-0.084
SE	IFTAP	0.00084993	0.089
SE	PEX19	0.000855844	-0.049
SE	GRK4	0.000876613	0.085
SE	ARHGAP21	0.000888002	0.159
SE	MYEF2	0.000891969	0.08
SE	ASL	0.000891969	-0.254
SE	ATP2B1	0.000891969	0.143
SE	MYO5A	0.000898993	-0.055
SE	IQGAP1	0.00091918	0.102
SE	APMAP	0.000943466	0.079
SE	CUNH15orf39	0.000943466	-0.043
SE	MAP7D2	0.000945034	0.351
SE	ABLIM1	0.000964279	0.052
SE	RETREG1	0.000989427	0.05
SE	IFT88	0.000992597	-0.309
SE	WDR45	0.00100822	-0.044
SE	GATM	0.00104446	-0.588
SE	TOR1B	0.00107445	-0.164
SE	ARHGEF2	0.00107511	0.403
SE	ABLIM1	0.00110943	-0.238
SE	BSCL2	0.00111234	-0.128
SE	PITPNC1	0.00119047	-0.234
SE	CLSTN1	0.00124583	0.131
SE	ESCO1	0.00124688	0.188
SE	NBR1	0.0012557	0.05
SE	CENPC	0.00128851	-0.227
SE	DLG5	0.00131583	0.132
SE	GALNS	0.00131866	-0.196
SE	PHLDB1	0.00133116	0.128
SE	FBXO17	0.00133879	-0.565
SE	ST6GALNAC2	0.00133963	-0.027
SE	APBB1	0.00133963	0.03
SE	UNK	0.00133963	-0.058
SE	NUDT22	0.00140335	-0.153
SE	ALDH5A1	0.00141833	0.137
SE	SNAP25	0.00141879	-0.023
SE	CCDC187	0.00142235	-0.455
SE	CLASP2	0.00143566	0.082
SE	DDX1	0.00146492	-0.106
SE	KCNAB2	0.00146512	-0.134
SE	TPD52L2	0.00146953	0.111
SE	TYK2	0.00148326	-0.087
SE	METTL25	0.00148326	0.51
SE	MAP7D2	0.00153161	0.383
SE	CA3	0.00153161	0.391
SE	CCDC141	0.00156769	0.505
SE	APMAP	0.00156776	-0.076
SE	KMT2E	0.00157802	-0.254
SE	ELMOD2	0.00160186	-0.09
SE	C12orf29	0.00160413	0.079
SE	ITPR1	0.00161178	0.092
SE	ROGDI	0.00161178	-0.04
SE	GADD45A	0.00162839	-0.046
SE	ITPRID2	0.00163156	0.069
SE	MZT2A	0.00163187	0.019
SE	RETREG1	0.00163696	0.047
SE	CLINT1	0.00163696	-0.037
SE	ATP5F1D	0.00165096	-0.009
SE	NFIX	0.00167815	0.104
SE	ATP6V0A1	0.00167815	0.035
SE	MAGI1	0.00172124	0.146
SE	ARHGAP21	0.00172239	0.114
SE	DDX1	0.0017491	-0.107
SE	MIA3	0.0017491	-0.054
SE	ANKRD28	0.0017636	-0.16
SE	LMO7	0.00177819	-0.133
SE	MAP3K6	0.001792	-0.251
SE	SHF	0.00180727	0.446
SE	SPTAN1	0.00180822	0.024
SE	PLD3	0.00181873	-0.02
SE	STK10	0.00195413	0.164
SE	CLTA	0.00196236	0.062
SE	ACAD10	0.00196666	-0.183
SE	P3H1	0.0019734	0.122
SE	RAB3IL1	0.00199569	0.172
SE	PTPRE	0.00199569	-0.281
SE	MGA	0.00208786	-0.239
SE	CPSF4L	0.00211728	0.317
SE	GATD1	0.00212397	-0.077
SE	PHYKPL	0.0021402	-0.267
SE	RGMB	0.00214274	0.03
SE	EPB41L1	0.00215539	-0.085
SE	SNUPN	0.00215539	-0.107
SE	MAGI1	0.00215825	0.149
SE	CAMSAP1	0.00216208	0.329
SE	VAMP4	0.00219238	0.026
SE	CAMK2G	0.00220279	0.032
SE	HNRNPA2B1	0.00221632	0.026
SE	RAB3IL1	0.00223214	0.166
SE	ERCC3	0.00225635	0.037
SE	PPP1R12C	0.00226891	-0.089
SE	AGRN	0.00229259	0.09
SE	WNK1	0.00231323	0.1
SE	NEDD4L	0.00231377	-0.069
SE	STIP1	0.00236542	0.019
SE	APBB1	0.0024363	0.029
SE	SLC44A1	0.00250336	-0.098
SE	DYNC1I2	0.00250336	0.142
SE	AFDN	0.00250336	0.303
SE	RNF157	0.00254158	0.038
SE	DOCK3	0.00254158	0.106
SE	BCLAF1	0.00254158	0.183
SE	CERS6	0.00254781	0.298
SE	CYFIP2	0.00254781	-0.127
SE	MBP	0.00258839	0.009
SE	SLC12A2	0.00260001	0.015
SE	HAUS2	0.00260367	0.074
SE	BAZ2B	0.00264679	-0.175
SE	RIT1	0.00267144	0.044
SE	USP54	0.00267299	-0.11
SE	CAMK2D	0.00273767	0.134
SE	GDPD5	0.00274274	-0.191
SE	SCARB1	0.00275	0.041
SE	L1CAM	0.00275991	0.341
SE	DTNA	0.00276041	0.101
SE	TNS3	0.00278105	0.063
SE	MYO9A	0.00287761	-0.388
SE	KIF3A	0.00287761	0.254
SE	KIF2A	0.00293055	0.181
SE	CLTA	0.00299445	0.039
SE	FCGRT	0.00299915	-0.061
SE	TOR1B	0.00300785	-0.248
SE	BAK1	0.00302379	0.191
SE	NEO1	0.00303523	-0.319
SE	FOLH1	0.00303608	-0.029
SE	ABLIM1	0.00304441	-0.017
SE	SHF	0.00305171	0.3
SE	CLDND1	0.00308275	-0.026
SE	ATP1B3	0.00310875	0.013
SE	BAZ2B	0.00312073	-0.254
SE	ACTN4	0.00317936	-0.181
SE	HM13	0.00323467	0.069
SE	MICAL3	0.00326322	0.184
SE	SMIM13	0.00329353	-0.075
SE	PLEKHA4	0.00332747	0.26
SE	BBX	0.00334495	0.102
SE	APRT	0.00337144	-0.092
SE	APRT	0.00337464	-0.092
SE	NECAP2	0.00340256	0.064
SE	TIMM23	0.00341854	-0.034
SE	USE1	0.00341854	0.041
SE	FLNB	0.00341854	0.033
SE	PCNP	0.00341854	-0.03
SE	HM13	0.00345383	0.061
SE	HEXA	0.00347627	-0.027
SE	MOCS2	0.00348767	0.344
SE	TOM1L1	0.00354907	0.084
SE	MICAL3	0.00363362	0.079
SE	ATP1B3	0.00371212	0.013
SE	SYNRG	0.00374515	-0.395
SE	PICALM	0.00374515	0.06
SE	MEMO1	0.00374515	0.033
SE	ACAP2	0.00374515	0.054
SE	OGA	0.00375325	-0.086
SE	SNX5	0.00376344	-0.031
SE	NFATC3	0.00376389	-0.188
SE	CYP39A1	0.0037734	0.067
SE	MPRIP	0.00378569	-0.075
SE	TPD52L2	0.00380984	0.099
SE	DST	0.00391676	-0.103
SE	CLTA	0.00401991	0.112
SE	RELN	0.00403357	0.327
SE	SSR4	0.00404274	-0.042
SE	SPINT2	0.00404399	0.043
SE	CEP350	0.00407819	-0.056
SE	GRK4	0.0040791	0.074
SE	GPR153	0.00409906	0.391
SE	PHYKPL	0.00415424	-0.141
SE	ALDH1A2	0.00415424	0.07
SE	TNPO1	0.00421369	-0.078
SE	MTFR1	0.0042532	0.208
SE	UAP1L1	0.00434723	0.055
SE	SLC44A1	0.00438677	-0.165
SE	NDUFS8	0.00440053	0.129
SE	CBS	0.00440053	-0.077
SE	IQGAP1	0.00440053	0.168
SE	EIF2AK4	0.00440053	-0.071
SE	KIFC2	0.00445549	0.172
SE	SYNJ1	0.00451619	0.243
SE	MARCHF8	0.00459271	-0.059
SE	WBP2	0.0046198	-0.076
SE	WDR45	0.00467338	-0.053
SE	PRRC2B	0.00469073	0.141
SE	FHOD1	0.00469593	-0.202
SE	SSR4	0.00470479	-0.038
SE	ATG13	0.0047055	0.27
SE	ANK3	0.00472788	0.281
SE	WDR45	0.00478096	-0.048
SE	CERS5	0.00481859	0.125
SE	KTN1	0.00486868	-0.222
SE	EHBP1	0.00487033	0.172
SE	SETD4	0.0049014	-0.341
SE	RIC8B	0.00493031	-0.055
SE	SLC44A2	0.00493031	-0.309
SE	evm.model.Contig38.144	0.00494018	-0.536
SE	CYFIP2	0.00495754	-0.236
SE	ZUP1	0.00499222	-0.13
SE	GRK4	0.00499222	-0.054
SE	MYNN	0.00499614	0.07
SE	NUDT22	0.00502218	-0.067
SE	CADM3	0.00502665	-0.03
SE	EIF4H	0.00508212	-0.105
SE	MRPS5	0.00512456	-0.082
SE	MAP2	0.00512719	0.259
SE	ZNF512B	0.00512789	-0.107
SE	LAP3	0.00514796	-0.05
SE	LSM14B	0.00516146	0.052
SE	NFATC3	0.00516227	-0.257
SE	DBN1	0.00519561	0.131
SE	LPIN1	0.00519561	-0.084
SE	PREPL	0.00529816	-0.062
SE	FARSB	0.00529816	-0.08
SE	NT5C3B	0.00533665	-0.134
SE	BCAP29	0.00538963	-0.05
SE	RPS6KB2	0.00542793	0.1
SE	NDUFS8	0.00542976	0.148
SE	DNM3	0.00542976	0.156
SE	UBE2D1	0.005454	0.055
SE	SCARB1	0.005454	-0.062
SE	SLC4A7	0.005454	-0.32
SE	SETD4	0.005454	-0.322
SE	CADM3	0.005454	-0.031
SE	HEXA	0.00552084	-0.112
SE	GUSB	0.00554711	-0.073
SE	NDUFS8	0.00558012	0.135
SE	USP54	0.00558366	-0.033
SE	GRIP1	0.00563189	0.582
SE	PPP1R1B	0.00563189	-0.019
SE	ROCK1	0.00563203	0.089
SE	MARK4	0.00567398	0.203
SE	PLPPR5	0.0057247	-0.128
SE	BRD8	0.00575031	0.067
SE	CADPS	0.00575031	0.111
SE	MMP24	0.00586207	-0.021
SE	MPDU1	0.00598553	-0.063
SE	CXorf38	0.00598553	-0.278
SE	EPB41L1	0.00603887	-0.033
SE	DCAF6	0.00604123	-0.374
SE	HLF	0.00608427	-0.093
SE	NDUFS8	0.00609486	0.166
SE	WIPI2	0.00613686	0.057
SE	PTBP1	0.00623536	0.032
SE	U2AF2	0.00630943	0.027
SE	MRPS36	0.00631388	-0.048
SE	BAK1	0.00639806	0.174
SE	CLU	0.00642498	-0.012
SE	NDUFS8	0.00647693	0.16
SE	MRPS36	0.00665911	-0.115
SE	APP	0.00668996	-0.17
SE	CLU	0.00679926	-0.016
SE	APRT	0.00681886	-0.055
SE	B4GALNT3	0.00684701	0.07
SE	STX3	0.00687876	0.467
SE	SCRIB	0.00689487	0.165
SE	CCNC	0.00690351	-0.057
SE	GCLM	0.00690351	-0.041
SE	ASAP3	0.00692815	-0.174
SE	FAR1	0.0069778	0.258
SE	CLASP2	0.00699983	-0.106
SE	CADM3	0.00706771	-0.016
SE	CA3	0.00709302	0.267
SE	AKR1A1	0.00710736	-0.061
SE	NT5C3B	0.00710736	-0.115
SE	CYP39A1	0.00712973	0.043
SE	ECPAS	0.00716238	0.04
SE	MEIS1	0.00716284	0.165
SE	ARVCF	0.00725082	-0.065
SE	CASK	0.00725082	-0.304
SE	CD47	0.00725082	0.232
SE	SENP6	0.00731894	-0.08
SE	RSPRY1	0.00731894	-0.075
SE	PLOD3	0.00731894	-0.081
SE	SCARB1	0.00731894	0.037
SE	ANKS1B	0.00731894	0.034
SE	SLC25A33	0.00741002	-0.013
SE	MDGA1	0.00742612	0.06
SE	INO80E	0.00743512	0.087
SE	COL11A2	0.00754967	-0.282
SE	APP	0.00757403	0.162
SE	PTPRM	0.00760364	0.067
SE	CLTA	0.00761402	0.038
SE	DOCK9	0.00766729	0.034
SE	ELMO2	0.00769906	-0.096
SE	PRMT7	0.00771435	-0.106
SE	ATRN	0.00771435	-0.074
SE	PKD1	0.00771435	0.054
SE	EPB41L1	0.00775339	-0.497
SE	MTMR3	0.00776757	0.09
SE	APP	0.00776757	0.162
SE	USP54	0.00776757	-0.101
SE	MARCHF8	0.00781689	-0.045
SE	DOP1A	0.0078258	0.326
SE	EIF4G2	0.00791992	0.099
SE	SYNRG	0.00794138	-0.324
SE	SYNE1	0.00794138	-0.065
SE	PPP1R3F	0.00798214	-0.131
SE	CAMK2D	0.00799898	0.332
SE	RNF114	0.00806239	-0.065
SE	COX16	0.00813144	0.028
SE	CLU	0.00813975	-0.01
SE	PPP1R1B	0.00813975	-0.018
SE	HDDC2	0.00815562	-0.037
SE	SCARA3	0.00816423	-0.015
SE	WDR83	0.00816897	-0.058
SE	MICU1	0.00816897	0.098
SE	PPP1R1B	0.00816897	-0.018
SE	ROCK1	0.00818598	0.206
SE	PPP6R3	0.00818707	0.079
SE	UBR5	0.00819817	0.129
SE	PPP1R1B	0.00819817	-0.018
SE	MYO1C	0.00824319	-0.07
SE	FN3K	0.00829154	0.073
SE	DNAJC19	0.00835095	-0.042
SE	EPB41	0.00836268	0.325
SE	LRPAP1	0.00836711	-0.019
SE	AP1S2	0.00840708	0.208
SE	PITRM1	0.00840708	-0.066
SE	PTPRM	0.00844804	0.216
SE	SEC22A	0.00844804	-0.114
SE	IQGAP1	0.00851198	0.125
SE	MICAL2	0.00863425	0.403
SE	OCIAD1	0.00863425	-0.098
SE	SCMH1	0.00863425	-0.162
SE	evm.model.Contig20.20	0.00867233	0.402
SE	TUBA1A	0.00870719	-0.023
SE	EXOC7	0.00872035	0.334
SE	VAMP4	0.00872368	0.122
SE	PER1	0.00874051	-0.128
SE	STAP2	0.00879586	-0.235
SE	CAMK2D	0.00883674	0.305
SE	MACF1	0.00884278	0.016
SE	MEAF6	0.0088604	0.053
SE	CD74	0.00891039	0.037
SE	FARSB	0.00894341	-0.064
SE	L3MBTL3	0.00894341	-0.28
SE	UBR1	0.00897857	0.056
SE	AAMDC	0.00897857	0.045
SE	MAP7D2	0.00913161	0.405
SE	UCKL1	0.00916651	0.116
SE	ABLIM1	0.00928419	0.019
SE	CYRIB	0.00930419	-0.065
SE	FCGRT	0.00931661	-0.033
SE	YRDC	0.00931661	0.053
SE	MYH14	0.00932205	0.215
SE	MAPK8IP3	0.00942866	-0.104
SE	FLOT1	0.00946819	0.035
SE	ARHGEF10	0.00947504	0.082
SE	ABLIM1	0.00953993	0.27
SE	RILPL1	0.00953993	0.201
SE	TARBP1	0.00953993	0.127
SE	AP3S1	0.0096487	0.152
SE	PDE10A	0.00966197	0.124
SE	TAB1	0.00976832	0.033
SE	NCKAP1	0.00977057	0.087
SE	PLOD3	0.00977057	-0.173
SE	FLOT1	0.00979113	0.035
SE	CAMSAP1	0.00992276	0.401
SE	UBR1	0.00992276	0.097
SE	UPF3B	0.0100746	-0.152
SE	SFXN2	0.01021	-0.213
SE	IL16	0.0102128	-0.052
SE	RTEL1	0.0102128	-0.104
SE	GRK4	0.0102353	0.075
SE	FRY	0.0102353	0.398
SE	EIF4A1	0.0102517	-0.028
SE	SLC4A11	0.0102971	-0.009
SE	SHF	0.0103504	0.336
SE	DLG3	0.0105312	-0.335
SE	IKBKE	0.0105576	-0.199
SE	HAX1	0.0105576	-0.057
SE	TRPC4AP	0.0105927	0.033
SE	MICAL3	0.0106682	-0.079
SE	EML2	0.0107213	-0.055
SE	EPB41	0.0107516	-0.158
SE	SMARCD1	0.0107608	0.12
SE	DOCK9	0.0108581	0.071
SE	DGKQ	0.0108826	-0.133
SE	EIF4G1	0.0109732	0.294
SE	PARG	0.0109732	0.176
SE	AKAP9	0.0109733	0.3
SE	SH3GLB2	0.011004	0.214
SE	BAALC	0.011004	0.089
SE	LUC7L2	0.0110473	-0.033
SE	PHLDB2	0.0113011	0.052
SE	PCBP3	0.0113467	-0.059
SE	NFIX	0.0113467	-0.075
SE	EHBP1	0.0114323	0.204
SE	DCAF6	0.0114323	0.045
SE	MPZL1	0.0115138	-0.21
SE	NAA60	0.0115138	0.044
SE	VRK1	0.0115138	-0.426
SE	MICAL3	0.0115138	-0.128
SE	ETNK1	0.0115138	-0.033
SE	DNM1L	0.0115138	0.066
SE	SNX6	0.0116554	-0.04
SE	NIPSNAP2	0.0117387	-0.204
SE	KANSL3	0.0117549	0.146
SE	EXOC7	0.0118083	0.328
SE	DOCK3	0.0118083	0.181
SE	ZCCHC9	0.0118538	0.04
SE	GPR108	0.011863	-0.087
SE	ZFYVE27	0.0119947	0.172
SE	RNF175	0.0122527	0.529
SE	SUMF2	0.0122561	0.15
SE	SLC37A4	0.0122637	-0.025
SE	STRBP	0.0124513	-0.058
SE	LPIN1	0.0124555	-0.183
SE	CYP27A1	0.0125392	0.025
SE	DCLK1	0.0125392	0.187
SE	RASA2	0.0125606	-0.154
SE	CAMK2D	0.0125676	0.245
SE	COL25A1	0.0126763	0.292
SE	EYA3	0.0127135	0.358
SE	MORN1	0.0127197	-0.406
SE	PLEKHB2	0.0127342	-0.024
SE	ASAP2	0.0127342	0.333
SE	PDE4DIP	0.0128433	-0.197
SE	CPAMD8	0.0128462	-0.074
SE	MFAP3L	0.0128984	-0.052
SE	CCDC175	0.0129347	-0.204
SE	SMARCD1	0.0129347	0.108
SE	WDFY2	0.0129347	0.075
SE	RBM47	0.0129599	0.124
SE	PGGT1B	0.0130468	-0.181
SE	EVI5	0.013217	0.175
SE	PPP4R1	0.013387	0.095
SE	PSMD5	0.0134637	0.047
SE	EPB41	0.0134939	0.318
SE	IL16	0.0135259	-0.045
SE	EAPP	0.0135366	0.022
SE	TSPAN2	0.0135366	-0.062
SE	SFXN2	0.0135531	-0.331
SE	C2orf80	0.0135643	0.141
SE	MSANTD3	0.0135679	-0.084
SE	ERBIN	0.0135828	-0.138
SE	FHL1	0.0135835	0.052
SE	AGRN	0.0136295	0.079
SE	COL27A1	0.0136386	0.048
SE	MICAL3	0.0137004	0.093
SE	AFAP1L2	0.0139453	0.336
SE	EPB41L1	0.0139949	-0.035
SE	IL16	0.0140239	-0.041
SE	KANSL3	0.0140316	0.204
SE	MYO9A	0.0143419	-0.366
SE	LGI4	0.0144091	0.082
SE	NUP205	0.0144092	-0.082
SE	UAP1	0.0144092	-0.102
SE	PHACTR2	0.0144213	-0.227
SE	SNAP91	0.0144584	0.289
SE	RMND1	0.0144703	-0.109
SE	TYK2	0.0144703	-0.19
SE	BCLAF1	0.0144703	0.229
SE	ITPR1	0.0144896	0.444
SE	MARCHF7	0.0145015	0.118
SE	USP28	0.0145883	0.175
SE	DDHD1	0.0145891	-0.182
SE	SLC41A3	0.0145915	0.043
SE	DDX1	0.0146211	-0.202
SE	evm.model.Contig50.67	0.0146469	-0.112
SE	MAP2	0.0146726	-0.045
SE	RPN2	0.0146982	0.185
SE	FLNB	0.0148068	0.282
SE	RPE	0.0148068	-0.128
SE	WDR17	0.014848	0.491
SE	FAM120A	0.0148828	0.054
SE	CPAMD8	0.0148828	-0.13
SE	SHF	0.0148828	0.37
SE	SCARB1	0.0149119	-0.108
SE	GYG1	0.0150332	0.154
SE	EPB41	0.015111	-0.162
SE	FAR1	0.015111	0.059
SE	RPS6KA3	0.015111	0.242
SE	GTF2H2	0.0151349	0.243
SE	RAB2B	0.0151648	-0.038
SE	MTIF2	0.0152008	-0.131
SE	TIMM23	0.0152008	-0.085
SE	KIFC2	0.0152699	0.077
SE	SYNJ1	0.015338	0.104
SE	MROH1	0.015398	-0.06
SE	EPN2	0.015398	0.14
SE	PARP2	0.015398	-0.099
SE	BTG1	0.015398	-0.018
SE	LIMA1	0.015398	0.067
SE	TRRAP	0.01556	0.134
SE	SHF	0.0155874	0.363
SE	ASB11	0.0156138	-0.489
SE	RYR2	0.0158016	0.457
SE	ERMARD	0.0158016	-0.045
SE	COIL	0.015908	-0.071
SE	CLU	0.0159764	-0.009
SE	DPF2	0.0160366	0.281
SE	DDX1	0.0160458	-0.024
SE	APLP2	0.0160698	0.022
SE	SHF	0.0161365	0.363
SE	ATP1B2	0.0162117	0.014
SE	UBLCP1	0.0162482	-0.041
SE	RAB37	0.0162725	0.044
SE	FAM120A	0.0162982	0.049
SE	MICAL3	0.0164487	-0.042
SE	MFHAS1	0.0164487	0.028
SE	NT5C3B	0.0164975	-0.302
SE	BOP1	0.0166145	-0.056
SE	WNK1	0.0168741	0.033
SE	DICER1	0.0170333	-0.076
SE	HFM1	0.0170333	0.377
SE	DOCK9	0.0170333	0.092
SE	BAK1	0.0170333	0.129
SE	CHCHD6	0.0170352	-0.068
SE	CDC42BPB	0.0170352	-0.057
SE	MYO18A	0.0171513	-0.071
SE	SNX15	0.0171513	-0.171
SE	SLC12A2	0.017183	-0.081
SE	RETREG3	0.0173463	0.186
SE	DNAJC15	0.0173463	0.064
SE	GRK4	0.01741	-0.044
SE	ZBTB49	0.0174656	-0.338
SE	MAP2	0.0174656	-0.096
SE	U2AF2	0.0175237	0.057
SE	TLE5	0.0175308	0.01
SE	ARHGAP12	0.0175308	-0.043
SE	ATP6V1H	0.0175561	0.02
SE	AP1S2	0.0176481	0.049
SE	PPP6R1	0.0177412	-0.092
SE	ANK3	0.0177516	0.174
SE	CYP27A1	0.0178236	0.025
SE	SUSD4	0.0178236	-0.112
SE	YRDC	0.0178628	0.105
SE	KHK	0.017943	-0.256
SE	CLK4	0.0180991	-0.179
SE	AIP	0.0180991	0.021
SE	USP54	0.0181764	-0.074
SE	CLIP3	0.0181764	-0.043
SE	evm.model.Contig62.37	0.0181764	0.033
SE	FMNL2	0.0181764	0.206
SE	MARK2	0.0184941	-0.158
SE	TNK2	0.0185005	-0.111
SE	PGPEP1	0.0186696	-0.259
SE	SETD6	0.0186997	-0.286
SE	SENP6	0.0187445	-0.131
SE	SLC31A2	0.0187628	-0.074
SE	FAT1	0.0187628	0.308
SE	APRT	0.0187628	-0.04
SE	CD2AP	0.0187628	0.115
SE	TMEM17	0.0188708	-0.135
SE	evm.model.Contig15.468	0.0189095	-0.268
SE	RBM47	0.0190434	0.148
SE	CCDC136	0.0190434	0.054
SE	FLOT1	0.0191422	0.029
SE	PRUNE2	0.0191637	-0.052
SE	TBC1D9B	0.0191747	0.039
SE	MFN1	0.0191775	-0.031
SE	SHF	0.0191775	0.381
SE	COPZ1	0.0193232	0.019
SE	RAB2B	0.0194079	-0.122
SE	PHKB	0.0194506	0.155
SE	HM13	0.0194506	0.067
SE	EEF1AKMT4-ECE2	0.0194506	0.095
SE	CCP110	0.0194506	-0.157
SE	COL11A2	0.0195124	-0.311
SE	UPRT	0.0195124	-0.046
SE	ALG13	0.0195124	-0.284
SE	MARK3	0.0195124	0.197
SE	ADD1	0.0195124	0.074
SE	AP3S1	0.0195124	0.053
SE	TOM1L2	0.0195912	-0.031
SE	NF1	0.0196501	0.082
SE	CAMSAP1	0.0196501	0.337
SE	GALK1	0.0196501	-0.11
SE	ATP1B2	0.0196501	0.03
SE	TNNT3	0.0196501	-0.05
SE	ARL13B	0.0196501	-0.222
SE	ZYX	0.0196501	0.041
SE	SETD5	0.0196582	-0.071
SE	CAMK2D	0.0198229	0.338
SE	MYH14	0.0200296	0.24
SE	ARHGEF25	0.0200927	-0.081
SE	RANBP10	0.0202372	-0.078
SE	DGKD	0.0202372	0.056
SE	ATG13	0.0202779	0.262
SE	PSAP	0.0202779	0.037
SE	ANK2	0.0202824	0.1
SE	CD47	0.0203123	0.249
SE	PRRC2C	0.0204842	0.158
SE	MAGI1	0.0207202	0.141
SE	MPRIP	0.0207608	-0.114
SE	APC2	0.0209132	-0.111
SE	ATP6V0A1	0.0209351	0.105
SE	ARL13B	0.0209998	-0.113
SE	PACSIN2	0.0210599	-0.091
SE	SECISBP2L	0.0211163	0.104
SE	BCL9L	0.0211647	-0.086
SE	KIAA1614	0.0212216	-0.36
SE	ARHGAP26	0.0212973	-0.447
SE	COMMD7	0.0213197	-0.049
SE	Wnk2	0.0213943	0.415
SE	DCAF6	0.0213963	-0.053
SE	CCND3	0.0215098	-0.064
SE	PRPF40B	0.02153	-0.122
SE	CAMK2G	0.021661	0.107
SE	ST6GALNAC2	0.021661	-0.085
SE	SCARF2	0.021661	-0.034
SE	DNAJC19	0.0217123	-0.11
SE	LRP1	0.0217277	0.153
SE	PARG	0.0217277	0.289
SE	evm.model.Contig23.107	0.0217974	-0.607
SE	EP400	0.021844	-0.281
SE	EPB41	0.021844	-0.196
SE	CEP295	0.021844	0.119
SE	GGCX	0.0218913	-0.08
SE	MACF1	0.0218913	-0.391
SE	CLASP2	0.0218913	0.026
SE	LGI4	0.0218913	0.042
SE	AKAP8L	0.0218913	0.15
SE	ABCC1	0.0218913	0.391
SE	TSR2	0.0218913	-0.019
SE	PICALM	0.0219625	0.036
SE	NDRG4	0.0220073	-0.061
SE	MAL	0.0221879	0.045
SE	ARHGAP26	0.0223602	-0.417
SE	AFMID	0.0225071	0.287
SE	TFDP2	0.0225619	0.101
SE	ABLIM1	0.0225624	-0.203
SE	CALY	0.0226655	0.048
SE	COQ6	0.0226655	-0.098
SE	SIPA1L1	0.0226797	0.04
SE	DPH1	0.0227327	0.184
SE	BIN1	0.0228333	-0.113
SE	PLEKHB2	0.0228801	-0.045
SE	PRMT5	0.0229196	-0.073
SE	PACSIN2	0.0229196	-0.091
SE	KDM8	0.0229226	0.055
SE	SPINT2	0.0230114	0.043
SE	GTPBP4	0.0231269	-0.063
SE	RALGAPB	0.0232434	0.19
SE	CCDC50	0.0234685	-0.172
SE	GTF2I	0.0235303	0.084
SE	PPFIA4	0.0235995	-0.019
SE	CCNC	0.023612	-0.05
SE	PPP1R1B	0.0239758	-0.009
SE	EPB41L1	0.0241683	0.073
SE	SLC31A2	0.0242971	-0.124
SE	GATM	0.0243408	-0.03
SE	LGI4	0.0243826	0.042
SE	WNK1	0.0245474	0.057
SE	FBXO24	0.0249398	-0.112
SE	SUPT5H	0.0249398	-0.254
SE	GATD1	0.0249558	-0.102
SE	ATAD2B	0.0249847	0.117
SE	CNIH1	0.025063	0.033
SE	SLC22A17	0.0252003	0.051
SE	ROBO1	0.0252003	-0.391
SE	FMR1	0.0252003	0.05
SE	LSM14B	0.0252003	0.099
SE	KNDC1	0.0253581	-0.124
SE	DYNC2I1	0.0253906	0.128
SE	CRAT	0.0256025	-0.024
SE	CLTB	0.0256965	0.22
SE	FNIP2	0.0256965	-0.334
SE	WNK1	0.0257113	0.037
SE	CDC42BPG	0.0258341	-0.113
SE	MBP	0.0258344	0.014
SE	EGLN1	0.0258637	-0.217
SE	MRPL3	0.0260032	-0.065
SE	TNIK	0.0260157	0.299
SE	FAM169A	0.0260613	-0.136
SE	PRPF40B	0.0261021	-0.12
SE	GATD1	0.0261286	-0.099
SE	ANK3	0.0261349	0.183
SE	GGCX	0.0261811	0.052
SE	RHBDD3	0.026296	0.124
SE	ANK2	0.0264002	0.048
SE	C8orf34	0.0264443	-0.067
SE	GPR108	0.0264936	-0.042
SE	PPP3CB	0.0265453	0.072
SE	EMG1	0.026685	-0.033
SE	PPFIA4	0.026685	0.03
SE	MAP3K4	0.026685	0.307
SE	YAF2	0.026685	0.041
SE	IFTAP	0.026685	0.146
SE	ACTR1B	0.0267361	-0.478
SE	MORN1	0.0267559	-0.145
SE	EPB41L1	0.0270742	-0.089
SE	POMT2	0.027095	0.149
SE	KIAA1217	0.0272007	-0.227
SE	PPFIA4	0.0272202	-0.025
SE	NFASC	0.0272972	0.032
SE	MPRIP	0.0273366	0.152
SE	CD47	0.027379	0.278
SE	COL4A1	0.02738	0.132
SE	CTNNB1	0.0273896	0.017
SE	SIRT3	0.0274004	0.149
SE	CKMT1B	0.0274132	-0.044
SE	SGTB	0.0274132	-0.035
SE	LSM14B	0.0274132	0.096
SE	MROH1	0.0276485	-0.114
SE	SLC12A2	0.0278816	0.008
SE	MAP1A	0.0278997	0.087
SE	PDE10A	0.0279593	0.056
SE	MEF2D	0.0280097	0.352
SE	BIN1	0.0280261	0.056
SE	DCLK2	0.0280966	-0.058
SE	LSM14B	0.0281374	0.098
SE	MDM1	0.0281514	0.29
SE	CEP250	0.0281892	-0.204
SE	MPDZ	0.0282239	0.024
SE	ARRB2	0.0282294	-0.209
SE	SCFD1	0.0282756	0.031
SE	STARD10	0.0283454	0.038
SE	RABAC1	0.0284334	-0.407
SE	ACTR3	0.0286885	0.037
SE	KCNIP2	0.0287528	-0.1
SE	OCIAD1	0.028898	-0.268
SE	PCNP	0.028898	-0.02
SE	PCNP	0.028898	-0.02
SE	UCKL1	0.028898	0.114
SE	IDH3G	0.028898	0.115
SE	TDP2	0.0289461	-0.043
SE	PCNP	0.0289675	-0.02
SE	PCNP	0.0289675	-0.02
SE	SPAG9	0.0289675	0.093
SE	KDM8	0.0289675	0.053
SE	ANK3	0.0289978	0.175
SE	PHACTR2	0.0290974	-0.115
SE	GRIN1	0.0291021	-0.109
SE	CKMT1B	0.0291021	-0.093
SE	SLC25A35	0.0291389	-0.272
SE	CKMT1B	0.0291389	-0.093
SE	GTF2I	0.0291812	0.128
SE	DENND6B	0.029228	0.123
SE	UBXN8	0.0292585	0.159
SE	SH3GLB2	0.0292585	0.153
SE	SUSD4	0.0292585	-0.082
SE	EWSR1	0.0292765	0.124
SE	CCNC	0.0292765	-0.055
SE	PSMD11	0.029324	0.024
SE	PCNP	0.0293582	-0.02
SE	RALA	0.0293916	-0.026
SE	TTC7B	0.0294313	-0.122
SE	HMGN2	0.0295406	-0.009
SE	PTGES2	0.0295489	0.07
SE	MROH1	0.0296579	-0.1
SE	SHF	0.0296648	0.202
SE	WSCD1	0.0296808	-0.043
SE	RNF115	0.0296808	0.041
SE	NOP16	0.0297097	-0.109
SE	CAMTA2	0.0297245	-0.027
SE	RFX3	0.0298431	-0.313
SE	KCTD17	0.0298431	-0.084
SE	LIMK2	0.0298637	0.236
SE	COG1	0.0299916	0.098
SE	ETHE1	0.0301283	-0.058
SE	UBA3	0.0302374	-0.249
SE	PBX2	0.0303285	0.032
SE	WASHC2C	0.030547	-0.054
SE	evm.model.Contig92.7	0.030547	-0.25
SE	DNAJC13	0.030547	0.264
SE	FBXL5	0.0307134	0.027
SE	AKAP9	0.0307651	0.206
SE	R3HDM4	0.0308092	0.101
SE	NIPAL2	0.0308092	0.109
SE	ERCC3	0.0308092	0.439
SE	BAK1	0.0308092	0.297
SE	ANKS1A	0.0308581	-0.039
SE	MPDU1	0.0308581	-0.138
SE	NOP16	0.0308581	-0.108
SE	ZFYVE28	0.0308668	-0.045
SE	VEGFA	0.0309141	0.161
SE	CLIP1	0.0309141	0.285
SE	XPO7	0.0309252	0.038
SE	KIAA1549L	0.0310346	-0.143
SE	ANK3	0.0310443	0.166
SE	RETREG3	0.0312512	0.086
SE	TRIP12	0.0312699	0.173
SE	SLC13A1	0.0312699	0.498
SE	TMEM256	0.0314871	-0.067
SE	ILF2	0.0314871	0.025
SE	UBE2Z	0.0316576	0.043
SE	OSBPL6	0.0317701	0.19
SE	HELQ	0.0317701	-0.123
SE	CA3	0.0317701	0.165
SE	MACF1	0.0317866	-0.321
SE	SMARCD1	0.0317866	0.06
SE	AP3D1	0.0317866	-0.028
SE	FEZ2	0.0317866	0.133
SE	KNDC1	0.0317866	-0.054
SE	ARL2BP	0.0317866	0.053
SE	PHKB	0.0318552	0.034
SE	HELQ	0.0318968	-0.131
SE	YPEL2	0.0321624	-0.061
SE	SLC22A17	0.0321986	0.041
SE	KIF1A	0.0323356	0.04
SE	APLP2	0.0323883	0.185
SE	CCNYL1	0.0324198	-0.092
SE	CLASP1	0.0324227	0.077
SE	UBR5	0.032518	0.161
SE	C21orf91	0.0325342	-0.095
SE	APP	0.0325342	0.151
SE	KNDC1	0.0325927	-0.054
SE	CDC16	0.0325927	-0.062
SE	APTX	0.0327341	0.062
SE	AP3D1	0.0327341	-0.048
SE	FAM120A	0.0327642	0.04
SE	ROGDI	0.0328014	-0.023
SE	CDC42BPA	0.0328823	0.141
SE	ASXL2	0.0329324	0.21
SE	ARHGAP45	0.0329569	-0.154
SE	AP3D1	0.033061	-0.058
SE	U2AF2	0.0332148	0.033
SE	ABI1	0.0332519	0.057
SE	FHL1	0.0332519	0.034
SE	IFT43	0.0332936	0.04
SE	PITPNM2	0.0334329	-0.047
SE	SLC22A17	0.0335427	0.039
SE	SUPT20H	0.0335437	0.229
[truncated: 269 more rows]

## Sheet: ASGs in each tissue
Tissue	ASGs	Tissue	ASGs	Tissue	ASGs	Tissue	ASGs	Tissue	ASGs	Tissue	ASGs
Muscle	AASS	Heart	ABCA8	bBrain	CCP110	Liver	LOC117031644	Cochlea	MKKS	Gut	LOC117015618
	ABCA6		ABCA9		APBB1		ITIH3		PPP1R9B		MKKS
	ABCA9		ABCB1		NPTN		MKKS		ABLIM1		SLC51B
	ABHD4		ABCB8		LOC117015618		TF		FLNA		CLDN7
	ABLIM1		ABCF3		ZNF23		evm.model.Contig10.9		CHGB		KRT8
	ACAD9		ABHD18		NAXD		CREB3L3		NEO1		CLCA4
	ACADS		ABLIM1		GABRD		WDR13		DKK3		LSP1
	ACOT9		ABLIM2		MRPS18C		RPL11		TNS2		INTS11
	ACTL6A		ABT1		AIFM3		LOC117022914		NSMF		RPL11
	ADAM15		ACTR3B		ANTKMT		CPS1		SNAP25		MAGI1
	ADGRG1		ADPGK		FN1		HPX		ABCF1		HPGD
	ADH1C		AHCTF1		DOCK3		GSTK1		PGAP2		ARPC1A
	ADHFE1		AHDC1		SNAP25		TMED3		PFKL		ANPEP
	ADSS2		AK1		ATG2A		evm.model.Contig3.655		HERC1		PRKAB1
	AFG3L2		ALDH18A1		PPFIA2		TTC36		OS9		NPTN
	AGL		ALDH3A2		CHD3		YIPF1		KYAT1		SLC7A9
	AHI1		ALYREF		AGAP3		ISOC2		ACSL6		TMED3
	AK1		AMN1		HNRNPA2B1		LOC117038318		ALDH3A2		ZNF512B
	AKR1A1		AMZ2		SLC52A1		TYW1		TRIP12		GUSB
	AKTIP		ANK1		CHCHD5		LOC117034619		GABBR1		LSM5
	ALDH3A2		ANK3		DPH6		IMP4		CACNA2D1		SCARB2
	ALKBH5		ANKRD11		SPG7		GCFC2		KIFC2		TRNAU1AP
	ANK1		ANKRD16		TATDN1		CLNS1A		PDHA1		STK19
	ANKRD39		ANKRD23		RAB40B		COQ8B		MAGED1		TMEM214
	ANO10		ANKRD39		evm.model.Contig3.101		LOC117028750		GCLC		LOC117019799
	AP1B1		ANKS1A		PIGH		ZNF583		GGA2		PITPNA
	AP2A1		ANP32A		RPS18		CFAP410		ZNF385C		evm.model.Contig3.655
	APBA3		ANXA5		INO80C		ANP32A		SARS1		WEE2
	APBB2		AP1B1		PROM1		SF3B2		PICK1		POLR2H
	APEH		AP1M1		SYNJ1		LETMD1		C6orf62		TFDP1
	APTX		APBB2		RBM23		RNF31		FBXO38		evm.model.Contig62.227
	ARFRP1		APLF		TEAD1		MPP2		HNRNPA2B1		SH3D21
	ARHGAP12		APMAP		ING4		CFI		COPZ2		HMG20B
	ARHGAP17		APOOL		ATP6V1F		CD79B		NPM3		HEATR5A
	ARHGEF10		ARAF		NEDD8		GPT		CEP89		PHKG2
	ARHGEF12		ARHGAP17		NPDC1		CARS2		TAB1		DESI2
	ARHGEF25		ARHGAP21		NPTX1		CISD3		SNPH		MPZ
	ARL6IP4		ARHGAP31		TBCEL		GSTZ1		ACTL6B		Kdm6b
	ARMC12		ARHGEF10L		CEP104		BCOR		LETMD1		ILKAP
	ARPC2		ARHGEF40		BNIP3L		RPL13A		CCP110		POC5
	ARRDC2		ARIH2		PPP1R9B		ECHDC2		PRPF3		TRIP10
	ARSA		ARPP19		TACC2		KHDC4		KIF1C		GLOD4
	ART3		ASAP3		GSE1		NOP2		CDC7		HLA-B
	ASB9		ATL3		DGAT1		AIMP1		NTPCR		SLC27A1
	ASL		ATP5MC1		GANAB		PFKL		evm.model.Contig20.20		MTCH2
	ATF1		ATP6V0D1		LGI1		DLL1		MTMR11		CLCN2
	ATG13		ATP6V1H		DZIP1		PCNX3		NDRG2		MAN2B1
	ATP1A2		ATXN10		UCHL1		evm.model.Contig108.18		RNF130		CHKB
	ATP6V0E1		B9D1		GLOD4		GNMT		IMP4		RAB6A
	ATP8A1		BBS1		RPS6KB2		PLIN3		FNBP1		DUSP19
	ATPAF1		BCCIP		HMGN2		AFMID		IVD		TSR2
	ATXN7L2		BCL2L13		TLCD4		SLC17A2		ASMTL		AKAP9
	AUP1		BCLAF1		GTF2B		ZMAT5		PCGF3		IMPA2
	BCCIP		BICC1		AP1AR		SMDT1		RANBP10		HIGD2A
	BCL2L13		BIN1		PRICKLE4		RPL18A		P3H1		SMPDL3B
	BCLAF3		BOD1L1		TUBGCP5		FXYD1		LRBA		COQ8B
	BFAR		BRD3		ANKRD39		C8orf33		GALNT3		TMEM253
	BIN1		BZW2		GSTT1		SHFL		RTN1		LTBP3
	BPHL		C12orf29		YDJC		OTUD3		RETREG1		PLGRKT
	BRAF		C18orf21		PATZ1		SRPK2		KMT2B		PIAS2
	BRD2		C22H1orf105		PAXX		UQCR11		NOP2		DAXX
	BRD9		C7		KALRN		ILKAP		MYL5		ITPA
	BRPF3		CA9		POLG		KMO		ANP32A		ALS2CL
	C18orf21		CAMSAP1		SV2A		AFDN		GLOD4		TCF4
	C1orf131		CAPRIN1		NMRAL1		RMND1		MED24		KCTD10
	C2CD5		CAPZA1		TCF25		BAAT		ZMYM2		MXD3
	CA11		CARNMT1		NAXE		TMEM254		LRP1		TNRC6A
	CA9		CASK		ABCF1		RIPK2		UCKL1		Srrm2
	CALCOCO1		CBS		ATXN2L		UFD1		SHF		SLC37A2
	CAMK2A		CCAR1		NDRG2		APOM		XYLT2		TSC1
	CAMK2G		CCDC122		PCBP3		CDK7		ZCCHC9		SMARCC2
	CCDC189		CCDC141		ZMIZ2		RASSF4		evm.model.Contig3.655		MRPL40
	CCDC50		CCDC9		CLNS1A		SH3GLB1		evm.model.Contig44.220		B4GALT3
	CCDC69		CCM2L		ALDH3A2		PTS		DLGAP4		evm.model.Contig62.80
	CCDC93		CDH2		MRPL18		ALB		CEP76		SLC35G1
	CCM2L		CDK16		MRPS23		ALDOB		BIN1		PHPT1
	CCNE2		CEP95		UFD1		RPS9		CDC37		RFC1
	CCNK		CEPT1		EPN1		UQCRH		TEP1		MAIP1
	CCNL1		CERS2		YRDC		SERPINC1		evm.model.Contig62.47		FAM102A
	CCT3		CFL2		EMG1		LOC117014779		MUTYH		RPL23
	CCT8		CHID1		BLOC1S6		LONP2		B4GALNT1		MFSD2A
	CD300LG		CHKB		ACYP1		ALKBH6		DNAJC19		NOC2L
	CD34		CKMT2		CLCN7		TPM1		REEP2		ITGB4
	CDH26		CLASP1		NT5C2		TM6SF1		AGO1		SIGIRR
	CDK11B		CLK1		PRMT8		CAMSAP1		IMPA1		PABPC4
	CDK20		CLK4		TK2		AGTPBP1		CNTN2		NPAS2
	CDK5RAP1		CNOT10		CHGA		PYROXD1		IGFLR1		WASHC3
	CENPX		CNRIP1		ARHGAP21		HBA1		PAXX		PNPLA7
	CEP295		COLCA2		XYLT2		C12orf29		CORO7-PAM16		CLNS1A
	CEP63		COMMD3		PER3		QPRT		SPHK2		BRPF3
	CGRRF1		COPS9		TRUB2		ASL		IDH3G		FBXW9
	CHD1L		COQ6		GTF2I		ASS1		ZNF346		PGGHG
	CHD2		CORO6		RUVBL1		RPN2		ZNF354A		TMEM184A
	CHKB		COX5B		TPRA1		ALDH2		RASIP1		PCM1
	CISD3		CPT1B		SIRPA		RPS14		GPD1		ISCA1
	CKMT2		CPT2		FAM234B		CLK4		MDGA1		CENPV
	CLCN1		CSAD		SRP14		FGL1		SPPL2B		CA9
	CLK4		CSGALNACT2		BRD8		ACAA1		ITGA2B		PLEKHA1
	CLPP		CSNK1D		PARL		ATRIP		EIF2B4		EPN1
	CLPTM1		CSRP3		STAP2		MTSS1		C7orf26		NDUFS6
	CMYA5		CTIF		SLC30A4		ACOX2		BPHL		MCM4
	COASY		CTSA		MLLT6		TBCEL		CUL7		ARL6IP5
	COL16A1		CUNH7orf50		RPL12		C5		JAKMIP3		ERBB3
	COMMD2		CXXC1		EXOSC4		COL18A1		TMEM67		SDF2L1
	COMMD3		CYGB		TESC		CPB2		ADAM17		SPARCL1
	COPS4		CZIB		TYROBP		PFKFB1		ADGRL2		MRPL18
	COX11		DAB2		LGI3		RUSF1		PACSIN3		MAP4K5
	CPT1B		DBT		STARD7		CYP2E1		UBR4		ANGEL2
	CRAT		DCAF6		VWA5B2		SLCO1A2		OGDH		TMC4
	CRCP		DERL2		ADAM9		RELCH		DNAJC13		CDK10
	CRLS1		DNAJB6		ALG9		EVA1A		AP1AR		ADD1
	CSNK1E		DNAJC19		ADCY6		PLPP1		CISD3		RNF181
	CSNK2B		Dnajc4		SMIM13		LAT2		ALKBH4		HM13
	CSRP3		DNM3		RPL13A		evm.model.Contig11.259		RRP1B		AGRN
	CTSA		DOCK10		ALG8		FBXO25		ZFYVE27		TBC1D8
	CTSF		DOCK9		CDC123		MPZL1		KIN		TRUB2
	CXorf38		DPAGT1		NSG2		PCBD1		RAD9A		WDR45
	DCAF6		DPF2		LOC117027174		evm.model.Contig62.244		CARS2		MEP1B
	DDX17		ECHDC3		TOP3B		evm.model.Contig30.163		SMARCC1		SLC52A1
	DDX52		ECI1		SLC38A7		RAPGEF1		UBXN11		evm.model.Contig15.468
	DEF6		ECSCR		ISOC1		EEF1B2		RPL8		CYP3A5
	DENND6B		EDEM1		LARP1		RRAGB		TARS2		FAM219B
	DEPDC5		EGLN2		ITCH		CASP6		Mmtag2		CLCC1
	DES		EGLN3		TMEM198		ABCA8		FHOD3		PEX10
	DGKQ		EIF4G1		ZNF513		APOC1		PPOX		CARD14
	DGKZ		EIF4H		LOC117020118		PSMC3		KDM8		DENND4C
	DHRS7C		ELMOD3		TMEM101		GRB7		CDAN1		AIMP2
	DIAPH1		EMC9		ASIC1		PCK2		ATG9A		TAF13
	DMAC1		ENPP1		MADD		NCAPH2		EDEM3		PRR14
	DNAJB6		EPN1		NME3		NPRL2		CNN2		MADD
	DNAJC15		EPOR		JPT2		NDUFA6		GIMAP8		UBP1
	DNAJC19		EPRS1		ASMTL		MAN2C1		LOC117019571		PPP4R3B
	DOCK10		EPS15L1		RUFY2		CDK10		STRN4		MIB2
	DPY19L3		ERAL1		CAMKV		C12orf57		REEP6		GSTK1
	DTX3L		ERBIN		DECR2		COMMD3		DCTN3		CEP63
	DUSP13		ERLIN1		RELCH		ADCK5		TAFA3		PPP1R1A
	DYNC2I2		ETHE1		LUC7L3		HELZ2		CKMT1B		RNF126
	DYNLT3		EVI5L		CKAP5		XAF1		APEH		GSTM3
	E2F4		evm.model.Contig114.41		CEBPZ		GBF1		GOLIM4		UPP1
	ECI2		evm.model.Contig15.443		DNAJC15		ALDH9A1		FAHD2A		FANCE
	EDRF1		evm.model.Contig19.72		SMAP2		RBM12		NLGN2		HNRNPH1
	EEF1B2		evm.model.Contig36.49		MAP1A		SIRT2		WDR83		PTCD3
	EFCAB2		evm.model.Contig37.10		PLAC9		PPP1R10		MAN2A2		HERC3
	EGFL7		evm.model.Contig38.279		HNRNPM		PIP4P1		COCH		FASTK
	EIF4A1		evm.model.Contig4.121		SYP		MYD88		evm.model.Contig97.30		CHMP7
	EIF4A2		evm.model.Contig54.207		PACS2		FCER1G		ACTN4		ANKRD28
	EIF4EBP2		evm.model.Contig62.37		FAM171B		IMPDH2		MRPS23		MRPL52
	EIF4G2		evm.model.Contig97.30		NAA20		PABPC4		PTBP1		SOAT2
	EIPR1		EXT2		CAMK2G		LDHD		ATP11B		HERC1
	ELK4		EYA4		SYNPR		FES		FN3K		DSG2
	ELL		FABP3		FBXW4		CTSF		CDK6		C16H10orf143
	ELOC		FAIM		RIMS1		PCIF1		APBB2		SLC38A7
	ELP2		FAM104A		OSBPL1A		SPPL2B		MRPL18		RAB3GAP1
	ELP6		FAM120A		NUDT14		PNKP		SHFL		PLEKHG3
	EMC4		FBXO25		NDUFA10		FGB		MFN1		AFMID
	EMC9		FDX1		RTN1		CYB5A		ZFYVE16		PLA2G4F
	ENAH		FDX2		ATP2B2		CA5A		PCBP3		NAPRT
	ENOPH1		FERMT2		CHTOP		SPP2		ZNF827		PYCR3
	EP400		FGD5		NCDN		MSRB2		FAM234B		SH2D3A
	EPS15L1		FIZ1		PFKL		SLC25A48		UFD1		CEP170B
	EPSTI1		FSD2		LAPTM4A		NUDT7		TESC		RPS11
	ERAL1		FUZ		NTM		PXMP2		GADD45A		KIF16B
	ERBIN		FXYD1		USP44		ARG1		evm.model.Contig44.258		ZZEF1
	ERC1		GABARAP		Ahsa2		SERF1A		APBB1		SBNO2
	ERI3		GADD45A		RANBP17		TDO2		FCF1		UQCRH
	ERMARD		GAK		UBE2R2		AZGP1		ARRB2		Try3
	ETFA		GCHFR		TMEM59L		LOC109383184		CEMIP		NUBP2
	EXOSC7		GCSH		FASTK		PHYHD1		FAM193B		HMGN2
	FABP3		GGCX		SBF1		VEZT		ASNSD1		MYO9B
	FABP4		GHR		UBALD1		VPS33A		ANGEL2		LOC117014779
	FADS3		GLRX2		PYCR3		MOCS1		RAP1GDS1		EIF6
	FAM204A		GMPPB		SCMH1		TMEM25		RGP1		COPS9
	FAM20B		GNPAT		EIF4G3		FN1		FHOD1		TXNRD1
	FAM214A		GOLGB1		MCF2		YBX1		RTEL1		BEND7
	FAN1		GPD1		PDXK		C4A		NPR2		CIPC
	FBXO25		GPHN		CPAMD8		evm.model.Contig145.34		TM7SF2		BPTF
	FBXW4		GPR89A		NDFIP1		NAA20		HSF2		EIF4G1
	FCF1		GPT		SLC8A1		SERINC2		VPS13D		FABP1
	FHL1		GRB10		TMEM63C		SLC29A1		MRPL11		evm.model.Contig27.104
	FHL3		GSTM1		KARS1		GSTM3		GATD3B		VPS26A
	FHOD1		HADHB		EPB41L2		SLC35D2		HMGN2		TRERF1
	FIS1		HAUS7		JMJD8		ACAD11		KIF2A		APBA3
	FKBP5		HAX1		LIMCH1		KBTBD12		TXN2		MS4A12
	FLVCR1		HDDC2		NSMF		SMC5		HNRNPH3		CEP44
	FNDC3A		HECTD1		NFAT5		RBM39		PPP1R12B		SMIM7
	FOXRED1		HEMK1		BSN		ASGR2		KAZN		IFTAP
	FTSJ1		HLTF		ACP1		ALDH5A1		SH3GLB2		SUMO2
	FUT8		HM13		MBP		DECR1		RPL13A		UBAP2
	GAPVD1		HMBS		C12orf29		IMMT		ARHGEF10		C11orf58
	GATD3B		HMG20B		GLYR1		SLC20A1		PLOD3		NASP
	GBF1		HMGXB4		ROGDI		RTP3		EME2		FOXRED1
	GCLC		HNRNPH1		PPM1K		GK		DNAJC5		LIMA1
	GDE1		HPF1		ZDHHC20		MOSPD2		CLASP2		MXD4
	GIMAP6		HPN		PKM		KIZ		RIT1		BRSK1
	GK		HSD17B10		MRAS		APMAP		FAM131A		SLC7A2
	GLRX2		HSD3B7		LAMP2		RFT1		RNF214		TRPT1
	GLYATL3		HSDL2		EPB41L3		TMEM242		KIT		VPS8
	GLYR1		IDE		LIMS1		HAAO		LOC117016409		PTGS1
	GMPS		IDH3G		ST6GALNAC6		UBE2F		PSMD8		ECI2
	GOLGA3		IL17RC		TPM3		evm.model.Contig6.5		NDUFS7		NOXA1
	GPCPD1		IL33		SORBS2		ANAPC13		NLGN1		HNRNPA2B1
	GPT		IMMP1L		MBD2		AUH		TVP23A		DEF8
	GRAMD1A		IMMT		UPF3A		RHBG		PDE4DIP		JAM2
	GRK4		IMP4		RNF157		ZNF385B		HDHD2		RCOR3
	GTPBP3		INPP5K		FSTL4		WIZ		CBLN1		TEX264
	HAGH		INTS8		RTN4IP1		HSPH1		MFN2		MAP4K3
	HAX1		ITGA1		CLSTN1		R3HDM2		SSR1		RORC
	HBA1		ITGB1		DPCD		NDUFV3		ZNF175		CAPN10
	HBP1		ITPA		HNRNPL		FAM71E1		GSTM4		ISX
	HDAC5		JADE2		LGALS8		LOC109380457		PHKG1		KARS1
	HDDC2		KAT5		KIAA0232		KARS1		HAUS7		AIFM1
	HDLBP		KCNIP2		SLC4A10		UBE2H		NADSYN1		EPS15L1
	HECA		KIAA0232		POLRMT		LRP1		SPAG1		CLIC1
	HELQ		KIAA1217		NCS1		IL33		DDX1		ATP13A2
	HEXA		KIDINS220		NRG2		CRIP3		RPS19BP1		SEC31A
	HEY1		KIZ		SUCLG1		PPA2		TAF6		FBXO31
	HIBADH		KLHL24		MARK3		ABHD2		ALG6		APMAP
	HM13		KTN1		ZMYND8		DNAJC7		YRDC		EPB41
	HMGN2		L3MBTL3		RNF112		ABCA9		C8orf33		UBXN6
	HMGN3		LACTB2		TTC7B		SLC6A11		OSBPL9		TRAPPC3
	HNRNPD		LAMTOR5		ARPP19		MAP6D1		ZSCAN25		PSMA7
	HNRNPDL		LDB3		evm.model.Contig3.414		TRMT6		HMBS		FAM104A
	HNRNPK		LIMCH1		RMND5B		RAB40B		NCKIPSD		EPG5
	HNRNPL		LIPE		LY6H		CDV3		BRF1		ELP2
	HSD17B7		LLGL2		HBA1		GCLC		CIAO3		ATMIN
	HSPG2		LMO7		RPL22L1		YAE1		HNRNPH1		ETV6
	ICAM3		LMOD2		DTNB		PRPF40A		PCBP2		PPIH
	IDH3B		LRP8		FAM193B		MRPS18C		AMMECR1L		EEF2K
	ILKAP		LTBR		CIPC		VSIG4		IPMK		MLLT10
	IMP4		LUC7L2		L3MBTL4		ERP29		TRAPPC6B		ZNF653
	ING3		LYRM7		PANX1		ABAT		GPM6B		EPB41L3
	ING4		MAIP1		ZNF740		D2HGDH		DOCK7		TLE5
	INO80		MAP3K6		MCTP1		RMDN1		KMT2E		PCK1
	INTS11		MAP4		PPIP5K1		UPF3B		LUC7L3		CKB
	IPO4		MAPK9		SELENOO		SZRD1		NAA50		LAMB1
	IQGAP1		MARK3		METTL22		FOXK2		LRCH2		RPL34
	ISCA2		MAU2		CIBAR1		C20orf27		TMEM18		DNAJC14
	ISCU		MBIP		REEP1		A2M		MAP3K10		ROGDI
	ISOC2		MCRIP2		EPB41L1		PCNP		D2HGDH		evm.model.Contig28.436
	ITGA7		ME3		SVOP		TMA16		TMEM17		TNPO2
	ITPA		MED24		PALM		TEX264		RAMP1		ORMDL2
	IVNS1ABP		MEF2A		evm.model.Contig27.104		IER3IP1		INPP5A		EIF4A2
	JADE2		MEF2C		LGR6		SMIM7		ZUP1		DGKZ
	JPT1		MFF		SETD6		SLC13A5		RNF10		VPS16
	KANSL2		MFN1		SKIV2L		PYCR3		ANK3		ANKRD37
	KARS1		MFSD10		MAG		HMGCL		BOP1		RIC8A
	KAT8		MFSD11		AP2M1		SLC7A2		PDK3		COQ8A
	KBTBD12		MGAT4B		MAST1		DCPS		E2F5		MAN1B1
	KCTD20		MLF1		TMEM132B		SENP6		DIP2B		CPSF1
	KIAA0232		MLIP		CHKB		EDEM1		ASIC1		IQANK1
	KIFAP3		MLLT6		SHROOM1		PRKAA1		GTF2I		SIPA1
	KIZ		MLXIPL		CTSF		ALG13		NBN		DGAT1
	KPNA1		MMRN1		DDX49		MED24		PCGF1		RPL28
	L3MBTL2		MPC1		GPAA1		TYMP		MEIS1		SEPTIN1
	LDB3		MRPL18		CLK1		LOC117023029		DNM1L		TRAPPC2L
	LIG3		MRPL19		ACADVL		C4BPB		SLC38A10		HELZ2
	LMTK2		MRPL23		NOP56		SMAP1		ANAPC7		TDRD9
	LRRC39		MRPL35		ANKRD13B		ZZEF1		ZFYVE19		DBNL
	LSP1		MRPS12		ATP13A1		SEC11C		SNX5		CRACR2B
	LUC7L		MRPS22		C18orf21		TDP2		SLC25A3		evm.model.Contig38.321
	LUC7L3		MRPS23		CRY1		TAF10		MICAL3		ALG3
	LYRM7		MTA1		VPS11		RNF217		MLLT1		DPH1
	MAF1		MTHFR		DCXR		FBXO17		EIF4G1		C18orf21
	MAGI1		MTHFSD		NEURL4		MCAM		NFASC		DALRD3
	MAN2C1		MTRR		MAT2B		LSM1		SLC4A11		PER1
	Map1lc3a		MTX1		MAPKAPK5		CEP250		AP1S2		SLC23A3
	MAP1LC3B		MTX2		CCZ1B				SLC12A2		RAB34
	MAP2K5		MVB12A		USP11				CA3		IL17RC
	MAPRE3		MYBPC3		KAT5				PTGDS		SGSM3
	MAPT		MYCBP2		WRAP73				MMGT1		CTRL
	MBNL1		MYH6		GGA1				SFT2D1		SLC37A4
	MCEE		MYL2		ZNF512B				SNX19		TUBGCP6
	MCFD2		MYL7		TESK1				METTL25		DDX52
	MED10		MYO5A		GBA2				ADAM23		PTPN18
	MED8		NAA25		CTPS1				USP54		MYO7B
	METTL1		NAA38		CASTOR2				TMEM184B		VWA7
	MIB2		NAA50		APPL2				GRIK4		JTB
	MICAL2		NAPB		RAC3				ACAP2		ENTPD2
	MICOS13		NAXE		PSMD4				FAR1		PKDCC
	MKNK2		NDRG2		GET4				EPSTI1		TMEM259
	MLF1		NDRG4		RHOT2				APP		UBE2K
	MLLT10		NDUFA10		TMEM214				FBXO25		HYOU1
	MMP11		NDUFB10		evm.model.Contig33.120				EIF4A2		EEF1D
	MOB1A		NDUFS7		SHARPIN				TMEM245		WRAP73
	MOGAT1		NDUFV3		CAMK2B				TPM3		TJP3
	MPDZ		NEBL		DDX41				AFAP1L2		TRAF2
	MRPL18		NEK1		CCDC61				ARHGEF17		RMC1
	MRPL3		NELFE		EZH1				KANSL3		PITPNM1
	MRPL32		NEXN		NELFCD				PYCR3		PLCD3
	MRPS11		NFYA		RUNDC3A				ARFGAP1		ENPEP
	MRPS12		NOP56		ANAPC2				CIPC		HEXD
	MRPS22		NPDC1		LTBP3				SHROOM4		HSD17B8
	MRPS23		NPLOC4		Mmtag2				ABI2		RNASEH2A
	MSRB2		NPR1		CALU				EPB41		KCNIP2
	MSRB3		NRBP2		SGSM3				APRT		ACAA1
	MT1E		NSMAF		BCS1L				CYP39A1		RAB5C
	MTERF3		NSMF		HSPA14				NPL		SLC25A3
	MTMR1		NTAN1		CTU2				SGCE		MAPK11
	MTPAP		NUDT14		POLR2H				SNRPN		CCDC17
	MTSS1		NUFIP2		KLF4				UQCRH		PCIF1
	MYBPC1		NXPE3		VAT1				WDR48		GPR89A
	MYBPC2		OARD1		TLE5				GRK4		KLC1
	MYH1		OCIAD2		NPAS1				PISD		WDR83OS
	MYL1		OGA		MATR3				BPTF		CDK16
	MYL5		OSBPL9		ERGIC3				CADPS		SLC20A1
	MYLPF		OXA1L		RFC5				ASB11		CDC42BPG
	MYO9B		OXSR1		CZIB				TDP2		PIK3R2
	MYOZ1		P2RX6		SLC50A1				EPB41L2		DHPS
	NAA20		P4HA1		CYTH3				INTS11		HINFP
	NAA38		PACS2		CHID1				U2AF2		DVL1
	NBN		PAM		RNASET2				SLAIN1		ACY1
	NCAPH2		PARD3		GMPPB				SIRT3		CAPN15
	NCEH1		PARL		CRELD1				PLPP2		POLDIP2
	NDFIP1		PARP11		BSCL2				DLG3		PLXNB2
	NDUFA12		PATL1		TMEM94				PMM1		MCOLN1
	NDUFB6		PC		INF2				OCIAD1		LAT2
	NDUFS6		PCBP4		IFFO1				KCNT1		MYO15B
	NDUFS7		PCCA		MAPKBP1				AP4E1		NDUFAF3
	NDUFV3		PCMTD1		PPP2R5A				OXR1		ZDHHC16
	NEB		PDE4DIP		KIF1A				EIF4G3		TATDN1
	NELFE		PDE8A		MAF1				EPB41L1		SCRIB
	NEXN		PDK2		ECH1				DNAJC15		VCL
	NFIC		PDZD2		ARMC6				PIGF		CTH
	NFYB		PECR		CLN3				MAN1C1		ELOVL1
	NIPSNAP2		PEX19		FXR2				CFAP61		SERF1A
	NIT2		PHKA2		HSF4				APMAP		NAA60
	NME6		PICALM		GFUS				C2orf80		LOC117019886
	NMT1		PIP4P1		ALG1				ZNF385A		PPP4R3A
	NOL7		PIP5K1A		NUMA1				TYRO3		SLC4A7
	NOTCH4		PITPNM2		Ccnj				APBA3		RAB17
	NPR2		PITRM1		UNC5A				RIC8B		SREBF2
	NRAP		PKP4		SEPTIN1				SAXO2		CEP43
	NTAN1		PLA1A		HDAC3				LOC117026837		HIRA
	NTPCR		PLPP1		IMPDH2				NREP		NAA35
	NUBP2		PMM1		ANKRD13D				EYA3		VRK3
	NUCB2		PNKP		TUB				SPTBN1		MYH11
	NUDT1		POLI		COMMD3				SYNJ1		evm.model.Contig43.1
	OGDH		POLR2E		APBB3				DENND5A		IMMP1L
	OSGIN1		POLR2I		ATP6V0D1				DOCK9		SKA3
	OXA1L		POP4		KRI1				TNK2		USP25
	P2RX6		PPARA		SCAMP3				KHK		GSDME
	PACS2		PPP1R12C		ABCG4				NFIX		SMN2
	PALS2		PPP4R3A		TRIM33				PPP6R1		CUTC
	PAM16		PREB		RTEL1				C18orf21		PSMB9
	PBDC1		PRKAG1		MAPK11				GGCX		PTP4A2
	PCBP2		PRKCSH		MAK16				SRPK2		MICALL2
	PCM1		PRPF4B		AHCYL1				UBE4A		TMEM54
	PCMTD1		PRR13		P3H3				PARP6		SQSTM1
	PDCD1LG2		PRRC2B		PIP4P1				SLC35E2B		CAPRIN1
	PDE10A		PSAP		PNO1				GPATCH2L		SLC30A6
	PDE4DIP		PSMA7		NFRKB				R3HDM1		PNN
	PDE8A		PSMD1		SLC27A3				IARS1		DBF4
	PDHA1		PSMG4		HEY1				TMEM141		SLC37A3
	PDSS1		PTPA		MPV17				TSC2		TRAF7
	PECAM1		PTPN12		ULK3				IGSF8		UROS
	PER2		PTPRA		NADK				LOC117020147		MGAT4A
	PFKFB1		PXMP2		PSME2				SNAP91		GPR137
	PFKP		RAB22A		BOP1				FBXW4		MIX23
	PGPEP1L		RAB34		ACTL6B				GUK1		FDX2
	PHF20L1		RAB3IP		TMEM259				OSBPL6		LIMK2
	PHKB		RAD18		ATP6V0A1				GLRX2		S100A14
	PHKG2		RAD23A		UBE2J2				HDAC10		evm.model.Contig12.470
	PIGO		RAD51C		RPP21				PRUNE2		FAM133B
	PIR		RAP1GDS1		FRMPD1				HIF3A		NELFB
	PITRM1		RBBP8		COMMD3-BMI1				EIPR1		ZNF638
	PKN3		REEP5		DNPEP				PKD1		MFN1
	PLA2G12A		RERE		RASGEF1A				TPM1		COLCA2
	PLCD3		REXO2		LOC117016534				CTSF		AGAP1
	PLPP2		RFC3		MTF2				PLEKHA6		GCLM
	PMM1		RHOBTB1		VCPKMT				JDP2		KHNYN
	PNO1		RIC8A		GGCX				CPPED1		ZNF207
	PNPLA2		RILPL1		KDM5C				OSBPL5		DNPEP
	PNPLA8		RMDN1		NISCH				LDLRAP1		ARFGAP1
	POLR2I		RNF10		ZFAND2B				LIN54		KDM5A
	POLRMT		RNF114		NPRL2				GPATCH8		CD44
	POMT2		RNF126		RNF123				SMCHD1		NF2
	PPARA		RNF207		NRIP3				MAPK12		MAP2K4
	PPFIBP2		RNF31		RNF5				DCAF6		JPT1
	PPP4R3B		RPL22		FAM189B				CAMK2D		GCLC
	PPP6R1		RPL3L		RIT1				RNF38		LRRFIP1
	PPT2		RPP30		BCKDK				PKP4		MTFMT
	PPWD1		RPRD2		MLX				ALDH5A1		RIIAD1
	PRSS36		RPS6KB1		RBBP4				SSBP4		PRR3
	PRXL2C		RRP1B		QPCTL				RNF126		MBNL1
	PSAP		RTN3		GABBR1				AGAP1		LEAP2
	PSMB1		RXRG		B9D1				TNPO1		MRPS18C
	PSMD11		SAP18		ICA1				METTL24		ARID4A
	PSMD8		SBF1		ARSA				OSBPL8		SMOC2
	PTCH2		SCAF8		PPP1R12C				ARHGEF11		FOXK2
	PTP4A2		SCARB1		FDX2				TSPAN17		PIPOX
	PTPRA		SCRIB		DHPS				SCN1B		SCAF11
	PWWP2A		SDHA		MAP3K12				KIF3A		AGTRAP
	PXMP2		SEC11C		CDC42BPB				GATD1		RPS6KB1
	RAB22A		SEC16A		PPAN				RGS12		SLC12A7
	RABL6		SEMA6D		TMED4				TRPC4AP		FBXO22
	RAD21		SENP3		ABCA2				TLE5		ECI1
	RAD23A		SETD6		MARS1				HARS2		ZNF605
	RAPGEF2		SGCA		KCNIP2				MTR		ZDHHC20
	RBCK1		SGCG		MYO18A				EPB41L3		NUDT1
	RBFOX2		SH3RF2		PPM1M				RPF1		PPCDC
	RBM10		SHARPIN		PLK2				HNRNPM		RPL12
	RBM34		SHC4		SCARF2				ZNF568		MCUR1
	RBM39		SLC12A4		MROH1				OSBPL1A		PTPMT1
	RCE1		SLC22A17		HACE1				ANO8		RNPS1
	RCN2		SLC25A11		YTHDC2				STK25		ATG13
	REEP1		SLC25A3		evm.model.Contig40.361				COL13A1		SIRT1
	REEP3		SLC25A36		CXXC1				TLCD3B		TEX30
	RHOBTB1		SLC25A4		YPEL3				DCP1A		MCU
	RILPL1		SLC25A46		GNPAT				MACF1		KMT2C
	RINT1		SLC29A1		GNB2				HTRA2		SEMA6D
	RMDN1		SLC30A9		EXOSC8				TRIO		CHID1
	RNF10		SLC35B1		RAB40C				NET1		CANX
	RNF115		SLC35F5		GTPBP3				ATP9B		CACNA1C
	RNF181		SLC36A4		TBPL1				MAPK10		RABL6
	RNF4		SLC38A7		STX18				RALGAPA1		PARP11
	ROCK2		SLC43A1		evm.model.Contig62.47				ZDHHC1		MRPS18B
	RPIA		SLC44A2		SLC6A8				PRSS36		CERT1
	RPL12		SLC6A6		HDDC2				MRPL42		CALML4
	RPL23		SLC7A2		PSMA7				WNK1		TLN1
	RPL28		SLC8A1		PFKP				GALC		ABCC1
	RPL3		SMAD4		MVB12A				PRMT2		TFG
	RPLP2		SMAP1		WDR73				SIRPA		BRAF
	RPRD1A		SMG1		RAMP1				evm.model.Contig184.3		SFT2D1
	RPS15		SMIM7		AK1				CPEB4		TYW1
	RPS6KA3		SMTN		PGAP1				ITPR1		STIM2
	RPS6KB1		SNUPN		SCFD1				TMEM8B		MORF4L1
	RPS6KB2		SNX1		PIK3R1				CLIP1		RNF115
	RPS9		SORBS2		LUC7L				TLN1		ATP5F1D
	RRP1B		SORBS3		RNF115				SHMT2		FMNL2
	RTCA		SPAG9		UNC13A				ACADVL		FAN1
	RYR1		SPATA5L1		SEC11C				NPRL2		SVIL
	SACS		SPCS1		TM2D3				TRMU		DUSP22
	SAFB		SPINDOC		TIMM17A				PLSCR3		WDR33
	SAMD11		SPOUT1		EPHA5				CCDC107		ADGRG7
	SART3		SPTAN1		PPP4R2				MAPK8IP3		CABLES2
	SATB1		SREBF2		MORN3				ILVBL		ZFAND3
	SBF1		SRL		TSPAN5				UPF3B		HMGCS2
	SCAF8		Srrm2		ALDOC				ACAA1		CDCA3
	SCMH1		ST6GALNAC2		CCM2				PPT2		TMCO3
	SCRIB		ST6GALNAC6		VIP				PPP1R12C		YKT6
	SECISBP2		STARD3		MICAL3				MSH5		PRELID3B
	SEM1		STARD7		KCNH2				NDUFS2		GLT1D1
	SEMA4D		STK11		CLK4				FBXO44		DLG3
	SERF2		STRADB		SLC35C2				PDE4A		BMP1
	SERINC2		STT3B		ARL3				PSME2		JMJD4
	SH3BGR		SUGCT		ALKBH4				MTA1		KDM1A
	SLC25A11		SUMO2		MSL3				MAP3K12		KLHDC1
	SLC25A3		SYNJ1		CADPS				VDAC2		AGR3
	SLC30A9		SYNPO2		HDAC5				ZFAND2B		AMPH
	SLC35F5		SYNRG		RASGRF1				DGKZ		POLDIP3
	SLC37A4		SYTL2		CAD				BAG6		NFXL1
	SLC7A2		TAF12		PIP5K1A				SLC12A4		C3orf38
	SLTM		TAF15		TMX4				INTS1		RNF149
	SMAP1		TAF1A		SHANK2				IL11RA		CDCA7
	SMC1A		TAOK2		USP4				GOLGA3		SLC25A14
	SMIM7		TASOR2		LRRC58				ELMO3		NCAPD3
	SMN2		TBC1D4		LOC109382746				CDC42BPG		SLC5A6
	SMPDL3A		TBC1D9		TIAL1				SIRT2		UPF3B
	SNRNP70		TBCCD1		COPS9				TMEM161A		YTHDC1
	SNRPA1		TBCEL		WNK1				TYK2		DMTF1
	SNTA1		TECR		MADCAM1				FPGS		SPOPL
	SNX1		TIMM44		RASGEF1C				ZMYM1		USP45
	SORBS3		TINF2		EBF3				SCARA3		SF3B3
	SPEG		TKT		ATG13				IL17RC		APLP2
	SRA1		TLN1		SQSTM1				ADAM11		GOLGA4
	SRPRA		TM4SF18		CLIP1				LTBP3		YAE1
	Srrm2		TM6SF1		TUBA1A				SPTAN1		BCO1
	SSBP3		TMCO1		PRKAR1B				DCTN1		TACC1
	ST3GAL3		TMED3		MPP3				AK1		SPAG9
	ST3GAL6		TMEM131L		SRRM1				CDC34		CD74
	ST6GALNAC2		TMEM134		TTC3				ROGDI		OSBPL10
	ST7L		TMEM150A		GNB5				MYBBP1A		PPP2R5C
	STK38		TMEM17		RTCA				ANAPC4		CUL4B
	STRADB		TMEM184B		VAV2				DGKQ		ENAH
	STRN		TMEM256		KIAA1549L				RNASEH1		ACER3
	STXBP5		TMEM38A		PFKFB2				ARL2BP		MLXIPL
	SUGP2		TMEM86A		KLHDC1				TMEM54		MMD
	SUMO1		TNIP1		PER1				MAN1B1		FAM20B
	SURF1		TNNI3		CLASP1				EIF4G2		DCK
	SYNRG		TNNT2		RNF144B				APPL1		DHRS11
	SYTL4		TNRC18		SLTM				C1orf50		KIAA1109
	TALDO1		TNS1		CD99L2				FAM221B		SLC17A5
	TARS2		TNS2		CATSPER2				DHRS13		MFF
	TBCEL		TPM1		UBN1				DRAP1		PPP4R2
	TBK1		TRAF5		EIF4A1				EIF4H		PRAF2
	TCF12		TRAF7		PHF20				SUMO2		VPS9D1
	TCF7L2		TRAPPC14		CA3				C9orf72		LGALS4
	TECR		TRAPPC8		BAALC				Nectin2		NAA50
	TFPT		TRMT112		IRAG2				WNK4		MARCHF7
	TIE1		TSPAN15		TBC1D12				FASTK		CA7
	TIGAR		TSTD1		GDPD1				MCF2L		TP53
	TIMM8B		TTLL5		KIF1B				NAE1		FAM76B
	TJAP1		TUBGCP2		NARF				AMDHD2		HSD17B10
	TM6SF1		TYMP		SHTN1				MFSD10		IGSF5
	TMCC1		U2AF2		B4GALNT1				SMARCD2		SF3B2
	TMEM131L		UBAP2		TMEM164				TRPM4		CLDND1
	TMEM14C		UBE2D1		ZCCHC24				ACTL6A		PSAP
	TMEM150A		UBE2K		BCCIP				CRIP2		KLHDC2
	TMEM259		UBE2Q2		NUP93				MIB2		HERC2
	TMEM38A		UBE3B		STS				TMEM63B		COASY
	TMEM50A		UBXN1		MEF2C				ASL		CAMK2D
	TMEM50B		UCKL1		ALKBH1				MYO18A		SFT2D2
	TMEM62		UQCRC1		ISCA1				SETD6		C2CD5
	TMEM63A		UQCRH		ELMOD1				MFSD11		RASSF6
	TMEM68		UROD		DACT3				EML3		ITGA6
	TMF1		USP34		SMC6				DUSP11		ATIC
	TNFRSF12A		VAMP4		TNPO3				GAS2L1		SEC24C
	TNFRSF6B		VCL		MAPK14				RUNDC3A		STRADB
	TNK2		VDAC3		DPY19L3				DDX52		FBF1
	TNNT3		VEGFB		SPECC1L				GCDH		TMED5
	TNPO3		VLDLR		HUS1				HAPLN2		RAB3IP
	TOMM40		VPS13B		THOC7				SAAL1		KIF23
	TOP3B		WAC		LEF1				GBA2		BCLAF1
	TPD52L1		WBP1L		RBFA				NDUFAF3		PRPF3
	TPM3		WDR37		ANGEL2				AKT1		CDC14B
	TRAPPC2L		XRCC3		KRTCAP2				LPCAT4		ATG5
	TRIM63		YIF1B		CTDNEP1				SLC6A8		TMEM134
	TRIO		ZC3H7B		KLHL22				SETDB1		PICALM
	TRMT6		ZDHHC6		PTDSS1				NUBP1		DNAJC19
	TRPT1		ZFAND2B		AGAP1				PORCN		AMBRA1
	TSG101		ZFAND5		ARHGEF11				RNASEH2A		SCAF1
	TSTD2		ZFAND6		USP3				ANKRD13D		RUNDC3B
	TTC1		ZFC3H1		ZFAND3				PTPDC1		WAC
	TTN		ZFP28		RIMKLA				SUCLA2		SF1
	TUBA8		ZFYVE21		ERICH3				PSMA4		TMEM64
	TXN2		ZFYVE27		CA10				COMTD1		NARF
	TXNL4A		ZKSCAN5		ETNK2				TRIM65		GOLIM4
	UBA3		ZNF106		KMT2E				CAMTA2		THAP3
	UBE2D3		ZNF205		DYNLT3				THOC6		C8orf76
	UBE2K		ZNF283		LONRF3				MIA3		COX5B
	UBE2O		ZNF32		ARMC2				TMEM259		ABHD4
	UBFD1		ZNF346		SLC25A11				PRKAG1		EML4
	UBN1		ZNF532		ARPP21				SRRT		NIPAL2
	UBTF		ZNF684		OXNAD1				TCTN2		RALGPS1
	UBXN1				SLC8A2				MRPS5		DCBLD1
	UBXN7				KIFC2				CHI3L1		DNTTIP1
	UCHL3				MTCL1				RTN2		NCOR2
	UEVLD				SIDT2				RNF25		UBLCP1
	ULK1				COL25A1				RBM39		PDLIM7
	ULK3				FNBP1				GPR89A		PEX26
	UNC119B				RPUSD3				POMGNT1		DYRK3
	UQCC1				ZNF653				CLN3		CUNH7orf50
	UQCC2				evm.model.Contig25.86				CLUH		TMEM167B
	UQCR11				EIF4H				CAPN15		PCNX1
	UQCRC1				MMP28				HYOU1		TSNARE1
	UQCRC2				RNF175				RAB4B		BCDIN3D
	UROD				TRIM2				PLEKHA4		SEMA6A
	UROS				PCBD1				RMND5B		RAB43
	USP2				MIER1				NEK3		NCK2
	USP25				CPNE9				NADK		APC
	USP54				ALG13				PTPRN		MARK2
	VASP				IL17RB				RAB2B		THOP1
	VDAC3				LHPP				WDR54		NDEL1
	VPS35L				PRMT2				IDH3B		EFL1
	VWA7				DPY19L4				ISOC2		PLPP5
	WBP1				CHD2				SART1		DYNC2I2
	WDR83OS				GPC6				EEF1AKMT4-ECE2		TYROBP
	WDR90				FANCL				POGZ		RCC1
	WIPI2				NF1				ULK1		ACOT9
	WNK1				CCPG1				TPP1		APRT
	Wnk2				SYNCRIP				RPUSD3		SRRT
	XPC				ZNF79				STX10		SPCS1
	YAP1				PIP5K1C				PSME1		NFU1
	YPEL3				FNIP2				RCOR2		ADGRB2
	YTHDC2				SOBP				AIFM3		ADIPOR2
	YWHAQ				TTLL5				ARFGEF2		MBD5
	ZC3H14				SLC35A1				IMPDH2		MRPL3
	ZCCHC4				KDM2A				SAT2		INSR
	ZFAND2B				RCOR3				ANKRD52		CAST
	ZFAND6				CYP27A1				MGAT4B		MRPL38
	ZNF106				MXD4				MLX		METTL25
	ZNF248				NBEAL2				AAAS		GTF2I
	ZNF318				WDR59				YIF1A		SMLR1
	ZNF384				NIF3L1				COL27A1		KIZ
	ZNF512				ECI1				GTF2H3		RAB11FIP1
	ZNF655				CKMT1B				RAB37		RPS6KC1
	ZNF692				TRPC1				SLC44A2		TRIM4
	ZNF79				PRMT5				LSM7		FXR1
					CLDND1				PHKG2		KLHDC10
					RASAL2				TUFM		EDC3
					SPRING1				CCDC47		LARP4B
					RBFOX3				FKBP4		ZNF655
					PHYKPL				ADCY6		CHMP5
					PCLO				CYB5R4		GGNBP2
					WBP1				HAX1		ST7
					RAF1				LYPLA2		evm.model.Contig92.7
					THUMPD2				ANKS1B		SRPK2
					SRSF4				ARL6IP4		DENND10
					AGTPBP1				CFB		MS4A8
					ELMO2				ATP1A3		UNC13B
					PLK5				GMPPB		SLC39A4
					NPC1				JAG2		PCBD1
					CADM3				ZNF331		INO80E
					C12orf4				PLCG1		OSBPL9
					ELP5				VPS16		EYA3
					PRRC2C				DOCK6		NAPB
					DUSP11				LZTR1		XG
					RPS6KC1				ACD		PXMP2
					GPHN				STAP2		DNAI1
					NAV3				PRPF8		ILF3
					evm.model.Contig36.49				MPP2		DDR2
					NECAP2				NEDD4L		BNIP2
					STXBP5				TNFRSF25		C18H19orf25
					GAK				ARSA		MARK3
					PODXL2				ANAPC5		MAMDC4
					NR2C1				GALE		C21orf91
					TYRO3				RPAIN		DNM1L
					ADAM22				WASHC1		NGEF
					TRIM9				KLHDC2		RCE1
					ENO2				KIAA0100		HAX1
					MLIP				KDM5C		MTSS2
					IDE				ARG2		FKBP14
					ELAVL3				DCAF15		evm.model.Contig95.4
					SPTBN1				RIC8A		UQCRB
					TMEM62				IKBKE		GNA13
					POC1A				ABHD17A		Map1lc3a
					CACNB4				COMMD7		FOSL2
					MFHAS1				ETV4		LPIN1
					REPS1				P2RX2		HSPG2
					THAP3				TBRG4		BPHL
					PEX14				ATP13A2		PFKP
					CBWD2				MRPL53		FAM98C
					BICD1				BSCL2		STAM
					PRUNE2				DNAAF3		CAMSAP1
					R3HDM1				NCAPH2		ARGLU1
					COMMD6				GSTK1		AKAP8L
					ATP13A2				NASP		CIAO1
					UROD				CRIP3		SLC35C2
					TRIM46				FOXRED1		KIF1B
					LYPLA1				PPP2R5A		ZDHHC6
					ST8SIA1				MCOLN1		PLSCR1
					PNPLA8				TXLNA		UBE2Z
					UEVLD				TRAF7		TEP1
					DYNC1LI2				SKIV2L		N4BP2L2
					TLK2				SEPTIN5		PARP2
					MATN2				RPS6KA3
					CCDC97				KMT5C
					DBN1				AGFG2
					TMEM230				NELFB
					APLP1				RPS14
					C20orf27				FCER1G
					LOC117038377				STX18
					MAPT				KIAA0232
					SGF29				VLDLR
					EPRS1				RAB3IP
					ADGRL1				GFUS
					USP54				PRKCSH
					CRIM1				NUMA1
					CDH9				RANBP3L
					RPH3AL				RIF1
					LOC117016409				PTPN18
					SNX6				SIDT2
					ARNTL				POLR2I
					NAA38				HSD17B8
					ADD3				MINK1
					ERAL1				SFXN3
					R3HDM4				DNAJC14
					STARD10				FADS1
					SPOUT1				SLC17A7
					DCLRE1C				TMEM106C
					BABAM2				evm.model.Contig62.69
					CELF2				ILF3
					TXNDC11				CCNL2
					NTAN1				OXA1L
					SFXN1				UNC13D
					HDAC7				SGSM3
					CRAMP1				SEPTIN4
					PPP3CA				RPL34
					AP1S2				VEGFB
					RNF40				SMARCD3
					SMC5				NOL9
					LRRFIP2				ABCA7
					PGPEP1				GPAA1
					STOML2				ATP1B3
					IFT88				CALD1
					AGAP2				MBP
					SLC29A3				SYPL1
					CHD8				TM2D3
					BAIAP2				CLTB
					TNK2				AFAP1
					PHF11				MEF2A
					TRIP12				CADPS2
					SIRT1				MAPK8IP1
					CAMK2D				SSBP3
					HNRNPLL				GUSB
					LINS1				CARMIL1
					TOP2B				SLMAP
					GARNL3				NAXD
					DDHD2				CALB1
					DENND6B				SLC48A1
					Bicra				Wnk2
					LOC114513919				SLC4A1AP
					EVC				ARHGAP21
					LRPPRC				EVI5
					POMT2				IMMT
					CEP70				ABAT
					GRAMD1B				MAP4
					PTPN9				MSMO1
					CDK5RAP1				SCOC
					PES1				GPSM1
					LRRC7				PPIL2
					FAM214A				PPFIA1
					UPP1				NOA1
					ZNF667				MYO5A
					WHRN				TRRAP
					CPSF6				MAPT
					MRPS5				GDPD5
					CETN2				CLSTN1
					ABLIM1				PPFIBP2
					PHC3				IQGAP1
					NMNAT3				FRY
					DMXL2				RPS6KB2
					DYNC1I1				NCDN
					GALNT13				MARK3
					UBE3B				PPP3CB
					ADGRL2				C22H1orf105
					SRRM3				ST8SIA1
					MRPL3				SMAD2
					TMEM108				ATP2B1
					CEP250				ITSN1
					MDC1				SH3GLB1
					EIF3J				DPF2
					APEH				CAMK2B
					MARCHF8				MAP7D2
					PCYOX1				PIP5K1A
					SPICE1				ITPRID2
					FBXO22				DVL1
					CLIP3				FBXW8
					NCAPH2				ATP6V0B
					APPL1				NDUFS1
					PRPF40B				MTMR8
					CTIF				WBP2
					VEGFA				TPD52
					KLF8				ATP6V1E1
					KCNK3				CTNNB1
					ATXN7L2				DBNDD1
					CRCP				TYROBP
					PAPSS1				SLC25A33
					SEMA6D				BCLAF1
					MRPL54				evm.model.Contig35.3
					PSAP				ZYX
					MAP3K7				TAF4B
					SGTB				ZNF263
					VAMP4				KALRN
					EAF1				TMEM68
					SH3GL2				RAPGEF2
					GSK3B				KCNC3
					RGS20				AFDN
					ANK1				MPZL1
					INPP4A				HIPK1
					PINX1				ETV1
					RGL2				SIPA1L2
					SP3				MPRIP
					FUT9				KLHL2
					ARAP1				LRRFIP1
					SNCAIP				AP2A2
					BTBD10				FNIP1
					EIF2B2				KCNC1
					FDX1				THOP1
					MAPK9				RSPRY1
					ZNF251				NFATC3
					PITPNM2				GOLGA4
					TNRC6C				CLCN3
					UBR1				SSBP2
					CCNDBP1				NUFIP2
					APBA2				PHKA1
					MAP3K11				ZNF276
					NPL				PRR14
					LRP3				HDAC7
					MTX2				TXNRD3
					KCNC2				MYO9A
					TMCO1				AKAP8L
					GDPD5				WDR45
					TMCC2				SNUPN
					ASH2L				CCDC14
					SH3PXD2A				MLF2
					ATP5F1B				XKR8
					PCM1				EML2
					GPCPD1				IFTAP
									PEX19
									MYEF2
									CUNH15orf39
									IFT88
									GATM
									TOR1B
									ARHGEF2
									PITPNC1
									ESCO1
									NBR1
									CENPC
									DLG5
									GALNS
									PHLDB1
									FBXO17
									ST6GALNAC2
									UNK
									NUDT22
									CCDC187
									KCNAB2
									TPD52L2
									CCDC141
									ELMOD2
									C12orf29
									MZT2A
									CLINT1
									ATP5F1D
									ATP6V0A1
									MAGI1
									ANKRD28
									LMO7
									MAP3K6
									PLD3
									STK10
									CLTA
									ACAD10
									RAB3IL1
									PTPRE
									MGA
									CPSF4L
									PHYKPL
									RGMB
									CAMSAP1
									VAMP4
									CAMK2G
									ERCC3
									AGRN
									STIP1
									SLC44A1
									DYNC1I2
									RNF157
									DOCK3
									CERS6
									CYFIP2
									HAUS2
									BAZ2B
									SCARB1
									L1CAM
									DTNA
									TNS3
									FCGRT
									BAK1
									FOLH1
									CLDND1
									HM13
									SMIM13
									BBX
									NECAP2
									TIMM23
									USE1
									FLNB
									PCNP
									HEXA
									MOCS2
									TOM1L1
									SYNRG
									PICALM
									MEMO1
									OGA
									DST
									RELN
									SSR4
									SPINT2
									CEP350
									GPR153
									ALDH1A2
									MTFR1
									UAP1L1
									NDUFS8
									CBS
									EIF2AK4
									MARCHF8
									PRRC2B
									ATG13
									CERS5
									KTN1
									EHBP1
									SETD4
									evm.model.Contig38.144
									MYNN
									CADM3
									MAP2
									ZNF512B
									LAP3
									LSM14B
									DBN1
									LPIN1
									PREPL
									FARSB
									NT5C3B
									BCAP29
									DNM3
									UBE2D1
									SLC4A7
									GRIP1
									PPP1R1B
									ROCK1
									MARK4
									PLPPR5
									BRD8
									MMP24
									MPDU1
									CXorf38
									HLF
									WIPI2
									MRPS36
									CLU
									B4GALNT3
									STX3
									SCRIB
									CCNC
									GCLM
									ASAP3
									AKR1A1
									ECPAS
									ARVCF
									CASK
									CD47
									SENP6
									INO80E
									COL11A2
									PTPRM
									ELMO2
									PRMT7
									ATRN
									MTMR3
									DOP1A
									SYNE1
									PPP1R3F
									RNF114
									COX16
									HDDC2
									MICU1
									PPP6R3
									UBR5
									MYO1C
									LRPAP1
									PITRM1
									SEC22A
									MICAL2
									SCMH1
									TUBA1A
									EXOC7
									PER1
									MEAF6
									CD74
									L3MBTL3
									UBR1
									AAMDC
									CYRIB
									MYH14
									FLOT1
									RILPL1
									TARBP1
									AP3S1
									PDE10A
									NCKAP1
									SFXN2
									IL16
									EIF4A1
									SMARCD1
									PARG
									AKAP9
									BAALC
									LUC7L2
									PHLDB2
									NAA60
									VRK1
									ETNK1
									SNX6
									NIPSNAP2
									GPR108
									RNF175
									SUMF2
									SLC37A4
									STRBP
									CYP27A1
									DCLK1
									RASA2
									COL25A1
									MORN1
									PLEKHB2
									ASAP2
									CPAMD8
									MFAP3L
									CCDC175
									WDFY2
									RBM47
									PGGT1B
									PPP4R1
									PSMD5
									EAPP
									TSPAN2
									MSANTD3
									ERBIN
									FHL1
									LGI4
									NUP205
									UAP1
									PHACTR2
									RMND1
									MARCHF7
									USP28
									DDHD1
									SLC41A3
									evm.model.Contig50.67
									RPN2
									RPE
									WDR17
									FAM120A
									GYG1
									GTF2H2
									MTIF2
									MROH1
									EPN2
									PARP2
									BTG1
									LIMA1
									RYR2
									ERMARD
									COIL
									APLP2
									ATP1B2
									UBLCP1
									MFHAS1
									DICER1
									HFM1
									CHCHD6
									CDC42BPB
									SNX15
									RETREG3
									ZBTB49
									ARHGAP12
									ATP6V1H
									SUSD4
									CLK4
									AIP
									CLIP3
									evm.model.Contig62.37
									FMNL2
									MARK2
									PGPEP1
									SLC31A2
									FAT1
									CD2AP
									evm.model.Contig15.468
									CCDC136
									TBC1D9B
									COPZ1
									PHKB
									UPRT
									ALG13
									ADD1
									TOM1L2
									NF1
									GALK1
									TNNT3
									ARL13B
									SETD5
									ARHGEF25
									DGKD
									PSAP
									ANK2
									PRRC2C
									APC2
									PACSIN2
									SECISBP2L
									BCL9L
									KIAA1614
									ARHGAP26
									CCND3
									PRPF40B
									SCARF2
									evm.model.Contig23.107
									EP400
									CEP295
									ABCC1
									TSR2
									NDRG4
									MAL
									AFMID
									TFDP2
									CALY
									COQ6
									SIPA1L1
									DPH1
									PRMT5
									GTPBP4
									RALGAPB
									CCDC50
									PPFIA4
									FBXO24
									SUPT5H
									ATAD2B
									CNIH1
									SLC22A17
									ROBO1
									FMR1
									KNDC1
									DYNC2I1
									CRAT
									FNIP2
									EGLN1
									MRPL3
									TNIK
									FAM169A
									RHBDD3
									C8orf34
									EMG1
									MAP3K4
									YAF2
									ACTR1B
									POMT2
									KIAA1217
									COL4A1
									SGTB
									MAP1A
									MEF2D
									DCLK2
									MDM1
									CEP250
									MPDZ
									SCFD1
									STARD10
									RABAC1
									ACTR3
									KCNIP2
									SPAG9
									GRIN1
									SLC25A35
									DENND6B
									UBXN8
									EWSR1
									PSMD11
									RALA
									TTC7B
									PTGES2
									WSCD1
									RNF115
									NOP16
									RFX3
									KCTD17
									LIMK2
									COG1
									ETHE1
									UBA3
									PBX2
									WASHC2C
									evm.model.Contig92.7
									FBXL5
									R3HDM4
									NIPAL2
									ANKS1A
									ZFYVE28
									VEGFA
									XPO7
									KIAA1549L
									SLC13A1
									TMEM256
									ILF2
									UBE2Z
									HELQ
									AP3D1
									FEZ2
									YPEL2
									KIF1A
									CCNYL1
									CLASP1
									C21orf91
									CDC16
									APTX
									CDC42BPA
									ASXL2
									ARHGAP45
									ABI1
									IFT43
									PITPNM2
									SUPT20H
									TRPC1
									PPIP5K1
									RUFY1
									SH3GL3
									MFF
									NDUFAF5
									KCNQ4
									SPOCK3
									METTL21A
									RPL7L1
									SRSF9
									PPARGC1B
									TOP3A
									TACC1
									ARMC2
									UNC13B
									SRCIN1
									DCTN4
									KCNH2
									HEXD
									FAM135A
									BCL7A
									RUSF1
									KLHL32
									TTLL7
									TRIP4
									PCSK5
									Septin3
									SUCO
									CCDC40
									TMEM240
									AFF1
									MTCL1
									GASK1A
									SP3
									LRCH4
									CZIB
									DUS2
									UBAC2
									STRADB
									FAM98C
									NCOR2
									RBM24
									ARHGEF12
									SMAD4
									ZCCHC2
									PRKCE
									ABLIM2
									ATL2
									GBGT1
									MAT2A
									GPAT4
									UROS
									NF2
									DENND4C
									NDUFV3
									REEP3
									FGFR1
									MTMR1
									ELMOD3
									MTUS1
									MTSS2
									ADRM1
									NSD1
									UBE2K
									RRAGB
									SLC4A10
									FREM1
									LOC117016636
									KLHL7
									PLCB4
									ACTR3B
									GALNT17
									ZWILCH
									PCLO
									PRPSAP2
									SNX1
									SGK3
									SORBS2
									ZNF512
									SEC11C
									AHI1
									PGM2L1
									AUH
									KIDINS220
									NDUFB6
									PPRC1
									MTPAP
									PTPRA
									NIT2
									MMD2
									ERAL1
									SYK
									RBM7
									CSNK1G3
									SLK
									BCL2L13
									ZNF653
									APBA1
									KDM1A
									PIKFYVE
									TSPAN5
									NPAT
									MAP3K7
									FKBP2
									PSMC4
									ARHGAP44
									SEC14L2
									HPS3
									BRCC3
									ANK1
									SF3B3
									LOC117020118
									MSL3
									PRPF38B
									SETD7
									C9H1orf159
									HLTF
									NR1H3
									USP34
									VIRMA
									NCSTN
									CEP192
									LRRC74B
									evm.model.Contig47.73
