# Supplementary material for: Extensive alternative splicing triggered by mitonuclear mismatch in naturally introgressed Rhinolophus bats
Source: Ecol Evol. 2021 Jul 28;11(17):12003–10. doi: 10.1002/ece3.7966 (PMC8427577; doi:10.1002/ece3.7966)
Supplement: Supplementary file 11 — Table S7 [file ECE3-11-12003-s006.xlsx]

## Sheet: muscle
Category	GO	Description	LogP	Count	Hits
GO Biological Processes	GO:0033275	actin-myosin filament sliding	-3.8	8	DES|MYBPC1|MYBPC2|MYL1|NEB|TNNT3|TPM3|TTN
GO Biological Processes	GO:0030049	muscle filament sliding	-3.8	8	DES|MYBPC1|MYBPC2|MYL1|NEB|TNNT3|TPM3|TTN
GO Biological Processes	GO:0033108	mitochondrial respiratory chain complex assembly	-3.5	13	NDUFB6|NDUFS6|NDUFV3|OXA1L|SURF1|ACAD9|UQCC1|FOXRED1|NDUFA12|UQCC2|LYRM7|DMAC1|NDUFS7
GO Biological Processes	GO:0006614	SRP-dependent cotranslational protein targeting to membrane	-3.2	9	RPL3|RPL12|RPL28|RPLP2|RPS9|RPS15|SRPRA|RPL23|ZFAND2B
GO Biological Processes	GO:0055114	oxidation-reduction process	-3.2	36	ACADS|ADH1C|AGL|ALDH3A2|COX11|CPT1B|CRAT|ETFA|FABP3|IDH3B|NDUFB6|NDUFS6|NDUFV3|OGDH|OXA1L|PDHA1|PFKP|PHKB|PHKG2|PPARA|SURF1|UQCRC1|UQCRC2|PER2|MICAL2|AKR1A1|ECI2|UQCR11|ISCU|DNAJC15|GLRX2|ALKBH5|NDUFA12|TIGAR|LYRM7|NDUFS7
GO Biological Processes	GO:0006613	cotranslational protein targeting to membrane	-2.9	9	RPL3|RPL12|RPL28|RPLP2|RPS9|RPS15|SRPRA|RPL23|ZFAND2B
GO Biological Processes	GO:0010257	NADH dehydrogenase complex assembly	-2.9	9	NDUFB6|NDUFS6|NDUFV3|OXA1L|ACAD9|FOXRED1|NDUFA12|DMAC1|NDUFS7
GO Biological Processes	GO:0032981	mitochondrial respiratory chain complex I assembly	-2.9	9	NDUFB6|NDUFS6|NDUFV3|OXA1L|ACAD9|FOXRED1|NDUFA12|DMAC1|NDUFS7
GO Biological Processes	GO:0045333	cellular respiration	-2.9	17	ETFA|IDH3B|NDUFB6|NDUFS6|NDUFV3|OGDH|OXA1L|PDHA1|SURF1|UQCRC1|UQCRC2|UQCR11|ISCU|DNAJC15|NDUFA12|LYRM7|NDUFS7
GO Biological Processes	GO:0022900	electron transport chain	-2.9	16	COX11|ETFA|IDH3B|NDUFB6|NDUFS6|NDUFV3|SURF1|UQCRC1|UQCRC2|AKR1A1|UQCR11|ISCU|DNAJC15|GLRX2|NDUFA12|NDUFS7
GO Biological Processes	GO:0006936	muscle contraction	-2.8	24	BIN1|ATP1A2|CKMT2|CLCN1|DES|MYBPC1|MYBPC2|MYH1|MYL1|MYL5|NEB|RPS6KB1|RYR1|SNTA1|TNNT3|TPM3|TTN|CSRP3|P2RX6|ROCK2|SORBS3|MYLPF|TMEM38A|TRIM63
GO Biological Processes	GO:0015980	energy derivation by oxidation of organic compounds	-2.8	22	AGL|ETFA|IDH3B|NDUFB6|NDUFS6|NDUFV3|OGDH|OXA1L|PDHA1|PHKB|PHKG2|SURF1|UQCRC1|UQCRC2|PER2|UQCR11|ISCU|DNAJC15|NDUFA12|TIGAR|LYRM7|NDUFS7
GO Biological Processes	GO:0019693	ribose phosphate metabolic process	-2.7	38	ADSS2|AK1|ATP1A2|NIPSNAP2|ITPA|NDUFB6|NDUFS6|NDUFV3|NPR2|OGDH|PDE8A|PDHA1|PFKFB1|PFKP|PPARA|SURF1|TALDO1|UQCRC1|UQCRC2|GMPS|PPT2|TECR|AASS|NME6|PDE10A|UQCR11|RPIA|ISCU|ACOT9|DNAJC15|FIS1|NDUFA12|TIGAR|COASY|UQCC2|MCEE|PRXL2C|NDUFS7
GO Biological Processes	GO:0009150	purine ribonucleotide metabolic process	-2.7	36	ADSS2|AK1|ATP1A2|NIPSNAP2|ITPA|NDUFB6|NDUFS6|NDUFV3|NPR2|OGDH|PDE8A|PDHA1|PFKFB1|PFKP|PPARA|SURF1|UQCRC1|UQCRC2|GMPS|PPT2|TECR|AASS|NME6|PDE10A|UQCR11|ISCU|ACOT9|DNAJC15|FIS1|NDUFA12|TIGAR|COASY|UQCC2|MCEE|PRXL2C|NDUFS7
GO Biological Processes	GO:0007005	mitochondrion organization	-2.7	37	CAMK2A|NIPSNAP2|LIG3|MAPT|NDUFB6|NDUFS6|NDUFV3|NMT1|OXA1L|POLRMT|SURF1|UBE2D3|ATG13|TOMM40|HAX1|PITRM1|AFG3L2|YWHAQ|WIPI2|TIMM8B|ACAD9|DNAJC15|FIS1|PAM16|UQCC1|FOXRED1|NDUFA12|TIGAR|ATPAF1|MAP1LC3B|UQCC2|MAP1LC3A|LYRM7|DMAC1|MICOS13|DNAJC19|NDUFS7
GO Biological Processes	GO:0006163	purine nucleotide metabolic process	-2.7	37	ADSS2|AK1|ATP1A2|NIPSNAP2|ITPA|NUDT1|NDUFB6|NDUFS6|NDUFV3|NPR2|OGDH|PDE8A|PDHA1|PFKFB1|PFKP|PPARA|SURF1|UQCRC1|UQCRC2|GMPS|PPT2|TECR|AASS|NME6|PDE10A|UQCR11|ISCU|ACOT9|DNAJC15|FIS1|NDUFA12|TIGAR|COASY|UQCC2|MCEE|PRXL2C|NDUFS7
GO Biological Processes	GO:0009144	purine nucleoside triphosphate metabolic process	-2.6	25	AK1|ATP1A2|NIPSNAP2|ITPA|NUDT1|NDUFB6|NDUFS6|NDUFV3|OGDH|PFKFB1|PFKP|PPARA|SURF1|UQCRC1|UQCRC2|NME6|UQCR11|ISCU|DNAJC15|FIS1|NDUFA12|TIGAR|UQCC2|PRXL2C|NDUFS7
GO Biological Processes	GO:0072655	establishment of protein localization to mitochondrion	-2.6	14	MAPT|NMT1|OXA1L|UBE2D3|ATG13|TOMM40|HAX1|PITRM1|YWHAQ|TIMM8B|DNAJC15|FIS1|PAM16|DNAJC19
GO Biological Processes	GO:0009141	nucleoside triphosphate metabolic process	-2.6	26	AK1|ATP1A2|NIPSNAP2|ITPA|NUDT1|NDUFB6|NDUFS6|NDUFV3|OGDH|PFKFB1|PFKP|PPARA|SURF1|UQCRC1|UQCRC2|NME6|SMPDL3A|UQCR11|ISCU|DNAJC15|FIS1|NDUFA12|TIGAR|UQCC2|PRXL2C|NDUFS7
GO Biological Processes	GO:0043043	peptide biosynthetic process	-2.6	41	APEH|EEF1B2|EIF4A1|EIF4A2|EIF4EBP2|EIF4G2|GCLC|MKNK2|HAGH|HNRNPD|HNRNPL|KARS1|NOTCH4|OXA1L|RPL3|RPL12|RPL28|RPLP2|MRPS12|RPS6KA3|RPS6KB1|RPS6KB2|RPS9|RPS15|PER2|RPL23|ROCK2|MRPL3|FTSJ1|ERAL1|ZCCHC4|MRPL18|MRPS23|CDK5RAP1|UQCC1|MRPS22|MRPS11|MRPL32|SECISBP2|TARS2|UQCC2
GO Biological Processes	GO:0070585	protein localization to mitochondrion	-2.5	14	MAPT|NMT1|OXA1L|UBE2D3|ATG13|TOMM40|HAX1|PITRM1|YWHAQ|TIMM8B|DNAJC15|FIS1|PAM16|DNAJC19
GO Biological Processes	GO:0072521	purine-containing compound metabolic process	-2.5	38	ADSS2|AK1|ATP1A2|NIPSNAP2|ITPA|NUDT1|NDUFB6|NDUFS6|NDUFV3|NPR2|OGDH|PDE8A|PDHA1|PFKFB1|PFKP|PPARA|SURF1|UQCRC1|UQCRC2|GMPS|PPT2|TECR|AASS|NME6|PDE10A|UQCR11|ISCU|ACOT9|DNAJC15|FIS1|NDUFA12|TIGAR|ENOPH1|COASY|UQCC2|MCEE|PRXL2C|NDUFS7
GO Biological Processes	GO:0045047	protein targeting to ER	-2.5	9	RPL3|RPL12|RPL28|RPLP2|RPS9|RPS15|SRPRA|RPL23|ZFAND2B
GO Biological Processes	GO:0009259	ribonucleotide metabolic process	-2.5	36	ADSS2|AK1|ATP1A2|NIPSNAP2|ITPA|NDUFB6|NDUFS6|NDUFV3|NPR2|OGDH|PDE8A|PDHA1|PFKFB1|PFKP|PPARA|SURF1|UQCRC1|UQCRC2|GMPS|PPT2|TECR|AASS|NME6|PDE10A|UQCR11|ISCU|ACOT9|DNAJC15|FIS1|NDUFA12|TIGAR|COASY|UQCC2|MCEE|PRXL2C|NDUFS7
GO Biological Processes	GO:0042775	mitochondrial ATP synthesis coupled electron transport	-2.5	10	NDUFB6|NDUFS6|NDUFV3|UQCRC1|UQCRC2|UQCR11|ISCU|DNAJC15|NDUFA12|NDUFS7
GO Biological Processes	GO:0006119	oxidative phosphorylation	-2.5	13	NIPSNAP2|NDUFB6|NDUFS6|NDUFV3|SURF1|UQCRC1|UQCRC2|UQCR11|ISCU|DNAJC15|NDUFA12|UQCC2|NDUFS7
GO Biological Processes	GO:0009205	purine ribonucleoside triphosphate metabolic process	-2.5	24	AK1|ATP1A2|NIPSNAP2|ITPA|NDUFB6|NDUFS6|NDUFV3|OGDH|PFKFB1|PFKP|PPARA|SURF1|UQCRC1|UQCRC2|NME6|UQCR11|ISCU|DNAJC15|FIS1|NDUFA12|TIGAR|UQCC2|PRXL2C|NDUFS7
GO Biological Processes	GO:0042773	ATP synthesis coupled electron transport	-2.5	10	NDUFB6|NDUFS6|NDUFV3|UQCRC1|UQCRC2|UQCR11|ISCU|DNAJC15|NDUFA12|NDUFS7
GO Biological Processes	GO:0070252	actin-mediated cell contraction	-2.4	11	BIN1|ATP1A2|DES|MYBPC1|MYBPC2|MYL1|NEB|SNTA1|TNNT3|TPM3|TTN
GO Biological Processes	GO:0006412	translation	-2.4	39	APEH|EEF1B2|EIF4A1|EIF4A2|EIF4EBP2|EIF4G2|MKNK2|HNRNPD|HNRNPL|KARS1|NOTCH4|OXA1L|RPL3|RPL12|RPL28|RPLP2|MRPS12|RPS6KA3|RPS6KB1|RPS6KB2|RPS9|RPS15|PER2|RPL23|ROCK2|MRPL3|FTSJ1|ERAL1|ZCCHC4|MRPL18|MRPS23|CDK5RAP1|UQCC1|MRPS22|MRPS11|MRPL32|SECISBP2|TARS2|UQCC2
GO Biological Processes	GO:0006120	mitochondrial electron transport, NADH to ubiquinone	-2.4	7	NDUFB6|NDUFS6|NDUFV3|ISCU|DNAJC15|NDUFA12|NDUFS7
GO Biological Processes	GO:0046034	ATP metabolic process	-2.4	22	AK1|ATP1A2|NIPSNAP2|NDUFB6|NDUFS6|NDUFV3|OGDH|PFKFB1|PFKP|PPARA|SURF1|UQCRC1|UQCRC2|UQCR11|ISCU|DNAJC15|FIS1|NDUFA12|TIGAR|UQCC2|PRXL2C|NDUFS7
GO Biological Processes	GO:0022904	respiratory electron transport chain	-2.3	11	ETFA|NDUFB6|NDUFS6|NDUFV3|UQCRC1|UQCRC2|UQCR11|ISCU|DNAJC15|NDUFA12|NDUFS7
GO Biological Processes	GO:0072599	establishment of protein localization to endoplasmic reticulum	-2.3	9	RPL3|RPL12|RPL28|RPLP2|RPS9|RPS15|SRPRA|RPL23|ZFAND2B
GO Biological Processes	GO:0003012	muscle system process	-2.3	27	BIN1|ATP1A2|CAMK2G|CKMT2|CLCN1|DES|MYBPC1|MYBPC2|MYH1|MYL1|MYL5|NEB|PPARA|RPS6KB1|RYR1|SNTA1|TNNT3|TPM3|TTN|CSRP3|P2RX6|ROCK2|SORBS3|MYLPF|MYOZ1|TMEM38A|TRIM63
GO Biological Processes	GO:0009199	ribonucleoside triphosphate metabolic process	-2.3	24	AK1|ATP1A2|NIPSNAP2|ITPA|NDUFB6|NDUFS6|NDUFV3|OGDH|PFKFB1|PFKP|PPARA|SURF1|UQCRC1|UQCRC2|NME6|UQCR11|ISCU|DNAJC15|FIS1|NDUFA12|TIGAR|UQCC2|PRXL2C|NDUFS7
GO Biological Processes	GO:0043982	histone H4-K8 acetylation	-2.3	4	JADE2|ING4|KANSL2|KAT8
GO Biological Processes	GO:0043981	histone H4-K5 acetylation	-2.3	4	JADE2|ING4|KANSL2|KAT8
GO Biological Processes	GO:0034551	mitochondrial respiratory chain complex III assembly	-2.3	3	UQCC1|UQCC2|LYRM7
GO Biological Processes	GO:0017062	respiratory chain complex III assembly	-2.3	3	UQCC1|UQCC2|LYRM7
GO Biological Processes	GO:0009167	purine ribonucleoside monophosphate metabolic process	-2.3	24	ADSS2|AK1|ATP1A2|NIPSNAP2|NDUFB6|NDUFS6|NDUFV3|OGDH|PFKFB1|PFKP|PPARA|SURF1|UQCRC1|UQCRC2|GMPS|UQCR11|ISCU|DNAJC15|FIS1|NDUFA12|TIGAR|UQCC2|PRXL2C|NDUFS7
GO Biological Processes	GO:0046364	monosaccharide biosynthetic process	-2.3	10	DGKQ|SLC37A4|GPT|PFKFB1|PPARA|TALDO1|SLC25A11|PER2|AKR1A1|PPP4R3B
GO Biological Processes	GO:0009126	purine nucleoside monophosphate metabolic process	-2.2	24	ADSS2|AK1|ATP1A2|NIPSNAP2|NDUFB6|NDUFS6|NDUFV3|OGDH|PFKFB1|PFKP|PPARA|SURF1|UQCRC1|UQCRC2|GMPS|UQCR11|ISCU|DNAJC15|FIS1|NDUFA12|TIGAR|UQCC2|PRXL2C|NDUFS7
GO Biological Processes	GO:0072594	establishment of protein localization to organelle	-2.2	33	CRAT|KPNA1|MAPT|NMT1|OXA1L|RPL3|RPL12|RPL28|RPLP2|RPS9|RPS15|SRPRA|CCT3|TSG101|UBE2D3|RPL23|ATG13|TOMM40|ECI2|HAX1|PITRM1|CCT8|YWHAQ|SCRIB|TNPO3|TIMM8B|DNAJC15|FIS1|PAM16|ZFAND6|IPO4|ZFAND2B|DNAJC19
GO Biological Processes	GO:0006091	generation of precursor metabolites and energy	-2.2	32	ADH1C|AGL|COX11|ETFA|NIPSNAP2|IDH3B|NDUFB6|NDUFS6|NDUFV3|OGDH|OXA1L|PDHA1|PFKFB1|PFKP|PHKB|PHKG2|PPARA|SURF1|UQCRC1|UQCRC2|PER2|AKR1A1|UQCR11|ISCU|DNAJC15|GLRX2|NDUFA12|TIGAR|UQCC2|LYRM7|PRXL2C|NDUFS7
GO Biological Processes	GO:0050684	regulation of mRNA processing	-2.2	13	CDK11B|HNRNPK|HNRNPL|MBNL1|SAFB|SNRNP70|NELFE|RBM10|RBM39|DDX17|RBFOX2|SLTM|ZC3H14
GO Biological Processes	GO:1903579	negative regulation of ATP metabolic process	-2.2	5	PFKFB1|PPARA|DNAJC15|FIS1|TIGAR
GO Biological Processes	GO:1900543	negative regulation of purine nucleotide metabolic process	-2.2	5	PFKFB1|PPARA|DNAJC15|FIS1|TIGAR
GO Biological Processes	GO:0045980	negative regulation of nucleotide metabolic process	-2.2	5	PFKFB1|PPARA|DNAJC15|FIS1|TIGAR
GO Biological Processes	GO:0055003	cardiac myofibril assembly	-2.2	4	NEB|NRAP|TTN|CSRP3
GO Biological Processes	GO:0090150	establishment of protein localization to membrane	-2.1	22	BRAF|NMT1|OXA1L|RPL3|RPL12|RPL28|RPLP2|RPS9|RPS15|SRPRA|RPL23|C2CD5|ARFRP1|YWHAQ|SCRIB|TIMM8B|EMC9|FIS1|EMC4|REEP1|ZFAND2B|RILPL1
GO Biological Processes	GO:1902946	protein localization to early endosome	-2.1	3	ROCK2|SCRIB|DTX3L
GO Biological Processes	GO:1903299	regulation of hexokinase activity	-2.1	3	COX11|PFKFB1|TIGAR
GO Biological Processes	GO:0030150	protein import into mitochondrial matrix	-2.1	4	TOMM40|DNAJC15|PAM16|DNAJC19
GO Biological Processes	GO:0006626	protein targeting to mitochondrion	-2.1	10	UBE2D3|ATG13|TOMM40|HAX1|PITRM1|TIMM8B|DNAJC15|FIS1|PAM16|DNAJC19
GO Biological Processes	GO:0032543	mitochondrial translation	-2	13	OXA1L|MRPS12|MRPL3|ERAL1|MRPL18|MRPS23|CDK5RAP1|UQCC1|MRPS22|MRPS11|MRPL32|TARS2|UQCC2
GO Biological Processes	GO:0009161	ribonucleoside monophosphate metabolic process	-2	24	ADSS2|AK1|ATP1A2|NIPSNAP2|NDUFB6|NDUFS6|NDUFV3|OGDH|PFKFB1|PFKP|PPARA|SURF1|UQCRC1|UQCRC2|GMPS|UQCR11|ISCU|DNAJC15|FIS1|NDUFA12|TIGAR|UQCC2|PRXL2C|NDUFS7
GO Biological Processes	GO:0006413	translational initiation	-2	13	EIF4A1|EIF4A2|EIF4EBP2|EIF4G2|RPL3|RPL12|RPL28|RPLP2|RPS6KB1|RPS6KB2|RPS9|RPS15|RPL23
Hallmark Gene Sets	M5909	HALLMARK MYOGENESIS	-7.7	29	AGL|AK1|BIN1|CKMT2|CRAT|DES|EIF4A2|FABP3|FHL1|ITGA7|ABLIM1|LSP1|MYH1|MYL1|RYR1|SH3BGR|TNNT3|TPD52L1|TPM3|CSRP3|PDE4DIP|HDAC5|SORBS3|SPEG|LDB3|MAPRE3|MYLPF|MYOZ1|REEP1
Hallmark Gene Sets	M5936	HALLMARK OXIDATIVE PHOSPHORYLATION	-4.6	23	COX11|ETFA|IDH3B|NDUFB6|NDUFS6|OGDH|OXA1L|PDHA1|SLC25A3|MRPS12|SURF1|UQCRC1|UQCRC2|VDAC3|SLC25A11|ATP6V0E1|AFG3L2|UQCR11|ISCU|TIMM8B|MRPS22|MRPS11|NDUFS7
Hallmark Gene Sets	M5935	HALLMARK FATTY ACID METABOLISM	-2.5	15	ACADS|ADH1C|ALDH3A2|BPHL|CRAT|IDH3B|NBN|PDHA1|PPARA|UROD|UROS|ECI2|NCAPH2|HSD17B7|MCEE
KEGG Pathway	ko03010	Ribosome	-3.4	12	RPL3|RPL12|RPL28|RPLP2|MRPS12|RPS9|RPS15|RPL23|MRPL3|MRPL18|MRPS11|MRPL32
KEGG Pathway	hsa03010	Ribosome	-3.2	12	RPL3|RPL12|RPL28|RPLP2|MRPS12|RPS9|RPS15|RPL23|MRPL3|MRPL18|MRPS11|MRPL32
KEGG Pathway	ko00561	Glycerolipid metabolism	-3	8	ALDH3A2|DGKQ|GK|DGKZ|PLPP2|AKR1A1|PNPLA2|MOGAT1
KEGG Pathway	hsa00561	Glycerolipid metabolism	-2.7	8	ALDH3A2|DGKQ|GK|DGKZ|PLPP2|AKR1A1|PNPLA2|MOGAT1
KEGG Pathway	hsa00190	Oxidative phosphorylation	-2.1	11	COX11|NDUFB6|NDUFS6|NDUFV3|UQCRC1|UQCRC2|ATP6V0E1|IVNS1ABP|UQCR11|NDUFA12|NDUFS7
Reactome Gene Sets	R-HSA-390522	Striated Muscle Contraction	-4	8	DES|MYBPC1|MYBPC2|MYL1|NEB|TNNT3|TPM3|TTN
Reactome Gene Sets	R-HSA-611105	Respiratory electron transport	-3.2	12	COX11|ETFA|NDUFB6|NDUFS6|NDUFV3|SURF1|UQCRC1|UQCRC2|UQCR11|ACAD9|NDUFA12|NDUFS7
Reactome Gene Sets	R-HSA-397014	Muscle contraction	-3.1	16	ATP1A2|CAMK2A|CAMK2G|DES|MYBPC1|MYBPC2|MYL1|MYL5|NEB|NPR2|RYR1|TNNT3|TPM3|TTN|SORBS3|MYLPF
Reactome Gene Sets	R-HSA-1428517	The citric acid (TCA) cycle and respiratory electron transport	-3.1	17	COX11|ETFA|HAGH|IDH3B|NDUFB6|NDUFS6|NDUFV3|OGDH|PDHA1|SURF1|UQCRC1|UQCRC2|UQCR11|ACAD9|NDUFA12|ADHFE1|NDUFS7
Reactome Gene Sets	R-HSA-72766	Translation	-3.1	23	APEH|EEF1B2|EIF4A1|EIF4A2|KARS1|OXA1L|RPL3|RPL12|RPL28|RPLP2|MRPS12|RPS9|RPS15|SRPRA|RPL23|MRPL3|ERAL1|MRPL18|MRPS23|MRPS22|MRPS11|MRPL32|TARS2
Reactome Gene Sets	R-HSA-5205647	Mitophagy	-3.1	6	CSNK2B|ULK1|TOMM40|MTERF3|MAP1LC3B|MAP1LC3A
Reactome Gene Sets	R-HSA-8934903	Receptor Mediated Mitophagy	-3	4	CSNK2B|ULK1|MAP1LC3B|MAP1LC3A
Reactome Gene Sets	R-HSA-156842	Eukaryotic Translation Elongation	-3	8	EEF1B2|RPL3|RPL12|RPL28|RPLP2|RPS9|RPS15|RPL23
Reactome Gene Sets	R-HSA-72764	Eukaryotic Translation Termination	-3	8	APEH|RPL3|RPL12|RPL28|RPLP2|RPS9|RPS15|RPL23
Reactome Gene Sets	R-HSA-2408557	Selenocysteine synthesis	-3	8	RPL3|RPL12|RPL28|RPLP2|RPS9|RPS15|RPL23|SECISBP2
Reactome Gene Sets	R-HSA-71291	Metabolism of amino acids and derivatives	-2.9	24	ASL|CKMT2|GPT|KARS1|OGDH|PDHA1|PSMB1|PSMD8|PSMD11|PXMP2|RPL3|RPL12|RPL28|RPLP2|RPS9|RPS15|SEM1|RPL23|AASS|HIBADH|TXN2|ENOPH1|SECISBP2|SERINC2
Reactome Gene Sets	R-HSA-156827	L13a-mediated translational silencing of Ceruloplasmin expression	-2.6	9	EIF4A1|EIF4A2|RPL3|RPL12|RPL28|RPLP2|RPS9|RPS15|RPL23
Reactome Gene Sets	R-HSA-156902	Peptide chain elongation	-2.6	7	RPL3|RPL12|RPL28|RPLP2|RPS9|RPS15|RPL23
Reactome Gene Sets	R-HSA-192823	Viral mRNA Translation	-2.6	7	RPL3|RPL12|RPL28|RPLP2|RPS9|RPS15|RPL23
Reactome Gene Sets	R-HSA-72706	GTP hydrolysis and joining of the 60S ribosomal subunit	-2.5	9	EIF4A1|EIF4A2|RPL3|RPL12|RPL28|RPLP2|RPS9|RPS15|RPL23
Reactome Gene Sets	R-HSA-163200	Respiratory electron transport, ATP synthesis by chemiosmotic coupling, and heat production by uncoupling proteins.	-2.5	12	COX11|ETFA|NDUFB6|NDUFS6|NDUFV3|SURF1|UQCRC1|UQCRC2|UQCR11|ACAD9|NDUFA12|NDUFS7
Reactome Gene Sets	R-HSA-2408522	Selenoamino acid metabolism	-2.5	9	KARS1|RPL3|RPL12|RPL28|RPLP2|RPS9|RPS15|RPL23|SECISBP2
Reactome Gene Sets	R-HSA-376176	Signaling by ROBO receptors	-2.4	15	MYO9B|PSMB1|PSMD8|PSMD11|RPL3|RPL12|RPL28|RPLP2|RPS9|RPS15|ELOC|VASP|SEM1|RPL23|ENAH
Reactome Gene Sets	R-HSA-3214847	HATs acetylate histones	-2.3	10	ACTL6A|JADE2|BRPF3|ING4|ING3|ELP6|KANSL2|ELP2|EP400|KAT8
Reactome Gene Sets	R-HSA-72737	Cap-dependent Translation Initiation	-2.3	9	EIF4A1|EIF4A2|RPL3|RPL12|RPL28|RPLP2|RPS9|RPS15|RPL23
Reactome Gene Sets	R-HSA-72613	Eukaryotic Translation Initiation	-2.3	9	EIF4A1|EIF4A2|RPL3|RPL12|RPL28|RPLP2|RPS9|RPS15|RPL23
Reactome Gene Sets	R-HSA-975956	Nonsense Mediated Decay (NMD) independent of the Exon Junction Complex (EJC)	-2.3	7	RPL3|RPL12|RPL28|RPLP2|RPS9|RPS15|RPL23
Reactome Gene Sets	R-HSA-9010553	Regulation of expression of SLITs and ROBOs	-2.3	12	PSMB1|PSMD8|PSMD11|RPL3|RPL12|RPL28|RPLP2|RPS9|RPS15|ELOC|SEM1|RPL23
Reactome Gene Sets	R-HSA-5696394	DNA Damage Recognition in GG-NER	-2.2	6	ACTL6A|RAD23A|XPC|TFPT|COPS4|INO80
Reactome Gene Sets	R-HSA-6791226	Major pathway of rRNA processing in the nucleolus and cytosol	-2.1	13	CSNK1E|RPL3|RPL12|RPL28|RPLP2|RPS9|RPS15|RPL23|DDX52|EXOSC7|FCF1|PNO1|IMP4
Reactome Gene Sets	R-HSA-5696398	Nucleotide Excision Repair	-2.1	11	ACTL6A|LIG3|POLR2I|RAD23A|SUMO1|XPC|ELL|CHD1L|TFPT|COPS4|INO80
Reactome Gene Sets	R-HSA-5205685	PINK1-PRKN Mediated Mitophagy	-2	4	TOMM40|MTERF3|MAP1LC3B|MAP1LC3A
Reactome Gene Sets	R-HSA-1799339	SRP-dependent cotranslational protein targeting to membrane	-2	8	RPL3|RPL12|RPL28|RPLP2|RPS9|RPS15|SRPRA|RPL23
WikiPathways	WP477	Cytoplasmic Ribosomal Proteins	-4.6	10	RPL3|RPL12|RPL28|RPLP2|RPS6KA3|RPS6KB1|RPS6KB2|RPS9|RPS15|RPL23
WikiPathways	WP4921	Mitochondrial CIII assembly	-4.6	6	UQCRC1|UQCRC2|UQCR11|UQCC1|UQCC2|LYRM7
WikiPathways	WP383	Striated Muscle Contraction Pathway	-3.9	8	DES|MYBPC1|MYBPC2|MYL1|NEB|TNNT3|TPM3|TTN
WikiPathways	WP524	G13 Signaling Pathway	-2.6	6	DIAPH1|MYL1|RPS6KB1|IQGAP1|ROCK2|TNK2
WikiPathways	WP143	Fatty Acid Beta Oxidation	-2.4	6	ACADS|CHKB|CPT1B|CRAT|GK|PNPLA2
WikiPathways	WP111	Electron Transport Chain (OXPHOS system in mitochondria)	-2.3	10	COX11|NDUFB6|NDUFS6|NDUFV3|SURF1|UQCRC1|UQCRC2|UQCR11|NDUFA12|NDUFS7
WikiPathways	WP4324	Mitochondrial complex I assembly model OXPHOS system	-2.2	7	NDUFB6|NDUFS6|NDUFV3|ACAD9|FOXRED1|NDUFA12|DMAC1

## Sheet: heart
Category	GO	Description	LogP	Count	Hits
GO Biological Processes	GO:0030239	myofibril assembly	-5.3	11	CFL2|SMAD4|MEF2A|MYH6|MYL2|TNNT2|TPM1|CSRP3|NEBL|LDB3|LMOD2
GO Biological Processes	GO:0010927	cellular component assembly involved in morphogenesis	-4.7	13	CFL2|SMAD4|MEF2A|MYH6|MYL2|TNNT2|TPM1|CSRP3|GNPAT|NEBL|LDB3|CLASP1|LMOD2
GO Biological Processes	GO:0003012	muscle system process	-4.6	31	BIN1|CKMT2|ITGA1|SMAD4|MEF2A|MYBPC3|MYH6|MYL2|FXYD1|PPARA|RAP1GDS1|RPS6KB1|SGCA|SMTN|SLC8A1|TLN1|TNNI3|TNNT2|TPM1|VCL|VEGFB|CSRP3|SORBS2|P2RX6|SORBS3|KCNIP2|MYL7|TMEM38A|MLIP|RNF207|LMOD2
GO Biological Processes	GO:0006936	muscle contraction	-4.5	26	BIN1|CKMT2|ITGA1|MYBPC3|MYH6|MYL2|FXYD1|RAP1GDS1|RPS6KB1|SGCA|SMTN|SLC8A1|TLN1|TNNI3|TNNT2|TPM1|VCL|VEGFB|CSRP3|P2RX6|SORBS3|KCNIP2|MYL7|TMEM38A|RNF207|LMOD2
GO Biological Processes	GO:0031032	actomyosin structure organization	-3.9	19	CFL2|ITGB1|SMAD4|MEF2A|MYH6|MYL2|TNNT2|TPM1|CSRP3|SORBS3|NEBL|FERMT2|LDB3|LIMCH1|CLASP1|INPP5K|ARHGEF10L|ASAP3|LMOD2
GO Biological Processes	GO:0045214	sarcomere organization	-3.5	7	CFL2|MYH6|TNNT2|TPM1|CSRP3|LDB3|LMOD2
GO Biological Processes	GO:0006605	protein targeting	-3.5	29	ANK3|IDE|PEX19|RPL22|SREBF2|UBE2D1|GNPAT|TAOK2|EDEM1|ARIH2|HAX1|TIMM44|PITRM1|GABARAP|SPCS1|INPP5K|ZFAND6|RNF31|PARL|PECR|ERBIN|PARD3|MFF|ZDHHC6|YIF1B|RAB3IP|ZFAND2B|DNAJC19|IMMP1L
GO Biological Processes	GO:0055003	cardiac myofibril assembly	-3.4	5	SMAD4|MEF2A|MYL2|CSRP3|NEBL
GO Biological Processes	GO:0072659	protein localization to plasma membrane	-3.3	21	ANK1|ANK3|BBS1|CDH2|DAB2|GAK|ITGB1|MYO5A|CSRP3|PICALM|PIP5K1A|VAMP4|SEC16A|PACS2|SCRIB|TSPAN15|INPP5K|RAB34|ZFYVE27|TMEM150A|RILPL1
GO Biological Processes	GO:0055002	striated muscle cell development	-3.2	14	CFL2|SMAD4|MEF2A|MYH6|MYL2|PPARA|SLC8A1|TNNT2|TPM1|CSRP3|SORBS2|NEBL|LDB3|LMOD2
GO Biological Processes	GO:0055001	muscle cell development	-3.2	15	BIN1|CFL2|SMAD4|MEF2A|MYH6|MYL2|PPARA|SLC8A1|TNNT2|TPM1|CSRP3|SORBS2|NEBL|LDB3|LMOD2
GO Biological Processes	GO:0043624	cellular protein complex disassembly	-3.1	19	CAPZA1|CFL2|GAK|OXA1L|MRPL23|MRPS12|SPTAN1|SYNJ1|MRPL19|CLASP1|ERAL1|MRPL18|MRPL35|TRMT112|MRPS23|MRPS22|NAPB|CAMSAP1|LMOD2
GO Biological Processes	GO:0010835	regulation of protein ADP-ribosylation	-3.1	3	PNKP|TINF2|HPF1
GO Biological Processes	GO:0006839	mitochondrial transport	-3	21	SLC25A4|ATP5MC1|CPT1B|CPT2|SREBF2|ZNF205|ARIH2|HAX1|TIMM44|PITRM1|MTX2|STARD3|MRPL18|MPC1|RNF31|SLC25A36|PARL|MFF|MAIP1|DNAJC19|IMMP1L
GO Biological Processes	GO:0055010	ventricular cardiac muscle tissue morphogenesis	-3	7	SMAD4|MYBPC3|MYH6|MYL2|TNNI3|TNNT2|TPM1
GO Biological Processes	GO:0030049	muscle filament sliding	-2.9	6	MYBPC3|MYH6|MYL2|TNNI3|TNNT2|TPM1
GO Biological Processes	GO:0033275	actin-myosin filament sliding	-2.9	6	MYBPC3|MYH6|MYL2|TNNI3|TNNT2|TPM1
GO Biological Processes	GO:0007030	Golgi organization	-2.9	13	CSNK1D|GAK|GOLGB1|MYO5A|VAMP4|PDE4DIP|SEC16A|TRAPPC8|CLASP1|TMED3|ATL3|NPLOC4|ARHGAP21
GO Biological Processes	GO:0055114	oxidation-reduction process	-2.9	32	ALDH3A2|COX5B|CPT1B|CPT2|ECI1|FABP3|FDX1|GPD1|HSD17B10|HADHB|IDE|IDH3G|NDUFA10|NDUFB10|NDUFV3|OXA1L|ENPP1|PHKA2|PPARA|SDHA|UQCRC1|UQCRH|ME3|ETHE1|GLRX2|INPP5K|PECR|ADPGK|LYRM7|FDX2|NDUFS7|TSTD1
GO Biological Processes	GO:0032434	regulation of proteasomal ubiquitin-dependent protein catabolic process	-2.8	13	ARAF|CSNK1D|DAB2|UBE2K|MAPK9|RAD23A|SUMO2|ARIH2|HECTD1|UBXN1|WAC|IL33|SH3RF2
GO Biological Processes	GO:0055013	cardiac muscle cell development	-2.8	9	SMAD4|MEF2A|MYH6|MYL2|PPARA|SLC8A1|CSRP3|SORBS2|NEBL
GO Biological Processes	GO:0007005	mitochondrion organization	-2.7	34	SLC25A4|ATP5MC1|TYMP|HSD17B10|MEF2A|MTX1|NDUFA10|NDUFB10|NDUFV3|OXA1L|SREBF2|ZNF205|ARIH2|HAX1|TIMM44|PITRM1|MTX2|IMMT|GABARAP|DNM3|RNF31|SLC25A36|PARL|MFN1|MFF|ZDHHC6|MAIP1|SHARPIN|LYRM7|SLC25A46|DNAJC19|APOOL|IMMP1L|NDUFS7
GO Biological Processes	GO:0048738	cardiac muscle tissue development	-2.7	16	SMAD4|MEF2A|MEF2C|MYBPC3|MYH6|MYL2|PPARA|SGCG|SLC8A1|TNNI3|TNNT2|TPM1|CSRP3|SORBS2|NEBL|NDRG4
GO Biological Processes	GO:0072657	protein localization to membrane	-2.6	35	ANK1|ANK3|BBS1|CDH2|DAB2|GAK|ITGB1|MYO5A|OXA1L|PEX19|RPL22|CSRP3|PICALM|PIP5K1A|VAMP4|TAOK2|SEC16A|GPHN|FERMT2|PACS2|SCRIB|TSPAN15|EMC9|INPP5K|PARD3|MFF|ZDHHC6|MAIP1|RAB34|YIF1B|RAB3IP|ZFYVE27|TMEM150A|ZFAND2B|RILPL1
GO Biological Processes	GO:0048813	dendrite morphogenesis	-2.6	12	RERE|CAPRIN1|MEF2A|STK11|VLDLR|LRP8|PICALM|TAOK2|NSMF|DNM3|DOCK10|KIDINS220
GO Biological Processes	GO:0061136	regulation of proteasomal protein catabolic process	-2.6	16	ARAF|CSNK1D|DAB2|UBE2K|MAPK9|RAD23A|SUMO2|EDEM1|ARIH2|HECTD1|DERL2|UBXN1|WAC|IL33|SH3RF2|ECSCR
GO Biological Processes	GO:0003229	ventricular cardiac muscle tissue development	-2.6	7	SMAD4|MYBPC3|MYH6|MYL2|TNNI3|TNNT2|TPM1
GO Biological Processes	GO:0055006	cardiac cell development	-2.6	9	SMAD4|MEF2A|MYH6|MYL2|PPARA|SLC8A1|CSRP3|SORBS2|NEBL
GO Biological Processes	GO:0032869	cellular response to insulin stimulus	-2.5	17	EPRS1|GPT|GRB10|IDE|MYO5A|PDK2|ENPP1|PTPRA|RPS6KB1|CSRP3|ATP6V0D1|TBC1D4|TNS2|ATP6V1H|INPP5K|ZNF106|ECHDC3
GO Biological Processes	GO:0009060	aerobic respiration	-2.5	9	COX5B|IDE|IDH3G|OXA1L|SDHA|UQCRC1|UQCRH|ME3|NDUFS7
GO Biological Processes	GO:0060047	heart contraction	-2.5	18	BIN1|EXT2|MEF2A|MYBPC3|MYH6|MYL2|NPR1|FXYD1|SGCG|SLC8A1|TNNI3|TNNT2|TPM1|VEGFB|CSRP3|KCNIP2|TMEM38A|RNF207
GO Biological Processes	GO:1901800	positive regulation of proteasomal protein catabolic process	-2.5	11	CSNK1D|DAB2|MAPK9|RAD23A|SUMO2|EDEM1|ARIH2|HECTD1|IL33|SH3RF2|ECSCR
GO Biological Processes	GO:0003208	cardiac ventricle morphogenesis	-2.5	8	SMAD4|MEF2C|MYBPC3|MYH6|MYL2|TNNI3|TNNT2|TPM1
GO Biological Processes	GO:0030036	actin cytoskeleton organization	-2.4	38	BIN1|CAPZA1|CFL2|ITGB1|LLGL2|SMAD4|MEF2A|MYH6|MYL2|MYO5A|PAM|RAP1GDS1|SMTN|SPTAN1|TLN1|TNNT2|TPM1|CSRP3|PIP5K1A|SORBS2|TAOK2|RHOBTB1|SORBS3|HAX1|NEBL|FERMT2|LDB3|LIMCH1|CLASP1|INPP5K|ARHGAP17|ARHGEF10L|ASAP3|ABLIM2|CORO6|FGD5|SYNPO2|LMOD2
GO Biological Processes	GO:1990778	protein localization to cell periphery	-2.4	21	ANK1|ANK3|BBS1|CDH2|DAB2|GAK|ITGB1|MYO5A|CSRP3|PICALM|PIP5K1A|VAMP4|SEC16A|PACS2|SCRIB|TSPAN15|INPP5K|RAB34|ZFYVE27|TMEM150A|RILPL1
GO Biological Processes	GO:0006626	protein targeting to mitochondrion	-2.4	10	SREBF2|ARIH2|HAX1|TIMM44|PITRM1|RNF31|PARL|MFF|DNAJC19|IMMP1L
GO Biological Processes	GO:0051657	maintenance of organelle location	-2.4	3	SPOUT1|TBCCD1|ARHGAP21
GO Biological Processes	GO:0032868	response to insulin	-2.4	19	EPRS1|FABP3|GPT|GRB10|IDE|MYO5A|PDK2|ENPP1|PPARA|PTPRA|RPS6KB1|CSRP3|ATP6V0D1|TBC1D4|TNS2|ATP6V1H|INPP5K|ZNF106|ECHDC3
GO Biological Processes	GO:0055008	cardiac muscle tissue morphogenesis	-2.4	7	SMAD4|MYBPC3|MYH6|MYL2|TNNI3|TNNT2|TPM1
GO Biological Processes	GO:0008286	insulin receptor signaling pathway	-2.3	12	GRB10|IDE|PDK2|ENPP1|PTPRA|RPS6KB1|CSRP3|ATP6V0D1|TNS2|ATP6V1H|INPP5K|ZNF106
GO Biological Processes	GO:1901016	regulation of potassium ion transmembrane transporter activity	-2.3	6	ANK3|ITGB1|OXSR1|KCNIP2|KLHL24|RNF207
GO Biological Processes	GO:0003015	heart process	-2.3	18	BIN1|EXT2|MEF2A|MYBPC3|MYH6|MYL2|NPR1|FXYD1|SGCG|SLC8A1|TNNI3|TNNT2|TPM1|VEGFB|CSRP3|KCNIP2|TMEM38A|RNF207
GO Biological Processes	GO:0006991	response to sterol depletion	-2.3	4	SREBF2|ERLIN1|ARHGEF10L|PIP4P1
GO Biological Processes	GO:0055007	cardiac muscle cell differentiation	-2.3	10	SMAD4|MEF2A|MEF2C|MYH6|MYL2|PPARA|SLC8A1|CSRP3|SORBS2|NEBL
GO Biological Processes	GO:1905039	carboxylic acid transmembrane transport	-2.3	11	CPT1B|CPT2|ITGB1|ABCB1|SLC6A6|SLC7A2|SLC25A11|SLC43A1|MPC1|SLC38A7|SLC36A4
GO Biological Processes	GO:0006465	signal peptide processing	-2.3	3	SPCS1|HM13|SEC11C
GO Biological Processes	GO:0032328	alanine transport	-2.3	3	SLC6A6|SLC38A7|SLC36A4
GO Biological Processes	GO:0044539	long-chain fatty acid import	-2.3	3	EPRS1|FABP3|RPS6KB1
GO Biological Processes	GO:0006813	potassium ion transport	-2.3	12	BIN1|ANK3|HPN|ITGB1|FXYD1|SLC12A4|OXSR1|ABCB8|KCNIP2|KLHL24|TMEM38A|RNF207
GO Biological Processes	GO:0045333	cellular respiration	-2.3	14	COX5B|GPD1|IDE|IDH3G|NDUFA10|NDUFB10|NDUFV3|OXA1L|SDHA|UQCRC1|UQCRH|ME3|LYRM7|NDUFS7
GO Biological Processes	GO:0043161	proteasome-mediated ubiquitin-dependent protein catabolic process	-2.2	27	ARAF|CSNK1D|DAB2|UBE2K|MAPK9|PSMA7|PSMD1|RAD23A|SUMO2|UBE2D1|MTA1|EDEM1|ARIH2|KAT5|ERLIN1|HECTD1|DERL2|UBXN1|WAC|RNF126|NPLOC4|SHARPIN|IL33|ZFAND2B|SH3RF2|AMN1|STT3B
GO Biological Processes	GO:0030029	actin filament-based process	-2.2	41	BIN1|CAPZA1|CFL2|ITGB1|LLGL2|SMAD4|MEF2A|MYBPC3|MYH6|MYL2|MYO5A|PAM|RAP1GDS1|SMTN|SPTAN1|TLN1|TNNI3|TNNT2|TPM1|CSRP3|PIP5K1A|SORBS2|TAOK2|RHOBTB1|SORBS3|HAX1|NEBL|FERMT2|LDB3|LIMCH1|CLASP1|INPP5K|ARHGAP17|ARHGEF10L|ASAP3|ABLIM2|CORO6|FGD5|SYNPO2|RNF207|LMOD2
GO Biological Processes	GO:1903825	organic acid transmembrane transport	-2.2	11	CPT1B|CPT2|ITGB1|ABCB1|SLC6A6|SLC7A2|SLC25A11|SLC43A1|MPC1|SLC38A7|SLC36A4
GO Biological Processes	GO:0072655	establishment of protein localization to mitochondrion	-2.2	12	OXA1L|SREBF2|ARIH2|HAX1|TIMM44|PITRM1|RNF31|PARL|MFF|MAIP1|DNAJC19|IMMP1L
GO Biological Processes	GO:1901379	regulation of potassium ion transmembrane transport	-2.2	7	BIN1|ANK3|ITGB1|OXSR1|KCNIP2|KLHL24|RNF207
GO Biological Processes	GO:0006820	anion transport	-2.2	29	SLC25A4|CA9|SCARB1|CPT1B|CPT2|EPRS1|FABP3|ITGB1|LLGL2|ENPP1|ABCB1|SLC25A3|FXYD1|PPARA|PSAP|RPS6KB1|SLC6A6|SLC7A2|SLC12A4|VDAC3|SLC25A11|SLC43A1|MFSD10|SLC35B1|MPC1|SLC38A7|PITPNM2|SLC36A4|GPR89A
GO Biological Processes	GO:0089718	amino acid import across plasma membrane	-2.2	5	ITGB1|SLC6A6|SLC7A2|SLC43A1|SLC36A4
GO Biological Processes	GO:0006941	striated muscle contraction	-2.2	13	BIN1|MYBPC3|MYH6|MYL2|RPS6KB1|SLC8A1|TNNI3|TNNT2|TPM1|VEGFB|CSRP3|TMEM38A|RNF207
GO Biological Processes	GO:0071804	cellular potassium ion transport	-2.2	11	BIN1|ANK3|HPN|ITGB1|SLC12A4|OXSR1|ABCB8|KCNIP2|KLHL24|TMEM38A|RNF207
GO Biological Processes	GO:0071805	potassium ion transmembrane transport	-2.2	11	BIN1|ANK3|HPN|ITGB1|SLC12A4|OXSR1|ABCB8|KCNIP2|KLHL24|TMEM38A|RNF207
GO Biological Processes	GO:0070585	protein localization to mitochondrion	-2.1	12	OXA1L|SREBF2|ARIH2|HAX1|TIMM44|PITRM1|RNF31|PARL|MFF|MAIP1|DNAJC19|IMMP1L
GO Biological Processes	GO:0032436	positive regulation of proteasomal ubiquitin-dependent protein catabolic process	-2.1	9	CSNK1D|DAB2|MAPK9|RAD23A|SUMO2|ARIH2|HECTD1|IL33|SH3RF2
GO Biological Processes	GO:0061951	establishment of protein localization to plasma membrane	-2.1	7	ANK3|BBS1|VAMP4|SEC16A|SCRIB|RAB34|RILPL1
GO Biological Processes	GO:0015804	neutral amino acid transport	-2.1	5	LLGL2|SLC6A6|SLC43A1|SLC38A7|SLC36A4
GO Biological Processes	GO:2000058	regulation of ubiquitin-dependent protein catabolic process	-2.1	13	ARAF|CSNK1D|DAB2|UBE2K|MAPK9|RAD23A|SUMO2|ARIH2|HECTD1|UBXN1|WAC|IL33|SH3RF2
GO Biological Processes	GO:0018401	peptidyl-proline hydroxylation to 4-hydroxy-L-proline	-2.1	3	P4HA1|EGLN2|EGLN3
GO Biological Processes	GO:0015803	branched-chain amino acid transport	-2.1	3	LLGL2|SLC43A1|SLC38A7
GO Biological Processes	GO:0046439	L-cysteine metabolic process	-2.1	3	CBS|MTRR|CSAD
GO Biological Processes	GO:0009071	serine family amino acid catabolic process	-2.1	3	CBS|GCSH|CSAD
GO Biological Processes	GO:1902414	protein localization to cell junction	-2.1	4	MAPK9|VCL|FERMT2|SCRIB
GO Biological Processes	GO:0010498	proteasomal protein catabolic process	-2.1	29	ARAF|CSNK1D|DAB2|UBE2K|MAPK9|PSMA7|PSMD1|RAD23A|SUMO2|UBE2D1|MTA1|EDEM1|ARIH2|KAT5|ERLIN1|HECTD1|DERL2|UBXN1|WAC|RNF126|NPLOC4|HM13|SHARPIN|IL33|ZFAND2B|SH3RF2|AMN1|STT3B|ECSCR
GO Biological Processes	GO:0098656	anion transmembrane transport	-2.1	17	SLC25A4|CPT1B|CPT2|ITGB1|ABCB1|SLC25A3|FXYD1|SLC6A6|SLC7A2|SLC12A4|VDAC3|SLC25A11|SLC43A1|SLC35B1|MPC1|SLC38A7|SLC36A4
GO Biological Processes	GO:0051146	striated muscle cell differentiation	-2.1	17	CDH2|CFL2|SMAD4|MEF2A|MEF2C|MYH6|MYL2|PPARA|SLC8A1|TNNT2|TPM1|CSRP3|SORBS2|SPAG9|NEBL|LDB3|LMOD2
GO Biological Processes	GO:0060048	cardiac muscle contraction	-2.1	11	BIN1|MYBPC3|MYH6|SLC8A1|TNNI3|TNNT2|TPM1|VEGFB|CSRP3|TMEM38A|RNF207
GO Biological Processes	GO:0043462	regulation of ATPase activity	-2.1	8	MYBPC3|MYH6|OXA1L|TNNI3|TNNT2|TPM1|DNAJB6|DNAJC19
GO Biological Processes	GO:0009199	ribonucleoside triphosphate metabolic process	-2.1	21	AK1|ATP5MC1|COX5B|GPD1|ITPA|MYH6|NDUFA10|NDUFB10|NDUFV3|ENPP1|PPARA|PRKAG1|SDHA|UQCRC1|UQCRH|GPHN|MLXIPL|UCKL1|MFN1|ADPGK|NDUFS7
GO Biological Processes	GO:1903052	positive regulation of proteolysis involved in cellular protein catabolic process	-2.1	11	CSNK1D|DAB2|MAPK9|RAD23A|SUMO2|EDEM1|ARIH2|HECTD1|IL33|SH3RF2|ECSCR
GO Biological Processes	GO:0060415	muscle tissue morphogenesis	-2	7	SMAD4|MYBPC3|MYH6|MYL2|TNNI3|TNNT2|TPM1
GO Biological Processes	GO:0006575	cellular modified amino acid metabolic process	-2	14	CKMT2|CPT1B|CPT2|GSTM1|HPN|MTHFR|MTRR|P4HA1|ETHE1|GLRX2|PLA1A|EGLN2|EGLN3|CARNMT1
GO Biological Processes	GO:0014912	negative regulation of smooth muscle cell migration	-2	4	MEF2C|TPM1|NDRG4|SEMA6D
GO Biological Processes	GO:0034471	ncRNA 5'-end processing	-2	4	HSD17B10|RPP30|POP4|ABT1
GO Biological Processes	GO:0050690	regulation of defense response to virus by virus	-2	4	AP1B1|AP1M1|SCRIB|ATP6V1H
GO Biological Processes	GO:0090150	establishment of protein localization to membrane	-2	20	ANK3|BBS1|OXA1L|PEX19|RPL22|VAMP4|TAOK2|SEC16A|SCRIB|EMC9|INPP5K|PARD3|MFF|ZDHHC6|MAIP1|RAB34|YIF1B|RAB3IP|ZFAND2B|RILPL1
GO Biological Processes	GO:1903050	regulation of proteolysis involved in cellular protein catabolic process	-2	16	ARAF|CSNK1D|DAB2|UBE2K|MAPK9|RAD23A|SUMO2|EDEM1|ARIH2|HECTD1|DERL2|UBXN1|WAC|IL33|SH3RF2|ECSCR
GO Biological Processes	GO:0055078	sodium ion homeostasis	-2	5	C7|EXT2|MLLT6|NPR1|SLC8A1
GO Biological Processes	GO:0046627	negative regulation of insulin receptor signaling pathway	-2	5	GRB10|ENPP1|RPS6KB1|TNS2|INPP5K
GO Biological Processes	GO:0110020	regulation of actomyosin structure organization	-2	9	SMAD4|TPM1|SORBS3|FERMT2|LIMCH1|CLASP1|INPP5K|ARHGEF10L|ASAP3
Hallmark Gene Sets	M5936	HALLMARK OXIDATIVE PHOSPHORYLATION	-6	24	SLC25A4|ATP5MC1|COX5B|ECI1|FDX1|HSD17B10|HADHB|IDH3G|MTRR|OXA1L|SLC25A3|MRPS12|SDHA|UQCRC1|UQCRH|VDAC3|SLC25A11|MTX2|IMMT|MRPL35|ATP6V1H|MPC1|MRPS22|NDUFS7
Hallmark Gene Sets	M5909	HALLMARK MYOGENESIS	-5.2	22	AK1|BIN1|CKMT2|FABP3|ITGB1|ABLIM1|MEF2A|MEF2C|MYBPC3|MYL2|PC|FXYD1|SGCA|SGCG|SMTN|SPTAN1|TNNT2|CSRP3|PDE4DIP|SORBS3|LDB3|MYL7
Hallmark Gene Sets	M5905	HALLMARK ADIPOGENESIS	-3.3	19	ARAF|SCARB1|CPT2|DBT|GADD45A|IDH3G|LIPE|TKT|UQCRC1|VEGFB|REEP5|PREB|GPHN|RTN3|IMMT|ABCB8|BCL2L13|RAB34|ELMOD3
Hallmark Gene Sets	M5948	HALLMARK BILE ACID METABOLISM	-2.7	10	SLC29A1|LIPE|PEX19|PXMP2|RXRG|GNPAT|ABCA9|ABCA8|PECR|HSD3B7
KEGG Pathway	ko05410	Hypertrophic cardiomyopathy (HCM)	-4.3	12	ITGA1|ITGB1|MYBPC3|MYH6|MYL2|PRKAG1|SGCA|SGCG|SLC8A1|TNNI3|TNNT2|TPM1
KEGG Pathway	hsa05410	Hypertrophic cardiomyopathy	-4.2	12	ITGA1|ITGB1|MYBPC3|MYH6|MYL2|PRKAG1|SGCA|SGCG|SLC8A1|TNNI3|TNNT2|TPM1
KEGG Pathway	ko05414	Dilated cardiomyopathy	-3.5	11	ITGA1|ITGB1|MYBPC3|MYH6|MYL2|SGCA|SGCG|SLC8A1|TNNI3|TNNT2|TPM1
KEGG Pathway	hsa05414	Dilated cardiomyopathy	-3.4	11	ITGA1|ITGB1|MYBPC3|MYH6|MYL2|SGCA|SGCG|SLC8A1|TNNI3|TNNT2|TPM1
KEGG Pathway	ko04260	Cardiac muscle contraction	-3.2	9	COX5B|MYH6|MYL2|SLC8A1|TNNI3|TNNT2|TPM1|UQCRC1|UQCRH
KEGG Pathway	hsa04260	Cardiac muscle contraction	-3	9	COX5B|MYH6|MYL2|SLC8A1|TNNI3|TNNT2|TPM1|UQCRC1|UQCRH
KEGG Pathway	ko00190	Oxidative phosphorylation	-2.5	11	ATP5MC1|COX5B|NDUFA10|NDUFB10|NDUFV3|SDHA|UQCRC1|UQCRH|ATP6V0D1|ATP6V1H|NDUFS7
KEGG Pathway	hsa00190	Oxidative phosphorylation	-2.4	11	ATP5MC1|COX5B|NDUFA10|NDUFB10|NDUFV3|SDHA|UQCRC1|UQCRH|ATP6V0D1|ATP6V1H|NDUFS7
KEGG Pathway	ko04932	Non-alcoholic fatty liver disease (NAFLD)	-2.1	12	COX5B|NDUFA10|NDUFB10|NDUFV3|PPARA|PRKAG1|MAPK9|SDHA|UQCRC1|UQCRH|MLXIPL|NDUFS7
KEGG Pathway	hsa05012	Parkinson disease	-2.1	11	SLC25A4|ATP5MC1|COX5B|NDUFA10|NDUFB10|NDUFV3|SDHA|UQCRC1|UQCRH|VDAC3|NDUFS7
Reactome Gene Sets	R-HSA-9609507	Protein localization	-3.3	16	ALDH3A2|SLC25A4|ATP5MC1|IDE|IDH3G|MTX1|PEX19|PXMP2|UBE2D1|GNPAT|TIMM44|PITRM1|MTX2|ZFAND6|PECR|DNAJC19
Reactome Gene Sets	R-HSA-397014	Muscle contraction	-3.1	15	ITGA1|MYBPC3|MYH6|MYL2|NPR1|FXYD1|SLC8A1|TLN1|TNNI3|TNNT2|TPM1|VCL|SORBS3|KCNIP2|MYL7
Reactome Gene Sets	R-HSA-390522	Striated Muscle Contraction	-2.9	6	MYBPC3|MYH6|MYL2|TNNI3|TNNT2|TPM1
Reactome Gene Sets	R-HSA-445355	Smooth Muscle Contraction	-2.8	6	ITGA1|TLN1|TPM1|VCL|SORBS3|MYL7
Reactome Gene Sets	R-HSA-446203	Asparagine N-linked glycosylation	-2.7	22	ANK1|ANK3|CAPZA1|CSNK1D|DPAGT1|GOLGB1|PMM1|CTSA|PRKCSH|SPTAN1|EDEM1|SEC16A|PREB|ST6GALNAC2|MGAT4B|TMED3|GMPPB|ST6GALNAC6|DERL2|UBXN1|NAPB|NUDT14
Reactome Gene Sets	R-HSA-1268020	Mitochondrial protein import	-2.6	8	SLC25A4|ATP5MC1|IDH3G|MTX1|TIMM44|PITRM1|MTX2|DNAJC19
Reactome Gene Sets	R-HSA-447041	CHL1 interactions	-2.6	3	ANK1|ITGA1|ITGB1
Reactome Gene Sets	R-HSA-8949613	Cristae formation	-2.6	5	ATP5MC1|MTX1|MTX2|IMMT|APOOL
Reactome Gene Sets	R-HSA-1614635	Sulfur amino acid metabolism	-2.5	5	CBS|MTRR|ETHE1|CSAD|TSTD1
Reactome Gene Sets	R-HSA-165159	MTOR signalling	-2.2	6	EIF4G1|PRKAG1|RPS6KB1|STK11|LAMTOR5|STRADB
Reactome Gene Sets	R-HSA-196108	Pregnenolone biosynthesis	-2.1	3	FDX1|STARD3|FDX2
Reactome Gene Sets	R-HSA-352230	Amino acid transport across the plasma membrane	-2.1	4	SLC6A6|SLC7A2|SLC43A1|SLC36A4
Reactome Gene Sets	R-HSA-556833	Metabolism of lipids	-2.1	37	ALDH3A2|CHKB|CPT1B|CPT2|ECI1|FABP3|FDX1|GPD1|HADHB|LIPE|NFYA|PCCA|PPARA|CTSA|PSAP|SBF1|SUMO2|SREBF2|PIP5K1A|GNPAT|PLPP1|SYNJ1|TECR|MED24|CEPT1|STARD3|CERS2|PLA1A|INPP5K|PECR|STARD7|SLC44A2|PITPNM2|HSD3B7|PIP4P1|FDX2|OSBPL9
Reactome Gene Sets	R-HSA-5389840	Mitochondrial translation elongation	-2	9	OXA1L|MRPL23|MRPS12|MRPL19|ERAL1|MRPL18|MRPL35|MRPS23|MRPS22
Reactome Gene Sets	R-HSA-5368286	Mitochondrial translation initiation	-2	9	OXA1L|MRPL23|MRPS12|MRPL19|ERAL1|MRPL18|MRPL35|MRPS23|MRPS22
Reactome Gene Sets	R-HSA-5419276	Mitochondrial translation termination	-2	9	OXA1L|MRPL23|MRPS12|MRPL19|ERAL1|MRPL18|MRPL35|MRPS23|MRPS22
Reactome Gene Sets	R-HSA-525793	Myogenesis	-2	4	CDH2|MEF2A|MEF2C|SPAG9
WikiPathways	WP4148	Splicing factor NOVA regulated synaptic proteins	-3.4	7	ANK3|CDH2|MAP4|MAPK9|CASK|GPHN|CLASP1
WikiPathways	WP143	Fatty Acid Beta Oxidation	-2.8	6	CHKB|CPT1B|CPT2|ECI1|HADHB|LIPE
WikiPathways	WP383	Striated Muscle Contraction Pathway	-2.7	6	MYBPC3|MYH6|MYL2|TNNI3|TNNT2|TPM1
WikiPathways	WP111	Electron Transport Chain (OXPHOS system in mitochondria)	-2.7	10	SLC25A4|ATP5MC1|COX5B|NDUFA10|NDUFB10|NDUFV3|SDHA|UQCRC1|UQCRH|NDUFS7
WikiPathways	WP2533	Glycerophospholipid Biosynthetic Pathway	-2.3	5	CHKB|GPD1|PIP5K1A|GNPAT|CEPT1
WikiPathways	WP325	Triacylglyceride Synthesis	-2.1	4	GPD1|LIPE|GNPAT|PLPP1
WikiPathways	WP4396	Nonalcoholic fatty liver disease	-2	12	COX5B|NDUFA10|NDUFB10|NDUFV3|PPARA|PRKAG1|MAPK9|SDHA|UQCRC1|UQCRH|MLXIPL|NDUFS7

## Sheet: brain
Category	GO	Description	LogP	Count	Hits
GO Biological Processes	GO:1990778	protein localization to cell periphery	-5.4	36	ABCA2|ANK1|ARL3|AP2M1|CLN3|EPB41L2|GAK|NUMA1|PALM|PIK3R1|PPP2R5A|PTPN9|SNAP25|SPTBN1|TUB|PIP5K1A|VAMP4|SQSTM1|LGI1|GPC6|TSPAN5|RAMP1|LYPLA1|RAB40B|CLSTN1|KIF1B|EPB41L3|PACS2|CLIP3|APPL1|GGA1|ADAM22|TESC|RAB40C|PPP1R9B|TTC7B
GO Biological Processes	GO:0048168	regulation of neuronal synaptic plasticity	-4.8	11	CAMK2B|CLN3|DBN1|RASGRF1|SLC8A2|SYP|NCDN|NSMF|NPTN|SLC4A10|MCTP1
GO Biological Processes	GO:0048167	regulation of synaptic plasticity	-4.2	22	CAMK2B|CLN3|DBN1|GSK3B|MAP1A|MAPT|MEF2C|RASGRF1|SLC8A2|SNAP25|SYP|TYROBP|SQSTM1|PLK2|SHANK2|RIMS1|NCDN|NSMF|NPTN|ANAPC2|SLC4A10|MCTP1
GO Biological Processes	GO:0016079	synaptic vesicle exocytosis	-3.7	15	GSK3B|SNAP25|SYP|PPFIA2|CADPS|SYNJ1|SV2A|RIMS1|UNC13A|PIP5K1C|NCS1|BLOC1S6|PCLO|TRIM9|STXBP5
GO Biological Processes	GO:0016569	covalent chromatin modification	-3.6	41	APBB1|CAMK2D|EZH1|GTF2B|PRMT2|HSF4|MLLT6|PER1|MAP3K7|VEGFA|MAP3K12|KDM5C|RUVBL1|HDAC3|MBD2|ASH2L|TRIP12|RNF40|USP3|HDAC5|PRMT5|KAT5|BRD8|MSL3|MTF2|KDM2A|SIRT1|CHTOP|CXXC1|ING4|LEF1|PHF20|ACTL6B|HDAC7|RCOR3|KMT2E|PRMT8|MIER1|SETD6|GLYR1|SGF29
GO Biological Processes	GO:0016570	histone modification	-3.6	40	APBB1|CAMK2D|EZH1|GTF2B|PRMT2|HSF4|MLLT6|PER1|MAP3K7|VEGFA|MAP3K12|KDM5C|RUVBL1|HDAC3|ASH2L|TRIP12|RNF40|USP3|HDAC5|PRMT5|KAT5|BRD8|MSL3|MTF2|KDM2A|SIRT1|CHTOP|CXXC1|ING4|LEF1|PHF20|ACTL6B|HDAC7|RCOR3|KMT2E|PRMT8|MIER1|SETD6|GLYR1|SGF29
GO Biological Processes	GO:0007269	neurotransmitter secretion	-3.5	19	ASIC1|GSK3B|MEF2C|SNAP25|SYP|PPFIA2|CADPS|SYNJ1|SNCAIP|SV2A|RIMS1|UNC13A|PIP5K1C|NCS1|BLOC1S6|PCLO|MCTP1|TRIM9|STXBP5
GO Biological Processes	GO:0099643	signal release from synapse	-3.5	19	ASIC1|GSK3B|MEF2C|SNAP25|SYP|PPFIA2|CADPS|SYNJ1|SNCAIP|SV2A|RIMS1|UNC13A|PIP5K1C|NCS1|BLOC1S6|PCLO|MCTP1|TRIM9|STXBP5
GO Biological Processes	GO:0099536	synaptic signaling	-3.4	54	ASIC1|APBA2|CACNB4|CAMK2B|CLN3|DBN1|DTNB|GABRD|GSK3B|KCNK3|MAP1A|MAPT|MBP|MEF2C|NPTX1|PPP3CA|PRKAR1B|RAC3|RASGRF1|SLC8A2|SNAP25|SYP|TYROBP|PPFIA2|CADPS|SYNJ1|SQSTM1|BSN|LGI1|SNCAIP|SV2A|PLK2|NISCH|CLSTN1|SHANK2|RIMS1|UNC13A|KIF1B|NCDN|PIP5K1C|NCS1|ZMYND8|NSMF|BLOC1S6|NPTN|PCLO|ANAPC2|KCNIP2|SLC4A10|TMEM108|MCTP1|PPP1R9B|TRIM9|STXBP5
GO Biological Processes	GO:0098916	anterograde trans-synaptic signaling	-3.4	53	ASIC1|APBA2|CACNB4|CAMK2B|CLN3|DBN1|GABRD|GSK3B|KCNK3|MAP1A|MAPT|MBP|MEF2C|NPTX1|PPP3CA|PRKAR1B|RAC3|RASGRF1|SLC8A2|SNAP25|SYP|TYROBP|PPFIA2|CADPS|SYNJ1|SQSTM1|BSN|LGI1|SNCAIP|SV2A|PLK2|NISCH|CLSTN1|SHANK2|RIMS1|UNC13A|KIF1B|NCDN|PIP5K1C|NCS1|ZMYND8|NSMF|BLOC1S6|NPTN|PCLO|ANAPC2|KCNIP2|SLC4A10|TMEM108|MCTP1|PPP1R9B|TRIM9|STXBP5
GO Biological Processes	GO:0007268	chemical synaptic transmission	-3.4	53	ASIC1|APBA2|CACNB4|CAMK2B|CLN3|DBN1|GABRD|GSK3B|KCNK3|MAP1A|MAPT|MBP|MEF2C|NPTX1|PPP3CA|PRKAR1B|RAC3|RASGRF1|SLC8A2|SNAP25|SYP|TYROBP|PPFIA2|CADPS|SYNJ1|SQSTM1|BSN|LGI1|SNCAIP|SV2A|PLK2|NISCH|CLSTN1|SHANK2|RIMS1|UNC13A|KIF1B|NCDN|PIP5K1C|NCS1|ZMYND8|NSMF|BLOC1S6|NPTN|PCLO|ANAPC2|KCNIP2|SLC4A10|TMEM108|MCTP1|PPP1R9B|TRIM9|STXBP5
GO Biological Processes	GO:0097120	receptor localization to synapse	-3.4	10	DBN1|SNAP25|TYROBP|LGI1|GPC6|GPHN|CLSTN1|NPTN|ADAM22|LRRC7
GO Biological Processes	GO:0072657	protein localization to membrane	-3.3	49	ANK1|ARL3|BCS1L|AP2M1|CLN3|GAK|NPC1|PALM|PIK3R1|PPP2R5A|PTPN9|RPL12|RPS18|SNAP25|SPTBN1|SRP14|TUB|MADCAM1|PIP5K1A|VAMP4|SQSTM1|LGI1|GPC6|TSPAN5|GPHN|RAMP1|LYPLA1|RAB40B|FRMPD1|CLSTN1|EPB41L3|PACS2|MTCL1|RPL13A|ZMYND8|CLIP3|APPL1|GGA1|GET4|ADAM22|SGTB|TESC|LRRC7|RAB40C|REEP1|PPP1R9B|ZFAND2B|TTC7B|ZDHHC20
GO Biological Processes	GO:0050804	modulation of chemical synaptic transmission	-3.3	37	ASIC1|CAMK2B|CLN3|DBN1|GSK3B|MAP1A|MAPT|MEF2C|NPTX1|PPP3CA|PRKAR1B|RASGRF1|SLC8A2|SNAP25|SYP|TYROBP|PPFIA2|SQSTM1|LGI1|SNCAIP|PLK2|NISCH|CLSTN1|SHANK2|RIMS1|UNC13A|NCDN|NCS1|ZMYND8|NSMF|NPTN|ANAPC2|SLC4A10|TMEM108|MCTP1|PPP1R9B|STXBP5
GO Biological Processes	GO:0044257	cellular protein catabolic process	-3.3	60	ABCA2|ARNTL|BNIP3L|AP2M1|CLN3|GSK3B|IDE|LAMP2|MAP1A|NEDD8|MAPK9|PSMA7|PSMD4|PSME2|RNF5|FBXW4|TTC3|UCHL1|UFD1|USP4|USP11|CTSF|SQSTM1|TRIP12|RNF40|USP3|KAT5|PLK2|TLK2|TRIM2|ATP13A2|SIRT1|FBXO22|RNF115|ANAPC2|POMT2|PCYOX1|GET4|SGTB|UBE2R2|VPS11|HACE1|RNF123|RMND5B|NDFIP1|SHARPIN|ITCH|USP44|KLHL22|UBE3B|TMEM259|MVB12A|TRIM9|AGAP3|UBE2J2|NTAN1|ZFAND2B|UBR1|RNF144B|RNF175
GO Biological Processes	GO:0099177	regulation of trans-synaptic signaling	-3.3	37	ASIC1|CAMK2B|CLN3|DBN1|GSK3B|MAP1A|MAPT|MEF2C|NPTX1|PPP3CA|PRKAR1B|RASGRF1|SLC8A2|SNAP25|SYP|TYROBP|PPFIA2|SQSTM1|LGI1|SNCAIP|PLK2|NISCH|CLSTN1|SHANK2|RIMS1|UNC13A|NCDN|NCS1|ZMYND8|NSMF|NPTN|ANAPC2|SLC4A10|TMEM108|MCTP1|PPP1R9B|STXBP5
GO Biological Processes	GO:0099537	trans-synaptic signaling	-3.3	53	ASIC1|APBA2|CACNB4|CAMK2B|CLN3|DBN1|GABRD|GSK3B|KCNK3|MAP1A|MAPT|MBP|MEF2C|NPTX1|PPP3CA|PRKAR1B|RAC3|RASGRF1|SLC8A2|SNAP25|SYP|TYROBP|PPFIA2|CADPS|SYNJ1|SQSTM1|BSN|LGI1|SNCAIP|SV2A|PLK2|NISCH|CLSTN1|SHANK2|RIMS1|UNC13A|KIF1B|NCDN|PIP5K1C|NCS1|ZMYND8|NSMF|BLOC1S6|NPTN|PCLO|ANAPC2|KCNIP2|SLC4A10|TMEM108|MCTP1|PPP1R9B|TRIM9|STXBP5
GO Biological Processes	GO:1904375	regulation of protein localization to cell periphery	-3.3	15	ABCA2|AP2M1|CLN3|EPB41L2|NUMA1|PIK3R1|PPP2R5A|PTPN9|SPTBN1|SQSTM1|GPC6|LYPLA1|CLIP3|APPL1|PPP1R9B
GO Biological Processes	GO:0006473	protein acetylation	-3.2	21	APBB1|ARNTL|GSK3B|GTF2B|MAPT|PER1|MAP3K7|RUVBL1|HDAC5|KAT5|BRD8|MSL3|SMC5|SIRT1|NAA20|ING4|LEF1|PHF20|ACTL6B|GLYR1|SGF29
GO Biological Processes	GO:0090400	stress-induced premature senescence	-3.2	4	ARNTL|MAPK14|MAPKAPK5|SIRT1
GO Biological Processes	GO:0097480	establishment of synaptic vesicle localization	-3.1	17	GSK3B|SNAP25|SYP|PPFIA2|CADPS|SYNJ1|SV2A|RIMS1|UNC13A|PIP5K1C|NCS1|BLOC1S6|PCLO|TMEM230|TRIM46|TRIM9|STXBP5
GO Biological Processes	GO:0048489	synaptic vesicle transport	-3.1	17	GSK3B|SNAP25|SYP|PPFIA2|CADPS|SYNJ1|SV2A|RIMS1|UNC13A|PIP5K1C|NCS1|BLOC1S6|PCLO|TMEM230|TRIM46|TRIM9|STXBP5
GO Biological Processes	GO:0090407	organophosphate biosynthetic process	-3.1	52	ABCA2|ADCY6|AK1|ALDOC|ATP5F1B|CAD|CHKB|CKMT1B|CLN3|CTPS1|ENO2|IMPDH2|INPP4A|KARS1|NME3|PFKFB2|PFKL|PFKP|PIGH|PIK3R1|PKM|SBF1|TK2|UPP1|PIP5K1A|GNPAT|PDXK|GPAA1|SYNJ1|PAPSS1|TBPL1|PPIP5K1|NUP93|PTDSS1|GPHN|STARD10|DDHD2|PIP5K1C|STOML2|DCXR|ETNK2|NAXD|STARD7|PITPNM2|LHPP|NADK|ANTKMT|PGAP1|AGAP2|NAXE|JMJD8|NMNAT3
GO Biological Processes	GO:0099003	vesicle-mediated transport in synapse	-3.1	21	GAK|GSK3B|SH3GL2|SNAP25|SYP|PPFIA2|CADPS|VAMP4|SYNJ1|SV2A|CLSTN1|RIMS1|UNC13A|PIP5K1C|NCS1|BLOC1S6|PCLO|TMEM230|TRIM46|TRIM9|STXBP5
GO Biological Processes	GO:0099504	synaptic vesicle cycle	-3.1	20	GAK|GSK3B|PRKAR1B|SH3GL2|SNAP25|SYP|PPFIA2|CADPS|VAMP4|SYNJ1|BSN|SV2A|RIMS1|UNC13A|PIP5K1C|NCS1|BLOC1S6|PCLO|TRIM9|STXBP5
GO Biological Processes	GO:0006475	internal protein amino acid acetylation	-3	18	APBB1|GTF2B|MAPT|PER1|MAP3K7|RUVBL1|HDAC5|KAT5|BRD8|MSL3|SMC5|SIRT1|ING4|LEF1|PHF20|ACTL6B|GLYR1|SGF29
GO Biological Processes	GO:0072384	organelle transport along microtubule	-3	12	KIF1A|BICD1|CLN3|DYNC1I1|MAPT|PEX14|LRPPRC|KIF1B|BLOC1S6|ARHGAP21|TRIM46|RHOT2
GO Biological Processes	GO:0032253	dense core granule localization	-3	4	KIF1A|PPFIA2|KIF1B|TRIM46
GO Biological Processes	GO:1901950	dense core granule transport	-3	4	KIF1A|PPFIA2|KIF1B|TRIM46
GO Biological Processes	GO:0099519	dense core granule cytoskeletal transport	-3	4	KIF1A|PPFIA2|KIF1B|TRIM46
GO Biological Processes	GO:0043543	protein acylation	-2.8	23	APBB1|ARNTL|GSK3B|GTF2B|MAPT|PER1|MAP3K7|RUVBL1|HDAC5|KAT5|BRD8|MSL3|SMC5|SIRT1|CLIP3|NAA20|ING4|LEF1|PHF20|ACTL6B|GLYR1|SGF29|ZDHHC20
GO Biological Processes	GO:0097479	synaptic vesicle localization	-2.8	17	GSK3B|SNAP25|SYP|PPFIA2|CADPS|SYNJ1|SV2A|RIMS1|UNC13A|PIP5K1C|NCS1|BLOC1S6|PCLO|TMEM230|TRIM46|TRIM9|STXBP5
GO Biological Processes	GO:0010970	transport along microtubule	-2.8	18	ARL3|KIF1A|BICD1|CLN3|DYNC1I1|MAP1A|MAPT|PCM1|PEX14|TUB|IFT88|LRPPRC|KIF1B|BLOC1S6|ARHGAP21|TMEM108|TRIM46|RHOT2
GO Biological Processes	GO:0099111	microtubule-based transport	-2.8	18	ARL3|KIF1A|BICD1|CLN3|DYNC1I1|MAP1A|MAPT|PCM1|PEX14|TUB|IFT88|LRPPRC|KIF1B|BLOC1S6|ARHGAP21|TMEM108|TRIM46|RHOT2
GO Biological Processes	GO:0023061	signal release	-2.7	34	ASIC1|ARNTL|CAMK2G|CHGA|CRY1|EPHA5|GSK3B|ICA1|KCNC2|MEF2C|PFKFB2|PFKL|PPP3CA|RAF1|SNAP25|SYP|VIP|PPFIA2|CADPS|SYNJ1|KALRN|SNCAIP|SV2A|RIMS1|UNC13A|PIP5K1C|NCS1|BLOC1S6|PCLO|SNX6|NADK|MCTP1|TRIM9|STXBP5
GO Biological Processes	GO:0031116	positive regulation of microtubule polymerization	-2.7	6	MAPT|NUMA1|CLIP1|CKAP5|CLASP1|NAV3
GO Biological Processes	GO:0043967	histone H4 acetylation	-2.7	10	APBB1|PER1|RUVBL1|BRD8|MSL3|SIRT1|ING4|LEF1|PHF20|ACTL6B
GO Biological Processes	GO:0072659	protein localization to plasma membrane	-2.7	25	ANK1|AP2M1|CLN3|GAK|PALM|PIK3R1|PPP2R5A|PTPN9|SPTBN1|PIP5K1A|VAMP4|SQSTM1|TSPAN5|RAMP1|LYPLA1|RAB40B|EPB41L3|PACS2|CLIP3|APPL1|GGA1|TESC|RAB40C|PPP1R9B|TTC7B
GO Biological Processes	GO:0018393	internal peptidyl-lysine acetylation	-2.6	17	APBB1|GTF2B|PER1|MAP3K7|RUVBL1|HDAC5|KAT5|BRD8|MSL3|SMC5|SIRT1|ING4|LEF1|PHF20|ACTL6B|GLYR1|SGF29
GO Biological Processes	GO:0032252	secretory granule localization	-2.6	4	KIF1A|PPFIA2|KIF1B|TRIM46
GO Biological Processes	GO:0090161	Golgi ribbon formation	-2.6	4	NUMA1|VAMP4|PRMT5|MYO18A
GO Biological Processes	GO:0030705	cytoskeleton-dependent intracellular transport	-2.6	20	ARL3|KIF1A|BICD1|CLN3|DYNC1I1|MAP1A|MAPT|PCM1|PEX14|TUB|TUBA1A|IFT88|PPFIA2|LRPPRC|KIF1B|BLOC1S6|ARHGAP21|TMEM108|TRIM46|RHOT2
GO Biological Processes	GO:0035418	protein localization to synapse	-2.6	9	MAP1A|MAPT|SNAP25|BSN|LGI1|GPC6|CLSTN1|PCLO|ADAM22
GO Biological Processes	GO:0051603	proteolysis involved in cellular protein catabolic process	-2.5	53	ARNTL|GSK3B|IDE|MAP1A|NEDD8|MAPK9|PSMA7|PSMD4|PSME2|RNF5|FBXW4|TTC3|UCHL1|UFD1|USP4|USP11|CTSF|SQSTM1|TRIP12|RNF40|USP3|KAT5|PLK2|TLK2|TRIM2|SIRT1|FBXO22|RNF115|ANAPC2|POMT2|PCYOX1|GET4|SGTB|UBE2R2|HACE1|RNF123|RMND5B|NDFIP1|SHARPIN|ITCH|USP44|KLHL22|UBE3B|TMEM259|MVB12A|TRIM9|AGAP3|UBE2J2|NTAN1|ZFAND2B|UBR1|RNF144B|RNF175
GO Biological Processes	GO:0051640	organelle localization	-2.5	53	KIF1A|BICD1|CETN2|CHGA|CLN3|DYNC1I1|DYNC1LI2|GSK3B|IRAG2|MAPT|NUMA1|PCM1|PEX14|SNAP25|SYP|TESK1|TUBA1A|PPFIA2|CADPS|SYNJ1|CCP110|CKAP5|SV2A|LRPPRC|AHCYL1|CEP250|RIMS1|UNC13A|KIF1B|PACS2|SCFD1|CLASP1|PIP5K1C|NCS1|IFFO1|BLOC1S6|B9D1|PCLO|TMEM230|SPOUT1|PINX1|AP1AR|VPS11|C12orf4|ARHGAP21|SNX6|TRIM46|CEP70|RHOT2|PIP4P1|TRIM9|STXBP5|SPICE1
GO Biological Processes	GO:2000323	negative regulation of glucocorticoid receptor signaling pathway	-2.5	3	ARNTL|CRY1|PER1
GO Biological Processes	GO:1904778	positive regulation of protein localization to cell cortex	-2.5	3	EPB41L2|NUMA1|PPP1R9B
GO Biological Processes	GO:0048549	positive regulation of pinocytosis	-2.5	3	CLN3|APPL1|APPL2
GO Biological Processes	GO:1990048	anterograde neuronal dense core vesicle transport	-2.5	3	KIF1A|KIF1B|TRIM46
GO Biological Processes	GO:0017156	calcium ion regulated exocytosis	-2.5	15	GSK3B|SNAP25|SYP|PPFIA2|CADPS|SYNJ1|SV2A|RIMS1|UNC13A|PIP5K1C|NCS1|BLOC1S6|PCLO|TRIM9|STXBP5
GO Biological Processes	GO:0009435	NAD biosynthetic process	-2.5	8	ALDOC|ENO2|PFKL|PFKP|PKM|NAXD|NAXE|NMNAT3
GO Biological Processes	GO:0031113	regulation of microtubule polymerization	-2.5	8	MAPT|NUMA1|CLIP1|CKAP5|CLASP1|CLIP3|GBA2|NAV3
GO Biological Processes	GO:0070932	histone H3 deacetylation	-2.5	5	PER1|HDAC3|HDAC5|SIRT1|HDAC7
GO Biological Processes	GO:0016082	synaptic vesicle priming	-2.5	5	SNAP25|SYNJ1|SV2A|UNC13A|STXBP5
GO Biological Processes	GO:0060627	regulation of vesicle-mediated transport	-2.5	39	ABCA2|BICD1|CLN3|SEPTIN1|GSK3B|PPP3CA|SH3GL2|SYP|TUB|VEGFA|PPFIA2|CADPS|VAMP4|RPH3AL|TNK2|LYPLA1|RIMS1|SCFD1|CLASP1|ATP13A2|NCS1|CLIP3|APPL1|PCLO|STX18|APPL2|RUFY2|VPS11|C12orf4|SNX6|MCTP1|PGAP1|TRIM9|ANKRD13B|STXBP5|SIRPA|LGI3|ANKRD13D|MYO18A
GO Biological Processes	GO:0048172	regulation of short-term neuronal synaptic plasticity	-2.5	4	CLN3|SLC8A2|SYP|SLC4A10
GO Biological Processes	GO:1904377	positive regulation of protein localization to cell periphery	-2.5	9	CLN3|EPB41L2|NUMA1|PIK3R1|PTPN9|SPTBN1|SQSTM1|CLIP3|PPP1R9B
GO Biological Processes	GO:0043632	modification-dependent macromolecule catabolic process	-2.4	48	ARNTL|GSK3B|MAP1A|NEDD8|MAPK9|PSMA7|PSMD4|PSME2|RNF5|FBXW4|TTC3|UCHL1|UFD1|USP4|USP11|SQSTM1|TRIP12|RNF40|USP3|KAT5|PLK2|TLK2|EXOSC8|TRIM2|SIRT1|FBXO22|RNF115|ANAPC2|PCYOX1|SGTB|UBE2R2|HACE1|RMND5B|NDFIP1|SHARPIN|ITCH|USP44|KLHL22|UBE3B|MVB12A|TRIM9|AGAP3|UBE2J2|NTAN1|ZFAND2B|UBR1|RNF144B|RNF175
GO Biological Processes	GO:0006836	neurotransmitter transport	-2.4	23	ASIC1|GSK3B|ICA1|MEF2C|SLC6A8|SNAP25|SYP|PPFIA2|CADPS|SYNJ1|SNCAIP|SV2A|RIMS1|UNC13A|PIP5K1C|NCS1|BLOC1S6|PCLO|SLC38A7|SNX6|MCTP1|TRIM9|STXBP5
GO Biological Processes	GO:0016573	histone acetylation	-2.4	16	APBB1|GTF2B|PER1|MAP3K7|RUVBL1|HDAC5|KAT5|BRD8|MSL3|SIRT1|ING4|LEF1|PHF20|ACTL6B|GLYR1|SGF29
GO Biological Processes	GO:0031112	positive regulation of microtubule polymerization or depolymerization	-2.4	6	MAPT|NUMA1|CLIP1|CKAP5|CLASP1|NAV3
GO Biological Processes	GO:0019941	modification-dependent protein catabolic process	-2.4	47	ARNTL|GSK3B|MAP1A|NEDD8|MAPK9|PSMA7|PSMD4|PSME2|RNF5|FBXW4|TTC3|UCHL1|UFD1|USP4|USP11|SQSTM1|TRIP12|RNF40|USP3|KAT5|PLK2|TLK2|TRIM2|SIRT1|FBXO22|RNF115|ANAPC2|PCYOX1|SGTB|UBE2R2|HACE1|RMND5B|NDFIP1|SHARPIN|ITCH|USP44|KLHL22|UBE3B|MVB12A|TRIM9|AGAP3|UBE2J2|NTAN1|ZFAND2B|UBR1|RNF144B|RNF175
GO Biological Processes	GO:0018394	peptidyl-lysine acetylation	-2.3	17	APBB1|GTF2B|PER1|MAP3K7|RUVBL1|HDAC5|KAT5|BRD8|MSL3|SMC5|SIRT1|ING4|LEF1|PHF20|ACTL6B|GLYR1|SGF29
GO Biological Processes	GO:0060998	regulation of dendritic spine development	-2.3	10	KIF1A|CAMK2B|DBN1|MEF2C|PPFIA2|KALRN|PLK2|SHANK2|FSTL4|ZMYND8
GO Biological Processes	GO:1904781	positive regulation of protein localization to centrosome	-2.3	3	BICD1|GSK3B|CEP250
GO Biological Processes	GO:0034115	negative regulation of heterotypic cell-cell adhesion	-2.3	3	MBP|KLF4|WNK1
GO Biological Processes	GO:0070587	regulation of cell-cell adhesion involved in gastrulation	-2.3	3	MBP|KLF4|WNK1
GO Biological Processes	GO:0051656	establishment of organelle localization	-2.2	39	KIF1A|BICD1|CHGA|CLN3|DYNC1I1|GSK3B|IRAG2|MAPT|NUMA1|PCM1|PEX14|SNAP25|SYP|TESK1|PPFIA2|CADPS|SYNJ1|SV2A|LRPPRC|RIMS1|UNC13A|KIF1B|SCFD1|CLASP1|PIP5K1C|NCS1|BLOC1S6|PCLO|TMEM230|PINX1|AP1AR|C12orf4|ARHGAP21|SNX6|TRIM46|RHOT2|TRIM9|STXBP5|SPICE1
GO Biological Processes	GO:0006511	ubiquitin-dependent protein catabolic process	-2.2	46	ARNTL|GSK3B|MAP1A|NEDD8|MAPK9|PSMA7|PSMD4|PSME2|RNF5|FBXW4|TTC3|UCHL1|UFD1|USP4|USP11|SQSTM1|TRIP12|RNF40|USP3|KAT5|PLK2|TLK2|TRIM2|SIRT1|FBXO22|RNF115|ANAPC2|SGTB|UBE2R2|HACE1|RMND5B|NDFIP1|SHARPIN|ITCH|USP44|KLHL22|UBE3B|MVB12A|TRIM9|AGAP3|UBE2J2|NTAN1|ZFAND2B|UBR1|RNF144B|RNF175
GO Biological Processes	GO:0051650	establishment of vesicle localization	-2.2	26	KIF1A|CLN3|DYNC1I1|GSK3B|IRAG2|SNAP25|SYP|TESK1|PPFIA2|CADPS|SYNJ1|SV2A|RIMS1|UNC13A|KIF1B|SCFD1|CLASP1|PIP5K1C|NCS1|BLOC1S6|PCLO|TMEM230|AP1AR|TRIM46|TRIM9|STXBP5
GO Biological Processes	GO:0090398	cellular senescence	-2.2	9	ARNTL|MAPK14|MAPKAPK5|PLK2|SMC5|SIRT1|ULK3|SMC6|YPEL3
GO Biological Processes	GO:1903076	regulation of protein localization to plasma membrane	-2.2	11	AP2M1|CLN3|PIK3R1|PPP2R5A|PTPN9|SPTBN1|SQSTM1|LYPLA1|CLIP3|APPL1|PPP1R9B
GO Biological Processes	GO:0090128	regulation of synapse maturation	-2.2	4	CAMK2B|ADGRL1|CLSTN1|ANAPC2
GO Biological Processes	GO:0007035	vacuolar acidification	-2.2	5	ATP6V0A1|CLN3|ATP6V0D1|DMXL2|ROGDI
GO Biological Processes	GO:0000460	maturation of 5.8S rRNA	-2.1	6	EXOSC8|BOP1|PES1|EXOSC4|KRI1|MAK16
GO Biological Processes	GO:0010975	regulation of neuron projection development	-2.1	38	ADCY6|KIF1A|CAMK2B|CAMK2G|DBN1|FN1|GAK|GSK3B|MAG|MAPT|MCF2|MEF2C|PPP3CA|PTPN9|SNAP25|VEGFA|PPFIA2|KALRN|KLF4|FUT9|PLK2|SHANK2|RIMS1|UNC13A|FSTL4|NCS1|ZMYND8|NSMF|NPTN|ANAPC2|LRRC7|SHTN1|SEMA6D|TRIM46|RTN4IP1|RNF157|PLK5|CPNE9
GO Biological Processes	GO:0140056	organelle localization by membrane tethering	-2.1	17	CETN2|CLN3|PCM1|SNAP25|TUBA1A|CCP110|CKAP5|AHCYL1|CEP250|UNC13A|PACS2|SCFD1|CLASP1|BLOC1S6|B9D1|VPS11|CEP70
GO Biological Processes	GO:0050773	regulation of dendrite development	-2.1	15	KIF1A|CAMK2B|DBN1|GSK3B|MEF2C|PPP3CA|PPFIA2|KALRN|PLK2|SHANK2|FSTL4|ZMYND8|NSMF|ANAPC2|RTN4IP1
GO Biological Processes	GO:2000322	regulation of glucocorticoid receptor signaling pathway	-2.1	3	ARNTL|CRY1|PER1
GO Biological Processes	GO:0070586	cell-cell adhesion involved in gastrulation	-2.1	3	MBP|KLF4|WNK1
GO Biological Processes	GO:0030388	fructose 1,6-bisphosphate metabolic process	-2.1	3	ALDOC|PFKL|PFKP
GO Biological Processes	GO:0060074	synapse maturation	-2.1	5	CAMK2B|PALM|ADGRL1|CLSTN1|ANAPC2
GO Biological Processes	GO:0034453	microtubule anchoring	-2.1	5	BICD1|PCM1|PEX14|CLASP1|BCCIP
GO Biological Processes	GO:0097484	dendrite extension	-2.1	6	SH3GL2|RIMS1|UNC13A|TMEM108|RNF157|CPNE9
GO Biological Processes	GO:0016575	histone deacetylation	-2.1	10	CAMK2D|PER1|VEGFA|HDAC3|HDAC5|MSL3|SIRT1|HDAC7|RCOR3|MIER1
GO Biological Processes	GO:0009142	nucleoside triphosphate biosynthetic process	-2.1	17	AK1|ALDOC|ATP5F1B|CAD|CTPS1|ENO2|IMPDH2|NME3|PFKFB2|PFKL|PFKP|PKM|TBPL1|NUP93|STOML2|ANTKMT|JMJD8
GO Biological Processes	GO:0043535	regulation of blood vessel endothelial cell migration	-2	10	ATP5F1B|MAPK14|MEF2C|NF1|VEGFA|KLF4|HDAC5|PLK2|SIRT1|HDAC7
GO Biological Processes	GO:1905508	protein localization to microtubule organizing center	-2	6	BICD1|GSK3B|NUMA1|PCM1|CEP250|WRAP73
GO Biological Processes	GO:1903672	positive regulation of sprouting angiogenesis	-2	6	PKM|VEGFA|KLF4|PLK2|HDAC7|JMJD8
GO Biological Processes	GO:1900015	regulation of cytokine production involved in inflammatory response	-2	6	MAPK14|PER1|APPL1|APPL2|CHID1|SIRPA
GO Biological Processes	GO:0006007	glucose catabolic process	-2	6	ALDOC|ENO2|PFKFB2|PFKL|PFKP|PKM
GO Biological Processes	GO:0097502	mannosylation	-2	6	POMT2|ALG1|ALG8|ALG9|DPY19L3|DPY19L4
GO Biological Processes	GO:1990138	neuron projection extension	-2	16	DBN1|FN1|GSK3B|MAG|MAPT|SH3GL2|VEGFA|RIMS1|UNC13A|ANAPC2|SHTN1|TMEM108|SEMA6D|TRIM46|RNF157|CPNE9
Hallmark Gene Sets	M5893	HALLMARK MITOTIC SPINDLE	-2.1	19	EPB41L2|MAP3K11|NF1|NUMA1|PCM1|CLIP1|SPTBN1|SORBS2|RASAL2|CKAP5|ARHGEF11|LRPPRC|CEP250|KIF1B|CLASP1|RHOT2|TUBGCP5|SHROOM1|PPP4R2
KEGG Pathway	M00055	N-glycan precursor biosynthesis	-2.3	4	ALG1|ALG8|ALG9|ALG13
KEGG Pathway	hsa_M00055	N-glycan precursor biosynthesis	-2.3	4	ALG1|ALG8|ALG9|ALG13
KEGG Pathway	ko00051	Fructose and mannose metabolism	-2.3	6	ALDOC|PFKFB2|PFKL|PFKP|GFUS|GMPPB
KEGG Pathway	hsa_M00001	Glycolysis (Embden-Meyerhof pathway), glucose => pyruvate	-2.3	5	ALDOC|ENO2|PFKL|PFKP|PKM
KEGG Pathway	M00001	Glycolysis (Embden-Meyerhof pathway), glucose => pyruvate	-2.3	5	ALDOC|ENO2|PFKL|PFKP|PKM
KEGG Pathway	hsa04750	inflammatory mediator regulation of trp channels	-2.1	10	ASIC1|ADCY6|CAMK2B|CAMK2D|CAMK2G|MAPK14|PIK3R1|MAPK11|MAPK9|CLSTN1
Reactome Gene Sets	R-HSA-5673000	RAF activation	-3.5	8	CAMK2B|CAMK2D|CAMK2G|MARK3|MAP3K11|PPP2R5A|RAF1|MRAS
Reactome Gene Sets	R-HSA-446193	Biosynthesis of the N-glycan precursor (dolichol lipid-linked oligosaccharide, LLO) and transfer to a nascent protein	-2.6	11	ST8SIA1|GFUS|SLC35A1|GMPPB|ST6GALNAC6|ALG1|ALG8|ALG9|ALG13|NPL|NUDT14
Reactome Gene Sets	R-HSA-1483257	Phospholipid metabolism	-2.6	20	CHKB|INPP4A|PIK3R1|SBF1|PIP5K1A|GNPAT|DGAT1|SYNJ1|PTDSS1|STARD10|DDHD2|PIP5K1C|PNPLA8|ETNK2|GPCPD1|STARD7|PITPNM2|GDPD5|PIP4P1|GDPD1
Reactome Gene Sets	R-HSA-9006925	Intracellular signaling by second messengers	-2.4	26	ADCY6|CAMK2B|CAMK2D|CAMK2G|CHD3|GSK3B|PIK3R1|PPP2R5A|PRKAR1B|PSMA7|PSMD4|PSME2|RBBP4|RPS6KB2|PIP5K1A|HDAC3|NRG2|HDAC5|AHCYL1|SCMH1|PIP5K1C|HDAC7|TNRC6C|PHC3|MAF1|COMMD3-BMI1
Reactome Gene Sets	R-HSA-8943724	Regulation of PTEN gene transcription	-2.3	9	CHD3|RBBP4|HDAC3|HDAC5|SCMH1|HDAC7|PHC3|MAF1|COMMD3-BMI1
Reactome Gene Sets	R-HSA-5578775	Ion homeostasis	-2.3	8	ATP2B2|CAMK2B|CAMK2D|CAMK2G|SLC8A2|SLC8A1|TRPC1|AHCYL1
Reactome Gene Sets	R-HSA-6802955	Paradoxical activation of RAF signaling by kinase inactive BRAF	-2.3	7	CAMK2B|CAMK2D|CAMK2G|FN1|MARK3|MAP3K11|RAF1
Reactome Gene Sets	R-HSA-6802946	Signaling by moderate kinase activity BRAF mutants	-2.3	7	CAMK2B|CAMK2D|CAMK2G|FN1|MARK3|MAP3K11|RAF1
Reactome Gene Sets	R-HSA-9649948	Signaling downstream of RAS mutants	-2.3	7	CAMK2B|CAMK2D|CAMK2G|FN1|MARK3|MAP3K11|RAF1
Reactome Gene Sets	R-HSA-6802949	Signaling by RAS mutants	-2.3	7	CAMK2B|CAMK2D|CAMK2G|FN1|MARK3|MAP3K11|RAF1
Reactome Gene Sets	R-HSA-6802957	Oncogenic MAPK signaling	-2.1	10	CAMK2B|CAMK2D|CAMK2G|FN1|MARK3|MAP3K11|NF1|RAF1|PAPSS1|MRAS
Reactome Gene Sets	R-HSA-111932	CaMK IV-mediated phosphorylation of CREB	-2.1	3	CAMK2B|CAMK2D|CAMK2G
Reactome Gene Sets	R-HSA-2559580	Oxidative Stress Induced Senescence	-2	9	MAPK14|MAPK11|MAPK9|RBBP4|MAPKAPK5|SCMH1|TNRC6C|PHC3|COMMD3-BMI1
Reactome Gene Sets	R-HSA-2262752	Cellular responses to stress	-2	36	CAMK2B|CAMK2D|CAMK2G|MAPK14|DYNC1I1|DYNC1LI2|GSK3B|MAPK11|MAPK9|PSMA7|PSMD4|PSME2|RBBP4|RPL12|RPS18|VEGFA|TUBA1A|MAPKAPK5|ATP6V0D1|ATP6V1F|NUP93|KAT5|NPRL2|SCMH1|SIRT1|RPL13A|UBN1|ANAPC2|HSPA14|FNIP2|TNRC6C|WDR59|PHC3|RPL22L1|CASTOR2|COMMD3-BMI1
WikiPathways	WP4148	Splicing factor NOVA regulated synaptic proteins	-4.3	10	CAMK2G|EPB41L1|EPB41L2|MAPK9|GPHN|CLSTN1|EPB41L3|NCDN|CLASP1|CADM3
WikiPathways	WP3298	Melatonin metabolism and effects	-2.5	6	ARNTL|CRY1|GSK3B|PER1|PER3|SIRT1
WikiPathways	WP2795	Cardiac Hypertrophic Response	-2.3	8	CAMK2D|MAPK14|GSK3B|PPP3CA|RAF1|MAP3K7|HDAC5|HDAC7
WikiPathways	WP3888	VEGFA-VEGFR2 Signaling Pathway	-2.3	34	ACP1|CALU|MAPK14|EPRS1|FN1|GSK3B|MEF2C|PIK3R1|PPP3CA|MAPK9|PSMD4|PTPN9|RAF1|SLC8A1|TPM3|TRPC1|VAV2|VEGFA|SLC25A11|MAPKAPK5|ADAM9|SYNJ1|ATP6V0D1|LRRFIP2|FXR2|CDC42BPB|HDAC5|PRRC2C|RPL13A|EPN1|HDAC7|LUC7L|SEMA6D|ITCH
WikiPathways	WP23	B Cell Receptor Signaling Pathway	-2.1	11	MAPK14|GSK3B|GTF2I|MEF2C|PIK3R1|MAPK9|RAF1|MAP3K7|VAV2|PIP5K1A|PIP5K1C

## Sheet: liver
Category	GO	Description	LogP	Count	Hits
GO Biological Processes	GO:0044282	small molecule catabolic process	-8.3	29	ABAT|ACAA1|ALDH2|ALDOB|ARG1|AUH|DECR1|TYMP|GK|GPT|GSTZ1|HMGCL|FOXK2|PCBD1|PCK2|PFKL|TDO2|ALDH5A1|ACOX2|KMO|ABHD2|QPRT|HAAO|ECHDC2|LONP2|ACAD11|AFMID|LDHD|NUDT7
GO Biological Processes	GO:0046395	carboxylic acid catabolic process	-8	23	ABAT|ACAA1|ARG1|AUH|DECR1|GPT|GSTZ1|HMGCL|PCBD1|PCK2|TDO2|ALDH5A1|ACOX2|KMO|ABHD2|QPRT|HAAO|ECHDC2|LONP2|ACAD11|AFMID|LDHD|NUDT7
GO Biological Processes	GO:0016054	organic acid catabolic process	-8	23	ABAT|ACAA1|ARG1|AUH|DECR1|GPT|GSTZ1|HMGCL|PCBD1|PCK2|TDO2|ALDH5A1|ACOX2|KMO|ABHD2|QPRT|HAAO|ECHDC2|LONP2|ACAD11|AFMID|LDHD|NUDT7
GO Biological Processes	GO:0006520	cellular amino acid metabolic process	-7.9	26	ABAT|ARG1|ASL|ASS1|AUH|BAAT|CPS1|GCLC|GPT|GSTZ1|HMGCL|KARS1|PCBD1|PSMC3|PTS|TDO2|ALDH5A1|KMO|AIMP1|HAAO|PPA2|GNMT|PYCR3|CARS2|AFMID|TTC36
GO Biological Processes	GO:0042537	benzene-containing compound metabolic process	-7	7	ACAA1|CYP2E1|GSTM3|TDO2|KMO|HAAO|AFMID
GO Biological Processes	GO:1901605	alpha-amino acid metabolic process	-7	19	ARG1|ASL|ASS1|AUH|BAAT|CPS1|GCLC|GPT|GSTZ1|HMGCL|PCBD1|TDO2|ALDH5A1|KMO|HAAO|GNMT|PYCR3|AFMID|TTC36
GO Biological Processes	GO:2000257	regulation of protein activation cascade	-5.5	8	A2M|SERPINC1|C4A|C4BPB|C5|CPB2|CFI|VSIG4
GO Biological Processes	GO:0072376	protein activation cascade	-5.4	10	A2M|SERPINC1|C4A|C4BPB|C5|CPB2|FGB|FN1|CFI|VSIG4
GO Biological Processes	GO:0072329	monocarboxylic acid catabolic process	-5.3	13	ABAT|ACAA1|AUH|DECR1|PCK2|ALDH5A1|ACOX2|ABHD2|ECHDC2|LONP2|ACAD11|LDHD|NUDT7
GO Biological Processes	GO:0002526	acute inflammatory response	-5.2	11	A2M|ASS1|SERPINC1|C4A|C4BPB|C5|CPB2|FN1|CFI|VSIG4|CREB3L3
GO Biological Processes	GO:0009063	cellular amino acid catabolic process	-5.2	12	ABAT|ARG1|AUH|GPT|GSTZ1|HMGCL|PCBD1|TDO2|ALDH5A1|KMO|HAAO|AFMID
GO Biological Processes	GO:0002920	regulation of humoral immune response	-5	8	A2M|C4A|C4BPB|C5|CPB2|HPX|CFI|VSIG4
GO Biological Processes	GO:0000050	urea cycle	-4.7	4	ARG1|ASL|ASS1|CPS1
GO Biological Processes	GO:0051186	cofactor metabolic process	-4.7	27	ALDOB|BAAT|CYB5A|GCLC|GSTM3|GSTZ1|HBA1|HMGCL|HPX|FOXK2|MOCS1|PCBD1|PCK2|PFKFB1|PFKL|PRKAA1|PTS|TDO2|KMO|QPRT|HAAO|GNMT|COQ8B|AFMID|NUDT7|GSTK1|D2HGDH
GO Biological Processes	GO:0009072	aromatic amino acid family metabolic process	-4.6	7	GSTZ1|PCBD1|TDO2|KMO|HAAO|AFMID|TTC36
GO Biological Processes	GO:0030449	regulation of complement activation	-4.5	7	A2M|C4A|C4BPB|C5|CPB2|CFI|VSIG4
GO Biological Processes	GO:0009074	aromatic amino acid family catabolic process	-4.5	6	GSTZ1|PCBD1|TDO2|KMO|HAAO|AFMID
GO Biological Processes	GO:0019627	urea metabolic process	-4.5	4	ARG1|ASL|ASS1|CPS1
GO Biological Processes	GO:0071941	nitrogen cycle metabolic process	-4.5	4	ARG1|ASL|ASS1|CPS1
GO Biological Processes	GO:0002673	regulation of acute inflammatory response	-4.4	8	A2M|C4A|C4BPB|C5|CPB2|CFI|VSIG4|CREB3L3
GO Biological Processes	GO:0006732	coenzyme metabolic process	-4.4	21	ALDOB|BAAT|CYB5A|GSTZ1|HMGCL|FOXK2|MOCS1|PCBD1|PCK2|PFKFB1|PFKL|PRKAA1|PTS|TDO2|KMO|QPRT|HAAO|GNMT|COQ8B|AFMID|NUDT7
GO Biological Processes	GO:1901606	alpha-amino acid catabolic process	-4.3	10	ARG1|AUH|GPT|GSTZ1|HMGCL|PCBD1|TDO2|KMO|HAAO|AFMID
GO Biological Processes	GO:0006569	tryptophan catabolic process	-4.3	4	TDO2|KMO|HAAO|AFMID
GO Biological Processes	GO:0042436	indole-containing compound catabolic process	-4.3	4	TDO2|KMO|HAAO|AFMID
GO Biological Processes	GO:0046218	indolalkylamine catabolic process	-4.3	4	TDO2|KMO|HAAO|AFMID
GO Biological Processes	GO:1901361	organic cyclic compound catabolic process	-4.2	29	ACAA1|ALDOB|TYMP|GSTZ1|FOXK2|MYD88|YBX1|PCBD1|PFKFB1|PFKL|PRKAA1|PSMC3|RPL11|RPL18A|RPS9|RPS14|TDO2|ANP32A|KMO|PABPC4|QPRT|HAAO|RPL13A|LSM1|DCPS|UPF3B|HELZ2|AFMID|NUDT7
GO Biological Processes	GO:0019439	aromatic compound catabolic process	-4.1	28	ACAA1|ALDOB|TYMP|GSTZ1|FOXK2|MYD88|YBX1|PCBD1|PFKFB1|PFKL|PRKAA1|PSMC3|RPL11|RPL18A|RPS9|RPS14|TDO2|ANP32A|KMO|PABPC4|HAAO|RPL13A|LSM1|DCPS|UPF3B|HELZ2|AFMID|NUDT7
GO Biological Processes	GO:0009435	NAD biosynthetic process	-4.1	7	ALDOB|FOXK2|PFKL|KMO|QPRT|HAAO|AFMID
GO Biological Processes	GO:0044242	cellular lipid catabolic process	-4	14	ACAA1|APOC1|AUH|CPS1|DECR1|LRP1|PCK2|ACOX2|ABHD2|SIRT2|ECHDC2|LONP2|ACAD11|NUDT7
GO Biological Processes	GO:0046874	quinolinate metabolic process	-3.9	3	KMO|QPRT|HAAO
GO Biological Processes	GO:0045916	negative regulation of complement activation	-3.9	3	A2M|C4BPB|VSIG4
GO Biological Processes	GO:2000258	negative regulation of protein activation cascade	-3.9	3	A2M|C4BPB|VSIG4
GO Biological Processes	GO:0006568	tryptophan metabolic process	-3.9	4	TDO2|KMO|HAAO|AFMID
GO Biological Processes	GO:0019674	NAD metabolic process	-3.9	8	ALDOB|FOXK2|PCK2|PFKL|KMO|QPRT|HAAO|AFMID
GO Biological Processes	GO:0009062	fatty acid catabolic process	-3.9	10	ACAA1|AUH|DECR1|PCK2|ACOX2|ABHD2|ECHDC2|LONP2|ACAD11|NUDT7
GO Biological Processes	GO:0006956	complement activation	-3.8	7	A2M|C4A|C4BPB|C5|CPB2|CFI|VSIG4
GO Biological Processes	GO:0006959	humoral immune response	-3.7	10	A2M|C4A|C4BPB|C5|CPB2|FGB|HPX|CFI|TF|VSIG4
GO Biological Processes	GO:0002921	negative regulation of humoral immune response	-3.6	3	A2M|C4BPB|VSIG4
GO Biological Processes	GO:0002250	adaptive immune response	-3.6	15	ARG1|AZGP1|C4A|C4BPB|C5|CD79B|FCER1G|FGB|FGL1|HPX|CFI|MYD88|LAT2|RIPK2|IL33
GO Biological Processes	GO:0032787	monocarboxylic acid metabolic process	-3.6	24	ABAT|ACAA1|ALDOB|APOC1|AUH|BAAT|CYP2E1|DECR1|GSTZ1|FOXK2|PCK2|PFKFB1|PFKL|PRKAA1|ALDH5A1|ACOX2|KMO|ABHD2|HAAO|ECHDC2|LONP2|ACAD11|LDHD|NUDT7
GO Biological Processes	GO:0046700	heterocycle catabolic process	-3.5	26	ALDOB|TYMP|FOXK2|MYD88|YBX1|PFKFB1|PFKL|PRKAA1|PSMC3|RPL11|RPL18A|RPS9|RPS14|TDO2|ANP32A|KMO|PABPC4|QPRT|HAAO|RPL13A|LSM1|DCPS|UPF3B|HELZ2|AFMID|NUDT7
GO Biological Processes	GO:0006586	indolalkylamine metabolic process	-3.5	4	TDO2|KMO|HAAO|AFMID
GO Biological Processes	GO:0044270	cellular nitrogen compound catabolic process	-3.5	26	ALDOB|TYMP|FOXK2|MYD88|YBX1|PFKFB1|PFKL|PRKAA1|PSMC3|RPL11|RPL18A|RPS9|RPS14|TDO2|ANP32A|KMO|PABPC4|QPRT|HAAO|RPL13A|LSM1|DCPS|UPF3B|HELZ2|AFMID|NUDT7
GO Biological Processes	GO:0043648	dicarboxylic acid metabolic process	-3.4	8	ASS1|GCLC|PCK2|ALDH5A1|KMO|QPRT|HAAO|D2HGDH
GO Biological Processes	GO:0034354	'de novo' NAD biosynthetic process from tryptophan	-3.4	3	KMO|HAAO|AFMID
GO Biological Processes	GO:0009064	glutamine family amino acid metabolic process	-3.4	7	ARG1|ASL|ASS1|CPS1|GCLC|ALDH5A1|PYCR3
GO Biological Processes	GO:0002455	humoral immune response mediated by circulating immunoglobulin	-3.4	5	C4A|C4BPB|C5|HPX|CFI
GO Biological Processes	GO:0009108	coenzyme biosynthetic process	-3.3	14	ALDOB|GSTZ1|FOXK2|MOCS1|PCBD1|PFKFB1|PFKL|PRKAA1|PTS|KMO|QPRT|HAAO|COQ8B|AFMID
GO Biological Processes	GO:0006625	protein targeting to peroxisome	-3.2	7	ACAA1|BAAT|HMGCL|ACOX2|LONP2|NUDT7|GSTK1
GO Biological Processes	GO:0072662	protein localization to peroxisome	-3.2	7	ACAA1|BAAT|HMGCL|ACOX2|LONP2|NUDT7|GSTK1
GO Biological Processes	GO:0072663	establishment of protein localization to peroxisome	-3.2	7	ACAA1|BAAT|HMGCL|ACOX2|LONP2|NUDT7|GSTK1
GO Biological Processes	GO:0016042	lipid catabolic process	-3.2	15	ACAA1|APOC1|AUH|CPS1|DECR1|LRP1|PCK2|PRKAA1|ACOX2|ABHD2|SIRT2|ECHDC2|LONP2|ACAD11|NUDT7
GO Biological Processes	GO:0043574	peroxisomal transport	-3.2	7	ACAA1|BAAT|HMGCL|ACOX2|LONP2|NUDT7|GSTK1
GO Biological Processes	GO:0034627	'de novo' NAD biosynthetic process	-3.2	3	KMO|HAAO|AFMID
GO Biological Processes	GO:0042430	indole-containing compound metabolic process	-3.2	4	TDO2|KMO|HAAO|AFMID
GO Biological Processes	GO:0002697	regulation of immune effector process	-3.1	15	A2M|ARG1|AZGP1|C4A|C4BPB|C5|CPB2|FES|RAPGEF1|HPX|CFI|UFD1|RIPK2|VSIG4|IL33
GO Biological Processes	GO:0001889	liver development	-3.1	9	ARG1|ASS1|BAAT|CPB2|CPS1|FGL1|HMGCL|PCK2|TAF10
GO Biological Processes	GO:0042594	response to starvation	-3	11	ALB|CPS1|GPT|HMGCL|FOXK2|PCK2|PFKFB1|PRKAA1|RRAGB|NPRL2|SH3GLB1
GO Biological Processes	GO:0010043	response to zinc ion	-3	5	ARG1|ASS1|CPS1|HAAO|D2HGDH
GO Biological Processes	GO:0061008	hepaticobiliary system development	-3	9	ARG1|ASS1|BAAT|CPB2|CPS1|FGL1|HMGCL|PCK2|TAF10
GO Biological Processes	GO:0042402	cellular biogenic amine catabolic process	-3	4	TDO2|KMO|HAAO|AFMID
GO Biological Processes	GO:0006635	fatty acid beta-oxidation	-3	7	ACAA1|AUH|DECR1|ACOX2|ECHDC2|LONP2|ACAD11
GO Biological Processes	GO:0055114	oxidation-reduction process	-3	20	ACAA1|ALDH2|ALDOB|AUH|CYB5A|DECR1|FOXK2|NDUFA6|NDUFV3|PCK2|PFKL|PRKAA1|UQCRH|ACOX2|UQCR11|HAAO|GNMT|ECHDC2|LONP2|ACAD11
GO Biological Processes	GO:0000184	nuclear-transcribed mRNA catabolic process, nonsense-mediated decay	-2.9	7	RPL11|RPL18A|RPS9|RPS14|RPL13A|UPF3B|HELZ2
GO Biological Processes	GO:0002460	adaptive immune response based on somatic recombination of immune receptors built from immunoglobulin superfamily domains	-2.9	11	ARG1|AZGP1|C4A|C4BPB|C5|FCER1G|HPX|CFI|MYD88|RIPK2|IL33
GO Biological Processes	GO:0072378	blood coagulation, fibrin clot formation	-2.9	4	A2M|SERPINC1|FGB|FN1
GO Biological Processes	GO:0009310	amine catabolic process	-2.9	4	TDO2|KMO|HAAO|AFMID
GO Biological Processes	GO:0070189	kynurenine metabolic process	-2.9	3	TDO2|KMO|AFMID
GO Biological Processes	GO:0070365	hepatocyte differentiation	-2.9	3	CPS1|PCK2|TAF10
GO Biological Processes	GO:0019395	fatty acid oxidation	-2.8	8	ACAA1|AUH|DECR1|PRKAA1|ACOX2|ECHDC2|LONP2|ACAD11
GO Biological Processes	GO:0051188	cofactor biosynthetic process	-2.8	15	ALDOB|GCLC|GSTZ1|FOXK2|MOCS1|PCBD1|PFKFB1|PFKL|PRKAA1|PTS|KMO|QPRT|HAAO|COQ8B|AFMID
GO Biological Processes	GO:0010955	negative regulation of protein processing	-2.8	4	A2M|C4BPB|CPB2|VSIG4
GO Biological Processes	GO:1903318	negative regulation of protein maturation	-2.8	4	A2M|C4BPB|CPB2|VSIG4
GO Biological Processes	GO:0009410	response to xenobiotic stimulus	-2.8	11	ABAT|ACAA1|ARG1|ASS1|BAAT|CPS1|CYP2E1|GSTM3|PCK2|PRKAA1|TDO2
GO Biological Processes	GO:0051604	protein maturation	-2.8	14	A2M|C4A|C4BPB|C5|CPB2|FGB|CFI|RIPK2|VSIG4|NAA20|YAE1|LONP2|SEC11C|CISD3
GO Biological Processes	GO:0019359	nicotinamide nucleotide biosynthetic process	-2.8	9	ALDOB|FOXK2|PFKFB1|PFKL|PRKAA1|KMO|QPRT|HAAO|AFMID
GO Biological Processes	GO:0019363	pyridine nucleotide biosynthetic process	-2.8	9	ALDOB|FOXK2|PFKFB1|PFKL|PRKAA1|KMO|QPRT|HAAO|AFMID
GO Biological Processes	GO:0006605	protein targeting	-2.8	17	ACAA1|BAAT|HMGCL|PRKAA1|RPL11|RPL18A|RPS9|RPS14|ACOX2|EDEM1|RPL13A|SH3GLB1|RNF31|RTP3|LONP2|NUDT7|GSTK1
GO Biological Processes	GO:0032722	positive regulation of chemokine production	-2.7	5	C5|LRP1|MYD88|RIPK2|IL33
GO Biological Processes	GO:0031667	response to nutrient levels	-2.7	17	ALB|ARG1|ASS1|SERPINC1|CPS1|FES|GPT|HMGCL|FOXK2|PCK2|PFKFB1|PRKAA1|MKKS|RRAGB|NPRL2|SIRT2|SH3GLB1
GO Biological Processes	GO:0034440	lipid oxidation	-2.7	8	ACAA1|AUH|DECR1|PRKAA1|ACOX2|ECHDC2|LONP2|ACAD11
GO Biological Processes	GO:0007031	peroxisome organization	-2.7	7	ACAA1|BAAT|HMGCL|ACOX2|LONP2|NUDT7|GSTK1
GO Biological Processes	GO:0016064	immunoglobulin mediated immune response	-2.7	7	C4A|C4BPB|C5|FCER1G|HPX|CFI|MYD88
GO Biological Processes	GO:0021692	cerebellar Purkinje cell layer morphogenesis	-2.7	3	AGTPBP1|DLL1|COQ8B
GO Biological Processes	GO:0006958	complement activation, classical pathway	-2.7	4	C4A|C4BPB|C5|CFI
GO Biological Processes	GO:0046394	carboxylic acid biosynthetic process	-2.7	17	ALDOB|APOC1|ASL|ASS1|BAAT|CPS1|CYP2E1|GPT|FOXK2|PFKFB1|PFKL|PRKAA1|ACOX2|KMO|ABHD2|HAAO|PYCR3
GO Biological Processes	GO:0002576	platelet degranulation	-2.7	8	A2M|ALB|FGB|FN1|ITIH3|SPP2|TF|TEX264
GO Biological Processes	GO:0098754	detoxification	-2.7	7	ACAA1|ALB|GSTM3|GSTZ1|HBA1|APOM|GSTK1
GO Biological Processes	GO:0019724	B cell mediated immunity	-2.7	7	C4A|C4BPB|C5|FCER1G|HPX|CFI|MYD88
GO Biological Processes	GO:0016053	organic acid biosynthetic process	-2.7	17	ALDOB|APOC1|ASL|ASS1|BAAT|CPS1|CYP2E1|GPT|FOXK2|PFKFB1|PFKL|PRKAA1|ACOX2|KMO|ABHD2|HAAO|PYCR3
GO Biological Processes	GO:0072525	pyridine-containing compound biosynthetic process	-2.7	9	ALDOB|FOXK2|PFKFB1|PFKL|PRKAA1|KMO|QPRT|HAAO|AFMID
GO Biological Processes	GO:0006631	fatty acid metabolic process	-2.7	15	ACAA1|APOC1|AUH|BAAT|CYP2E1|DECR1|GSTZ1|PCK2|PRKAA1|ACOX2|ABHD2|ECHDC2|LONP2|ACAD11|NUDT7
GO Biological Processes	GO:0009117	nucleotide metabolic process	-2.7	24	ALDOB|BAAT|TYMP|GSTZ1|HMGCL|FOXK2|IMPDH2|KARS1|MOCS1|NDUFA6|NDUFV3|PCK2|PFKFB1|PFKL|PRKAA1|TDO2|UQCRH|KMO|UQCR11|PNKP|QPRT|HAAO|AFMID|NUDT7
GO Biological Processes	GO:1901687	glutathione derivative biosynthetic process	-2.6	3	GSTM3|GSTZ1|GSTK1
GO Biological Processes	GO:1901685	glutathione derivative metabolic process	-2.6	3	GSTM3|GSTZ1|GSTK1
GO Biological Processes	GO:0006753	nucleoside phosphate metabolic process	-2.6	24	ALDOB|BAAT|TYMP|GSTZ1|HMGCL|FOXK2|IMPDH2|KARS1|MOCS1|NDUFA6|NDUFV3|PCK2|PFKFB1|PFKL|PRKAA1|TDO2|UQCRH|KMO|UQCR11|PNKP|QPRT|HAAO|AFMID|NUDT7
GO Biological Processes	GO:0070613	regulation of protein processing	-2.6	7	A2M|C4A|C4BPB|C5|CPB2|CFI|VSIG4
GO Biological Processes	GO:0006733	oxidoreduction coenzyme metabolic process	-2.6	11	ALDOB|FOXK2|PCK2|PFKFB1|PFKL|PRKAA1|KMO|QPRT|HAAO|COQ8B|AFMID
GO Biological Processes	GO:1903317	regulation of protein maturation	-2.6	7	A2M|C4A|C4BPB|C5|CPB2|CFI|VSIG4
GO Biological Processes	GO:0009991	response to extracellular stimulus	-2.5	17	ALB|ARG1|ASS1|SERPINC1|CPS1|FES|GPT|HMGCL|FOXK2|PCK2|PFKFB1|PRKAA1|MKKS|RRAGB|NPRL2|SIRT2|SH3GLB1
GO Biological Processes	GO:0045047	protein targeting to ER	-2.5	6	RPL11|RPL18A|RPS9|RPS14|EDEM1|RPL13A
GO Biological Processes	GO:0071548	response to dexamethasone	-2.5	4	ARG1|ASS1|CPS1|PCK2
GO Biological Processes	GO:0045861	negative regulation of proteolysis	-2.5	12	A2M|SERPINC1|C4A|C4BPB|C5|CPB2|ITIH3|LRP1|RPL11|SPP2|VSIG4|TTC36
GO Biological Processes	GO:0019362	pyridine nucleotide metabolic process	-2.5	10	ALDOB|FOXK2|PCK2|PFKFB1|PFKL|PRKAA1|KMO|QPRT|HAAO|AFMID
GO Biological Processes	GO:0046496	nicotinamide nucleotide metabolic process	-2.5	10	ALDOB|FOXK2|PCK2|PFKFB1|PFKL|PRKAA1|KMO|QPRT|HAAO|AFMID
GO Biological Processes	GO:0030258	lipid modification	-2.5	12	ACAA1|APOC1|AUH|CYP2E1|DECR1|PRKAA1|ACOX2|PLPP1|ECHDC2|LONP2|ACAD11|PIP4P1
GO Biological Processes	GO:0009084	glutamine family amino acid biosynthetic process	-2.4	3	ASL|ASS1|PYCR3
GO Biological Processes	GO:0033762	response to glucagon	-2.4	4	ARG1|ASS1|CPS1|PFKFB1
GO Biological Processes	GO:0042737	drug catabolic process	-2.4	7	ALDH2|CYP2E1|GSTZ1|HBA1|PCBD1|PCK2|QPRT
GO Biological Processes	GO:0016485	protein processing	-2.4	11	A2M|C4A|C4BPB|C5|CPB2|FGB|CFI|RIPK2|VSIG4|LONP2|SEC11C
GO Biological Processes	GO:0072599	establishment of protein localization to endoplasmic reticulum	-2.4	6	RPL11|RPL18A|RPS9|RPS14|EDEM1|RPL13A
GO Biological Processes	GO:0072524	pyridine-containing compound metabolic process	-2.3	10	ALDOB|FOXK2|PCK2|PFKFB1|PFKL|PRKAA1|KMO|QPRT|HAAO|AFMID
GO Biological Processes	GO:0006525	arginine metabolic process	-2.3	3	ARG1|ASL|ASS1
GO Biological Processes	GO:0070972	protein localization to endoplasmic reticulum	-2.3	7	RPL11|RPL18A|RPS9|RPS14|GBF1|EDEM1|RPL13A
GO Biological Processes	GO:0002449	lymphocyte mediated immunity	-2.3	9	ARG1|AZGP1|C4A|C4BPB|C5|FCER1G|HPX|CFI|MYD88
GO Biological Processes	GO:0006614	SRP-dependent cotranslational protein targeting to membrane	-2.3	5	RPL11|RPL18A|RPS9|RPS14|RPL13A
GO Biological Processes	GO:0034375	high-density lipoprotein particle remodeling	-2.2	3	ALB|APOC1|APOM
GO Biological Processes	GO:0021680	cerebellar Purkinje cell layer development	-2.2	3	AGTPBP1|DLL1|COQ8B
GO Biological Processes	GO:0034655	nucleobase-containing compound catabolic process	-2.2	21	ALDOB|TYMP|FOXK2|MYD88|YBX1|PFKFB1|PFKL|PRKAA1|PSMC3|RPL11|RPL18A|RPS9|RPS14|ANP32A|PABPC4|RPL13A|LSM1|DCPS|UPF3B|HELZ2|NUDT7
GO Biological Processes	GO:0002698	negative regulation of immune effector process	-2.2	6	A2M|ARG1|C4BPB|UFD1|VSIG4|IL33
GO Biological Processes	GO:0050906	detection of stimulus involved in sensory perception	-2.2	4	AZGP1|MKKS|CEP250|RTP3
GO Biological Processes	GO:0006402	mRNA catabolic process	-2.2	14	MYD88|YBX1|PSMC3|RPL11|RPL18A|RPS9|RPS14|ANP32A|PABPC4|RPL13A|LSM1|DCPS|UPF3B|HELZ2
GO Biological Processes	GO:1990748	cellular detoxification	-2.2	6	ALB|GSTM3|GSTZ1|HBA1|APOM|GSTK1
GO Biological Processes	GO:0021696	cerebellar cortex morphogenesis	-2.2	3	AGTPBP1|DLL1|COQ8B
GO Biological Processes	GO:0006613	cotranslational protein targeting to membrane	-2.1	5	RPL11|RPL18A|RPS9|RPS14|RPL13A
GO Biological Processes	GO:0071377	cellular response to glucagon stimulus	-2	3	ARG1|ASS1|CPS1
GO Biological Processes	GO:0001895	retina homeostasis	-2	4	ALB|AZGP1|TF|MKKS
GO Biological Processes	GO:0006734	NADH metabolic process	-2	4	ALDOB|FOXK2|PCK2|PFKL
GO Biological Processes	GO:0032642	regulation of chemokine production	-2	5	C5|LRP1|MYD88|RIPK2|IL33
GO Biological Processes	GO:0000956	nuclear-transcribed mRNA catabolic process	-2	9	RPL11|RPL18A|RPS9|RPS14|RPL13A|LSM1|DCPS|UPF3B|HELZ2
Hallmark Gene Sets	M5935	HALLMARK FATTY ACID METABOLISM	-4.7	13	ACAA1|ALDH9A1|AUH|DECR1|GSTZ1|HMGCL|PCBD1|PTS|TDO2|HSPH1|ERP29|NCAPH2|D2HGDH
Hallmark Gene Sets	M5934	HALLMARK XENOBIOTIC METABOLISM	-4.4	14	ALDH2|ALDH9A1|ARG1|ASL|CASP6|CYB5A|CYP2E1|GCLC|KARS1|MPP2|PTS|TDO2|ACOX2|GNMT
Hallmark Gene Sets	M5946	HALLMARK COAGULATION	-4.4	11	A2M|APOC1|SERPINC1|CPB2|FN1|CFI|LRP1|TF|ACOX2|MSRB2|SIRT2
Hallmark Gene Sets	M5948	HALLMARK BILE ACID METABOLISM	-3.4	9	ALDH9A1|SLC29A1|PXMP2|SLCO1A2|ABCA9|ABCA8|GNMT|LONP2|GSTK1
Hallmark Gene Sets	M5949	HALLMARK PEROXISOME	-2.4	7	ACAA1|ALB|ALDH9A1|CDK7|HMGCL|LONP2|GSTK1
KEGG Pathway	M00029	Urea cycle	-5.4	4	ARG1|ASL|ASS1|CPS1
KEGG Pathway	hsa_M00029	Urea cycle	-5.4	4	ARG1|ASL|ASS1|CPS1
KEGG Pathway	ko04610	Complement and coagulation cascades	-5	9	A2M|SERPINC1|C4A|C4BPB|C5|CPB2|FGB|CFI|VSIG4
KEGG Pathway	hsa04610	Complement and coagulation cascades	-4.7	9	A2M|SERPINC1|C4A|C4BPB|C5|CPB2|FGB|CFI|VSIG4
KEGG Pathway	ko00220	Arginine biosynthesis	-4.6	5	ARG1|ASL|ASS1|CPS1|GPT
KEGG Pathway	ko00250	Alanine, aspartate and glutamate metabolism	-4.6	6	ABAT|ASL|ASS1|CPS1|GPT|ALDH5A1
KEGG Pathway	ko01230	Biosynthesis of amino acids	-4.2	8	ALDOB|ARG1|ASL|ASS1|CPS1|GPT|PFKL|PYCR3
KEGG Pathway	hsa01230	Biosynthesis of amino acids	-4.2	8	ALDOB|ARG1|ASL|ASS1|CPS1|GPT|PFKL|PYCR3
KEGG Pathway	hsa00380	Tryptophan metabolism	-4.1	7	ALDH2|ALDH9A1|TDO2|KMO|HAAO|AFMID|LDHD
KEGG Pathway	hsa00250	Alanine, aspartate and glutamate metabolism	-4.1	6	ABAT|ASL|ASS1|CPS1|GPT|ALDH5A1
KEGG Pathway	hsa00280	Valine, leucine and isoleucine degradation	-4	7	ABAT|ACAA1|ALDH2|ALDH9A1|AUH|HMGCL|LDHD
KEGG Pathway	hsa00220	Arginine biosynthesis	-3.9	5	ARG1|ASL|ASS1|CPS1|GPT
KEGG Pathway	ko00380	Tryptophan metabolism	-3.8	6	ALDH2|ALDH9A1|TDO2|KMO|HAAO|AFMID
KEGG Pathway	ko00280	Valine, leucine and isoleucine degradation	-3.3	6	ABAT|ACAA1|ALDH2|ALDH9A1|AUH|HMGCL
KEGG Pathway	hsa00790	Folate biosynthesis	-2.8	4	MOCS1|PCBD1|PTS|TDO2
KEGG Pathway	ko04146	Peroxisome	-2.8	7	ACAA1|BAAT|HMGCL|PXMP2|ACOX2|NUDT7|GSTK1
KEGG Pathway	hsa00010	Glycolysis / Gluconeogenesis	-2.7	6	ALDH2|ALDH9A1|ALDOB|PCK2|PFKL|LDHD
KEGG Pathway	hsa04146	Peroxisome	-2.6	7	ACAA1|BAAT|HMGCL|PXMP2|ACOX2|NUDT7|GSTK1
KEGG Pathway	ko00010	Glycolysis / Gluconeogenesis	-2.3	5	ALDH2|ALDH9A1|ALDOB|PCK2|PFKL
KEGG Pathway	ko00620	Pyruvate metabolism	-2.1	4	ALDH2|ALDH9A1|PCK2|LDHD
KEGG Pathway	ko03010	Ribosome	-2	6	RPL11|RPL18A|RPS9|RPS14|RPL13A|MRPS18C
Reactome Gene Sets	R-HSA-71291	Metabolism of amino acids and derivatives	-9	26	ALDH9A1|ARG1|ASL|ASS1|AUH|CPS1|GPT|GSTZ1|KARS1|PCBD1|PSMC3|PXMP2|RPL11|RPL18A|RPS9|RPS14|SLC6A11|TDO2|KMO|AIMP1|HAAO|RPL13A|GNMT|PYCR3|AFMID|SERINC2
Reactome Gene Sets	R-HSA-70635	Urea cycle	-4.7	4	ARG1|ASL|ASS1|CPS1
Reactome Gene Sets	R-HSA-2168880	Scavenging of heme from plasma	-4.5	4	ALB|HBA1|HPX|LRP1
Reactome Gene Sets	R-HSA-71240	Tryptophan catabolism	-3.9	4	TDO2|KMO|HAAO|AFMID
Reactome Gene Sets	R-HSA-2408522	Selenoamino acid metabolism	-3.9	8	KARS1|RPL11|RPL18A|RPS9|RPS14|AIMP1|RPL13A|GNMT
Reactome Gene Sets	R-HSA-9033241	Peroxisomal protein import	-3.4	7	ACAA1|BAAT|HMGCL|ACOX2|LONP2|NUDT7|GSTK1
Reactome Gene Sets	R-HSA-156842	Eukaryotic Translation Elongation	-3.4	6	EEF1B2|RPL11|RPL18A|RPS9|RPS14|RPL13A
Reactome Gene Sets	R-HSA-1799339	SRP-dependent cotranslational protein targeting to membrane	-3.3	7	RPL11|RPL18A|RPN2|RPS9|RPS14|RPL13A|SEC11C
Reactome Gene Sets	R-HSA-888590	GABA synthesis, release, reuptake and degradation	-3.2	3	ABAT|SLC6A11|ALDH5A1
Reactome Gene Sets	R-HSA-977606	Regulation of Complement cascade	-3.2	5	C4A|C4BPB|C5|CPB2|CFI
Reactome Gene Sets	R-HSA-2173782	Binding and Uptake of Ligands by Scavenger Receptors	-3	5	ALB|HBA1|HPX|LRP1|HSPH1
Reactome Gene Sets	R-HSA-156590	Glutathione conjugation	-2.8	4	GCLC|GSTM3|GSTZ1|GSTK1
Reactome Gene Sets	R-HSA-156902	Peptide chain elongation	-2.7	5	RPL11|RPL18A|RPS9|RPS14|RPL13A
Reactome Gene Sets	R-HSA-159418	Recycling of bile acids and salts	-2.7	3	ALB|BAAT|SLCO1A2
Reactome Gene Sets	R-HSA-114608	Platelet degranulation	-2.7	8	A2M|ALB|FGB|FN1|ITIH3|SPP2|TF|TEX264
Reactome Gene Sets	R-HSA-166658	Complement cascade	-2.7	5	C4A|C4BPB|C5|CPB2|CFI
Reactome Gene Sets	R-HSA-192823	Viral mRNA Translation	-2.7	5	RPL11|RPL18A|RPS9|RPS14|RPL13A
Reactome Gene Sets	R-HSA-9609507	Protein localization	-2.7	10	ACAA1|BAAT|CYB5A|HMGCL|PXMP2|ACOX2|LONP2|LDHD|NUDT7|GSTK1
Reactome Gene Sets	R-HSA-8957275	Post-translational protein phosphorylation	-2.6	7	ALB|SERPINC1|C4A|FN1|SPP2|TF|EVA1A
Reactome Gene Sets	R-HSA-76005	Response to elevated platelet cytosolic Ca2+	-2.6	8	A2M|ALB|FGB|FN1|ITIH3|SPP2|TF|TEX264
Reactome Gene Sets	R-HSA-72766	Translation	-2.6	13	EEF1B2|KARS1|RPL11|RPL18A|RPN2|RPS9|RPS14|AIMP1|RPL13A|PPA2|MRPS18C|CARS2|SEC11C
Reactome Gene Sets	R-HSA-72764	Eukaryotic Translation Termination	-2.6	5	RPL11|RPL18A|RPS9|RPS14|RPL13A
Reactome Gene Sets	R-HSA-975956	Nonsense Mediated Decay (NMD) independent of the Exon Junction Complex (EJC)	-2.5	5	RPL11|RPL18A|RPS9|RPS14|RPL13A
Reactome Gene Sets	R-HSA-2408557	Selenocysteine synthesis	-2.5	5	RPL11|RPL18A|RPS9|RPS14|RPL13A
Reactome Gene Sets	R-HSA-927802	Nonsense-Mediated Decay (NMD)	-2.5	6	RPL11|RPL18A|RPS9|RPS14|RPL13A|UPF3B
Reactome Gene Sets	R-HSA-975957	Nonsense Mediated Decay (NMD) enhanced by the Exon Junction Complex (EJC)	-2.5	6	RPL11|RPL18A|RPS9|RPS14|RPL13A|UPF3B
Reactome Gene Sets	R-HSA-381426	Regulation of Insulin-like Growth Factor (IGF) transport and uptake by Insulin-like Growth Factor Binding Proteins (IGFBPs)	-2.4	7	ALB|SERPINC1|C4A|FN1|SPP2|TF|EVA1A
Reactome Gene Sets	R-HSA-72689	Formation of a pool of free 40S subunits	-2.2	5	RPL11|RPL18A|RPS9|RPS14|RPL13A
Reactome Gene Sets	R-HSA-194068	Bile acid and bile salt metabolism	-2.2	4	ALB|BAAT|SLCO1A2|ACOX2
Reactome Gene Sets	R-HSA-425397	Transport of vitamins, nucleosides, and related molecules	-2.2	4	ALB|SLC29A1|SLCO1A2|SLC35D2
Reactome Gene Sets	R-HSA-9633012	Response of EIF2AK4 (GCN2) to amino acid deficiency	-2.2	5	RPL11|RPL18A|RPS9|RPS14|RPL13A
Reactome Gene Sets	R-HSA-382551	Transport of small molecules	-2.1	20	A2M|ALB|APOC1|AZGP1|SLC29A1|HBA1|FXYD1|PSMC3|SLC6A11|SLC7A2|SLC20A1|SLCO1A2|TF|ABCA9|ABCA8|SLC35D2|RHBG|CREB3L3|SMDT1|SLC13A5
Reactome Gene Sets	R-HSA-425407	SLC-mediated transmembrane transport	-2	9	ALB|SLC29A1|SLC6A11|SLC7A2|SLC20A1|SLCO1A2|SLC35D2|RHBG|SLC13A5
WikiPathways	WP2485	NAD Biosynthesis II (from tryptophan)	-6.5	5	TDO2|KMO|QPRT|HAAO|AFMID
WikiPathways	WP4210	Tryptophan catabolism leading to NAD+ production	-4.9	5	TDO2|KMO|QPRT|HAAO|AFMID
WikiPathways	WP4571	Urea cycle and related diseases	-4.7	4	ARG1|ASL|ASS1|CPS1
WikiPathways	WP4595	Urea cycle and associated pathways	-4.3	5	ARG1|ASL|ASS1|CPS1|GPT
WikiPathways	WP106	Alanine and aspartate metabolism	-4.3	4	ABAT|ASL|ASS1|GPT
WikiPathways	WP497	Urea cycle and metabolism of amino groups	-4.2	5	ARG1|ASL|ASS1|CPS1|PYCR3
WikiPathways	WP465	Tryptophan metabolism	-4.2	6	ALDH2|ALDH9A1|CYP2E1|TDO2|HAAO|AFMID
WikiPathways	WP4583	Biomarkers for urea cycle disorders	-3.9	4	ARG1|ASL|ASS1|GPT
WikiPathways	WP4159	GABA receptor Signaling	-3	3	ABAT|ALDH9A1|SLC6A11
WikiPathways	WP477	Cytoplasmic Ribosomal Proteins	-2.6	5	RPL11|RPL18A|RPS9|RPS14|RPL13A
WikiPathways	WP3925	Amino Acid metabolism	-2.6	7	ACAA1|ARG1|ASS1|AUH|CPS1|HMGCL|TDO2
WikiPathways	WP2806	Human Complement System	-2.3	6	ALB|C4A|C5|FGB|CFI|VSIG4

## Sheet: cochlea
Category	GO	Description	LogP	Count	Hits
BioCarta Gene Sets	M22001	BIOCARTA PDZS PATHWAY	-7.9	11	ADD1|ANK1|DLG3|EPB41|GRIN1|GUK1|SPTAN1|SPTBN1|CASK|NFASC|PCLO
BioCarta Gene Sets	M22028	BIOCARTA IRES PATHWAY	-3.9	5	EIF4A1|EIF4A2|EIF4G1|EIF4G2|EIF4G3
BioCarta Gene Sets	M16563	BIOCARTA MTOR PATHWAY	-2.7	7	AKT1|EIF4A1|EIF4A2|EIF4G1|EIF4G2|TSC2|EIF4G3
BioCarta Gene Sets	M7721	BIOCARTA EIF PATHWAY	-2.2	5	EIF4A1|EIF4A2|EIF4G1|EIF4G2|EIF4G3
Canonical Pathways	M3721	ST JNK MAPK PATHWAY	-2.7	10	AKT1|GADD45A|MAP3K4|MAP3K10|NFATC3|MAPK10|MAP3K7|MAP3K12|TAB1|MYEF2
Canonical Pathways	M87	PID LKB1 PATHWAY	-2.6	11	MARK2|ETV4|SMAD4|MAP2|MAPT|PRKAG1|SMARCD3|TSC2|CDC37|STRADB|MARK4
Canonical Pathways	M20	PID P38 MKK3 6PATHWAY	-2.4	7	CAMK2B|GADD45A|MAP3K4|MAP3K10|MAP3K7|MAP3K6|TAB1
Canonical Pathways	M23	PID WNT NONCANONICAL PATHWAY	-2.3	8	ARRB2|DVL1|FLNA|MAPK10|ROCK1|MAP3K7|SETDB1|TAB1
Canonical Pathways	M232	PID ECADHERIN STABILIZATION PATHWAY	-2.1	9	CTNNB1|AFDN|NECTIN2|ROCK1|ZYX|ABI1|NCKAP1|CYFIP2|LIMA1
GO Biological Processes	GO:0030100	regulation of endocytosis	-7.1	48	BIN1|APP|ARRB2|SCARB1|CD47|CLU|CLN3|DGKQ|FCER1G|FMR1|LRP1|LRPAP1|PPP3CB|ROCK1|ITSN1|SH3GL3|SYK|TSC2|VEGFA|PICALM|DGKD|VAMP4|PICK1|ZFYVE16|SNAP91|DNM1L|NR1H3|TNK2|FLOT1|ABCA7|PACSIN2|NLGN1|NEDD4L|CD2AP|CLIP3|APPL1|LDLRAP1|PACSIN3|CALY|RAB4B|AHI1|ARFGAP1|SLC17A7|RUFY1|WDR54|SIRPA|ANKRD13D|MYO18A
GO Biological Processes	GO:1990778	protein localization to cell periphery	-6	53	AKT1|ANK1|ANK2|ANK3|ATP1B3|CLN3|EPB41|EPB41L2|FLNA|GOLGA4|LRP1|AFDN|MYO5A|NUBP1|NUMA1|PPP2R5A|PRKCE|ROCK1|SNAP25|SPTBN1|STX3|SLMAP|PICALM|PIP5K1A|PPFIA1|VAMP4|PREPL|RAPGEF2|ARHGAP44|TSPAN5|FLOT1|RAMP1|CLSTN1|TNIK|GGA2|NFASC|CLASP2|EPB41L3|GRIP1|MACF1|SCRIB|PPIL2|CLIP3|APPL1|LDLRAP1|TSPAN17|TESC|DENND4C|PPP1R9B|ZFYVE27|TTC7B|ARL13B|RILPL1
GO Biological Processes	GO:0030029	actin filament-based process	-5.8	101	ACTN4|ADD1|BIN1|ANK2|CACNA2D1|CAMK2D|CD47|CNN2|DBN1|EPB41|EPB41L1|EPB41L2|FAT1|FLNA|FLNB|GPM6B|KCNH2|KIT|LIMK2|LRP1|SMAD4|MEF2A|MYO1C|MYO5A|NF1|NF2|PRKCE|RALA|RAP1GDS1|ROCK1|RYR2|SCN1B|SPTAN1|SPTBN1|TLN1|TNNT3|TPM1|TPM3|TYROBP|ZYX|MKKS|PIP5K1A|SORBS2|CDC42BPA|PPFIA1|IQGAP1|ARHGEF2|PICK1|CDC42BPB|ARHGEF10|MICAL2|PHACTR2|ARHGEF11|ARHGEF17|ARHGAP44|ABI1|ACTR3|ABI2|HAX1|GAS2L1|NCKAP1|PACSIN2|TNIK|ARH…
GO Biological Processes	GO:0060627	regulation of vesicle-mediated transport	-5.7	73	BIN1|APBA1|APP|ARRB2|SCARB1|CD47|CLU|CLN3|DGKQ|DVL1|FCER1G|FMR1|LRP1|LRPAP1|MAP2|SEPTIN5|SEPTIN4|PPP3CB|RALA|ROCK1|ITSN1|SH3GL3|SYK|TSC2|EIPR1|VEGFA|PICALM|DGKD|CADPS|VAMP4|PICK1|PREPL|ZFYVE16|SNAP91|ARHGAP44|DNM1L|NR1H3|TNK2|FLOT1|ABCA7|UNC13B|PACSIN2|NLGN1|CLASP2|SCFD1|DNAJC13|NEDD4L|CLASP1|ATP13A2|CD2AP|CLIP3|APPL1|LDLRAP1|PCLO|PACSIN3|CALY|STX18|RAB4B|AHI1|ARFGAP1|SPHK2|SLC17A7|SNX6|VPS16|NDR…
GO Biological Processes	GO:0030036	actin cytoskeleton organization	-5.6	91	ADD1|BIN1|CD47|CNN2|DBN1|EPB41|EPB41L1|EPB41L2|FAT1|FLNA|FLNB|GPM6B|KIT|LIMK2|LRP1|SMAD4|MEF2A|MYO1C|MYO5A|NF1|NF2|PRKCE|RALA|RAP1GDS1|ROCK1|SPTAN1|SPTBN1|TLN1|TNNT3|TPM1|TPM3|TYROBP|ZYX|MKKS|PIP5K1A|SORBS2|CDC42BPA|PPFIA1|IQGAP1|ARHGEF2|PICK1|CDC42BPB|ARHGEF10|MICAL2|PHACTR2|ARHGEF11|ARHGEF17|ARHGAP44|ABI1|ACTR3|ABI2|HAX1|GAS2L1|NCKAP1|PACSIN2|TNIK|ARHGAP26|CLASP2|EPB41L3|MPRIP|EHBP1|CLASP1|CD2A…
GO Biological Processes	GO:0072659	protein localization to plasma membrane	-5.5	46	AKT1|ANK1|ANK2|ANK3|ATP1B3|CLN3|FLNA|GOLGA4|LRP1|AFDN|MYO5A|PPP2R5A|PRKCE|ROCK1|SPTBN1|STX3|SLMAP|PICALM|PIP5K1A|PPFIA1|VAMP4|PREPL|RAPGEF2|ARHGAP44|TSPAN5|FLOT1|RAMP1|TNIK|GGA2|NFASC|CLASP2|EPB41L3|GRIP1|MACF1|SCRIB|PPIL2|CLIP3|APPL1|LDLRAP1|TSPAN17|TESC|DENND4C|PPP1R9B|ZFYVE27|TTC7B|RILPL1
GO Biological Processes	GO:0048813	dendrite morphogenesis	-5	28	KIF1A|CAMK2B|DBN1|DVL1|MAP2|MEF2A|RELN|VLDLR|PICALM|KALRN|DCLK1|RAPGEF2|CUL7|ARHGAP44|DNM1L|ABI2|NLGN1|TNIK|NEDD4L|NSMF|SIPA1L1|DNM3|FBXW8|MINK1|PARP6|KIDINS220|SRCIN1|KNDC1
GO Biological Processes	GO:0016358	dendrite development	-4.7	39	APP|KIF1A|CAMK2B|DBN1|DVL1|EIF4G2|FMR1|MAP1A|MAP2|MEF2A|RELN|ITSN1|VLDLR|PICALM|IQGAP1|KALRN|DCLK1|DLG5|RAPGEF2|CUL7|ARHGAP44|DNM1L|ABI2|NLGN1|TNIK|NEDD4L|GRIP1|NSMF|SIPA1L1|DNM3|FBXW8|MINK1|ACTL6B|C21orf91|PARP6|KIDINS220|SRCIN1|PPP1R9B|KNDC1
GO Biological Processes	GO:0048814	regulation of dendrite morphogenesis	-4.5	20	KIF1A|CAMK2B|DBN1|RELN|KALRN|RAPGEF2|CUL7|ARHGAP44|DNM1L|ABI2|NLGN1|TNIK|NEDD4L|NSMF|SIPA1L1|DNM3|FBXW8|PARP6|SRCIN1|KNDC1
GO Biological Processes	GO:0070507	regulation of microtubule cytoskeleton organization	-4.5	33	CTNNB1|DCTN1|MARK2|FKBP4|MAP1A|MAP2|MAPT|NUBP1|NUMA1|PKD1|ROCK1|CLIP1|ARHGEF2|CCP110|AKAP9|APC2|GAS2L1|CEP250|CLASP2|PHLDB1|CLASP1|EML2|CLIP3|SENP6|MDM1|GBA2|MARK4|CEP76|CEP295|PHLDB2|TMEM67|CAMSAP1|EML3
GO Biological Processes	GO:0032886	regulation of microtubule-based process	-4.4	37	CTNNB1|DCTN1|MARK2|FKBP4|MAP1A|MAP2|MAPT|NUBP1|NUMA1|PKD1|ROCK1|CLIP1|MKKS|ARHGEF2|CCP110|AKAP9|APC2|GAS2L1|CEP250|CLASP2|PHLDB1|CLASP1|MACF1|EML2|CLIP3|SENP6|CALY|CCDC40|MDM1|GBA2|MARK4|CEP76|CEP295|PHLDB2|TMEM67|CAMSAP1|EML3
GO Biological Processes	GO:0051493	regulation of cytoskeleton organization	-4.4	71	ADD1|BIN1|CD47|CLN3|CTNNB1|DBN1|DCTN1|MARK2|FKBP4|FLNA|GPM6B|LRP1|SMAD4|MAP1A|MAP2|MAPT|MYO1C|NUBP1|NF2|NUMA1|PKD1|PRKCE|ROCK1|CLIP1|SPTAN1|SPTBN1|TPM1|MKKS|PPFIA1|IQGAP1|ARHGEF2|PICK1|ARHGEF10|CCP110|ARHGAP44|ACTR3|AKAP9|ABI2|APC2|HAX1|GAS2L1|NCKAP1|CEP250|CLASP2|PHLDB1|CLASP1|CD2AP|EML2|CLIP3|SENP6|CYFIP2|FHOD1|LIMA1|CYRIB|AP1AR|CARMIL1|ASAP3|MDM1|GBA2|MARK4|AFAP1|CEP76|FHOD3|CEP295|PHLDB2|TMEM…
GO Biological Processes	GO:0031346	positive regulation of cell projection organization	-4.3	54	ATP1B2|CAMK2B|DBN1|DVL1|EIF4G2|MARK2|FLNA|FMR1|GOLGA4|KIT|L1CAM|LRP1|MAPT|RELN|RALA|ROBO1|SCN1B|ITSN1|VEGFA|VLDLR|IQGAP1|KALRN|DLG5|RAPGEF2|CCP110|CUL7|DNM1L|ACTR3|ABI2|STK25|NCKAP1|NLGN1|KDM1A|NEDD4L|GRIP1|MACF1|DNM3|FBXW8|NCKIPSD|C21orf91|CARMIL1|PARP6|KIDINS220|MARK4|P3H1|NDRG4|KCTD17|FBXO38|RNF157|ZFYVE27|RETREG3|PLPPR5|AGRN|WASHC1
GO Biological Processes	GO:0031623	receptor internalization	-4.3	21	ARRB2|FCER1G|FMR1|GRK4|GTF2H2|LRP1|LRPAP1|SNAP25|SNX1|SYK|VEGFA|PICALM|PICK1|FLOT1|RAMP1|DNM3|LDLRAP1|CALY|AHI1|WDR54|ANKRD13D
GO Biological Processes	GO:0072657	protein localization to membrane	-4.3	78	AKT1|ANK1|ANK2|ANK3|ATP1B3|CLN3|DLG3|DVL1|FLNA|GOLGA4|LRP1|AFDN|MYO1C|MYO5A|OXA1L|PPP2R5A|PRKCE|PEX19|ROCK1|RPL8|RPL34|RPS14|SNAP25|SPTBN1|SSR1|STX3|TFDP2|SLMAP|BAG6|PICALM|PIP5K1A|PPFIA1|VAMP4|AP3D1|PICK1|PREPL|RAPGEF2|ARHGAP44|TSPAN5|FLOT1|RAMP1|NLGN1|CLSTN1|TNIK|GGA2|NFASC|CLASP2|EPB41L3|MTCL1|GRIP1|MACF1|SCRIB|RPL13A|PPIL2|CLIP3|APPL1|LDLRAP1|TSPAN17|ZDHHC1|SH3GLB1|REEP2|SGTB|TESC|DENND4C|MFF…
GO Biological Processes	GO:0050773	regulation of dendrite development	-4.2	27	KIF1A|CAMK2B|DBN1|EIF4G2|FMR1|RELN|ITSN1|VLDLR|IQGAP1|KALRN|DLG5|RAPGEF2|CUL7|ARHGAP44|DNM1L|ABI2|NLGN1|TNIK|NEDD4L|NSMF|SIPA1L1|DNM3|FBXW8|C21orf91|PARP6|SRCIN1|KNDC1
GO Biological Processes	GO:0016241	regulation of macroautophagy	-4.1	32	AKT1|ATP6V1E1|ATP6V0B|ATP6V0A1|CLN3|PRKAG1|SUPT5H|MAP3K7|TSC2|IFT88|ULK1|MTMR3|FEZ2|ATG13|MFN2|RRAGB|NPRL2|CDC37|SCFD1|EXOC7|ATP13A2|GPSM1|SNX5|HTRA2|SH3GLB1|ATP6V1H|VPS13D|MTMR8|SNX6|SCOC|PIKFYVE|C9orf72
GO Biological Processes	GO:0043112	receptor metabolic process	-4.1	28	AP2A2|ARRB2|CLTA|FCER1G|FMR1|GRK4|GTF2H2|LRP1|LRPAP1|SNAP25|SNX1|SYK|VEGFA|VLDLR|PICALM|PICK1|FLOT1|RAMP1|ARFGEF2|SCRIB|DNM3|LDLRAP1|CALY|SH3GLB1|AHI1|AP1AR|WDR54|ANKRD13D
GO Biological Processes	GO:1902903	regulation of supramolecular fiber organization	-4.1	51	ADD1|BIN1|APP|CD47|CLU|DBN1|DCTN1|FKBP4|FLNA|SMAD4|MAP1A|MAP2|MAPT|MYO1C|NF2|NUMA1|PRKCE|ROCK1|CLIP1|SPTAN1|SPTBN1|TPM1|MKKS|PPFIA1|ARHGEF2|PICK1|ARHGEF10|ACTR3|AKAP9|ABI2|APC2|HAX1|NCKAP1|CLASP2|CLASP1|EML2|CLIP3|CYFIP2|FHOD1|LIMA1|CYRIB|AP1AR|CARMIL1|ASAP3|GBA2|FHOD3|PHLDB2|CAMSAP1|C9orf72|WASHC2C|WASHC1
GO Biological Processes	GO:1902307	positive regulation of sodium ion transmembrane transport	-4	8	ACTN4|ANK3|ATP1B2|ATP1B3|TESC|WNK1|WNK4|WNK2
GO Biological Processes	GO:0010976	positive regulation of neuron projection development	-4	42	ATP1B2|CAMK2B|DBN1|DVL1|EIF4G2|MARK2|FLNA|FMR1|GOLGA4|L1CAM|LRP1|MAPT|RELN|ROBO1|SCN1B|ITSN1|VEGFA|VLDLR|IQGAP1|KALRN|DLG5|RAPGEF2|CUL7|DNM1L|STK25|NLGN1|KDM1A|NEDD4L|GRIP1|MACF1|FBXW8|NCKIPSD|C21orf91|PARP6|KIDINS220|P3H1|NDRG4|FBXO38|RNF157|ZFYVE27|RETREG3|PLPPR5
GO Biological Processes	GO:1900006	positive regulation of dendrite development	-4	16	CAMK2B|DBN1|EIF4G2|FMR1|RELN|ITSN1|VLDLR|IQGAP1|KALRN|DLG5|CUL7|DNM1L|NLGN1|FBXW8|C21orf91|PARP6
GO Biological Processes	GO:0006898	receptor-mediated endocytosis	-4	39	AP2A2|APP|ARRB2|SCARB1|CLU|CLN3|CLTA|CLTB|FCER1G|FMR1|GRK4|GTF2H2|LRP1|LRPAP1|ITSN1|SH3GL3|SNAP25|SNX1|SYK|VEGFA|VLDLR|PICALM|DGKD|PICK1|SNAP91|TNK2|FLOT1|RAMP1|HYOU1|DNAJC13|AP4E1|CD2AP|DNM3|LDLRAP1|CALY|AHI1|WDR54|PIKFYVE|ANKRD13D
GO Biological Processes	GO:1900242	regulation of synaptic vesicle endocytosis	-3.9	7	DGKQ|PPP3CB|ROCK1|VAMP4|DNM1L|NLGN1|SLC17A7
GO Biological Processes	GO:0099003	vesicle-mediated transport in synapse	-3.9	32	APBA1|AP3S1|DGKQ|DVL1|FMR1|MAP2|SEPTIN5|PPP3CB|ROCK1|ITSN1|SNAP25|STX3|PICALM|CADPS|VAMP4|SYNJ1|AP3D1|PREPL|SNPH|SNAP91|DNM1L|UNC13B|NLGN1|CLSTN1|GRIP1|DNM3|PCLO|CALY|SLC17A7|NLGN2|DNAJC5|CADPS2
GO Biological Processes	GO:1903288	positive regulation of potassium ion import	-3.9	5	ATP1B2|ATP1B3|WNK1|WNK4|WNK2
GO Biological Processes	GO:0060998	regulation of dendritic spine development	-3.9	17	KIF1A|CAMK2B|DBN1|EIF4G2|FMR1|RELN|ITSN1|KALRN|DLG5|ARHGAP44|DNM1L|ABI2|NLGN1|SIPA1L1|DNM3|C21orf91|SRCIN1
GO Biological Processes	GO:1901381	positive regulation of potassium ion transmembrane transport	-3.9	10	ANK2|ATP1B2|ATP1B3|FLNA|KCNH2|AKAP9|KCNIP2|WNK1|WNK4|WNK2
GO Biological Processes	GO:0043268	positive regulation of potassium ion transport	-3.8	11	ANK2|ATP1B2|ATP1B3|FHL1|FLNA|KCNH2|AKAP9|KCNIP2|WNK1|WNK4|WNK2
GO Biological Processes	GO:0045807	positive regulation of endocytosis	-3.8	24	ARRB2|CD47|CLU|CLN3|FCER1G|FMR1|LRP1|ITSN1|SYK|VEGFA|DGKD|PICK1|DNM1L|FLOT1|ABCA7|NLGN1|NEDD4L|CLIP3|APPL1|LDLRAP1|CALY|AHI1|SIRPA|MYO18A
GO Biological Processes	GO:0044089	positive regulation of cellular component biogenesis	-3.6	68	BIN1|BAK1|CBLN1|CD47|CDC34|CLU|CTNNB1|DCTN1|EIF4G1|ERCC3|FLNA|FMR1|GTF2H2|GTF2H3|KIT|MAPT|MYO1C|NF2|NUMA1|PRKCE|PSMC4|RALA|ROCK1|CLIP1|SYK|TPM1|VEGFA|ULK1|IQGAP1|DLG5|PICK1|ARHGEF10|CCP110|BCLAF1|MED24|ACTR3|AKAP9|ABI2|FLOT1|UNC13B|NCKAP1|NLGN1|CLSTN1|CLASP2|PHLDB1|ADGRL2|CLASP1|ATP13A2|DNM3|FHOD1|ZDHHC1|CALY|SH3GLB1|STX18|RASIP1|AP1AR|CARMIL1|NLGN2|FNIP2|MARK4|KCTD17|CEP295|PHLDB2|FNIP1|PLPPR5|W…
GO Biological Processes	GO:1903286	regulation of potassium ion import	-3.5	5	ATP1B2|ATP1B3|WNK1|WNK4|WNK2
GO Biological Processes	GO:2000766	negative regulation of cytoplasmic translation	-3.5	5	FMR1|RPL13A|CPEB4|UNK|RBM24
GO Biological Processes	GO:0061001	regulation of dendritic spine morphogenesis	-3.5	12	KIF1A|CAMK2B|DBN1|RELN|KALRN|ARHGAP44|DNM1L|ABI2|NLGN1|SIPA1L1|DNM3|SRCIN1
GO Biological Processes	GO:0043968	histone H2A acetylation	-3.5	7	ACTL6A|TRRAP|BRD8|MSL3|SPHK2|EP400|MEAF6
GO Biological Processes	GO:0010765	positive regulation of sodium ion transport	-3.5	10	ACTN4|AKT1|ANK3|ATP1B2|ATP1B3|SCN1B|TESC|WNK1|WNK4|WNK2
GO Biological Processes	GO:1904259	regulation of basement membrane assembly involved in embryonic body morphogenesis	-3.5	4	CLASP2|PHLDB1|CLASP1|PHLDB2
GO Biological Processes	GO:1904261	positive regulation of basement membrane assembly involved in embryonic body morphogenesis	-3.5	4	CLASP2|PHLDB1|CLASP1|PHLDB2
GO Biological Processes	GO:0110011	regulation of basement membrane organization	-3.5	4	CLASP2|PHLDB1|CLASP1|PHLDB2
GO Biological Processes	GO:2001197	basement membrane assembly involved in embryonic body morphogenesis	-3.5	4	CLASP2|PHLDB1|CLASP1|PHLDB2
GO Biological Processes	GO:0032271	regulation of protein polymerization	-3.5	33	ADD1|BIN1|DBN1|DCTN1|FKBP4|MAP2|MAPT|MYO1C|NUMA1|PRKCE|CLIP1|SPTAN1|SPTBN1|VDAC2|MKKS|PICK1|ACTR3|AKAP9|ABI2|HAX1|NCKAP1|CLASP1|EML2|CLIP3|CYFIP2|CYRIB|AP1AR|CARMIL1|GBA2|FHOD3|CAMSAP1|WASHC2C|WASHC1
GO Biological Processes	GO:0010506	regulation of autophagy	-3.5	48	AKT1|ATP6V1E1|ATP6V0B|ATP6V0A1|CLN3|EIF4G1|EIF4G2|ITPR1|MAPT|PRKAG1|PSAP|ROCK1|SUPT5H|MAP3K7|TSC2|IFT88|ULK1|EIF4G3|MTMR3|HERC1|FEZ2|ATG13|MFN2|DNM1L|RRAGB|HAX1|NPRL2|CDC37|SIRT2|MTCL1|SCFD1|EXOC7|ATP13A2|GPSM1|SNX5|HTRA2|SH3GLB1|ATP6V1H|RASIP1|VPS13D|MTMR8|SNX6|SCOC|PIKFYVE|TRIM65|C9orf72|EIF2AK4|WASHC1
GO Biological Processes	GO:0060999	positive regulation of dendritic spine development	-3.4	11	CAMK2B|DBN1|EIF4G2|FMR1|RELN|ITSN1|KALRN|DLG5|DNM1L|NLGN1|C21orf91
GO Biological Processes	GO:0106027	neuron projection organization	-3.4	18	APP|ATP1A3|KIF1A|CAMK2B|DBN1|DCTN1|DVL1|MAP1A|RELN|KALRN|PICK1|ARHGAP44|DNM1L|ABI2|NLGN1|SIPA1L1|DNM3|SRCIN1
GO Biological Processes	GO:0051494	negative regulation of cytoskeleton organization	-3.4	26	ADD1|FKBP4|SMAD4|MAP2|NUBP1|SPTAN1|SPTBN1|MKKS|PPFIA1|ARHGEF2|PICK1|CCP110|APC2|CLASP2|CLASP1|EML2|CLIP3|LIMA1|CYRIB|CARMIL1|MDM1|FHOD3|PHLDB2|TMEM67|CAMSAP1|WASHC2C
GO Biological Processes	GO:0031110	regulation of microtubule polymerization or depolymerization	-3.3	17	DCTN1|FKBP4|MAP1A|MAP2|MAPT|NUMA1|CLIP1|ARHGEF2|AKAP9|APC2|GAS2L1|CLASP2|CLASP1|EML2|CLIP3|GBA2|CAMSAP1
GO Biological Processes	GO:0051640	organelle localization	-3.3	86	ACTN4|BIN1|APBA1|KIF1A|CENPC|AP3S1|CLN3|DCTN1|DYNC1I2|DVL1|MARK2|FMR1|KIT|LIMK2|MAP2|MAP4|MAPT|MEF2A|MYO1C|MYO5A|NUBP1|NUMA1|SEPTIN5|PTGDS|NECTIN2|SNAP25|STX3|SYK|TUBA1A|MKKS|PICALM|CADPS|STX10|SYNJ1|AP3D1|SPAG9|PREPL|CCP110|SNPH|SNAP91|MFN2|DNM1L|ACTR3|AKAP9|CNIH1|STK25|UNC13B|KIF1C|KIF3A|CEP250|DCTN3|PPP6R1|NLGN1|CLASP2|ANKRD28|SCFD1|CLUH|CLASP1|DNM3|PCLO|FHOD1|AHI1|CEP192|HAUS2|PPP6R3|AP1AR|HA…
GO Biological Processes	GO:0045666	positive regulation of neuron differentiation	-3.3	48	ATP1B2|CAMK2B|DBN1|DVL1|EIF4G1|EIF4G2|MARK2|FGFR1|FLNA|FMR1|GOLGA4|L1CAM|LRP1|MAPT|RELN|ROBO1|SCN1B|ITSN1|SH3GL3|VEGFA|VLDLR|IQGAP1|KALRN|SPAG9|ARHGEF2|DLG5|RAPGEF2|CUL7|DNM1L|STK25|NLGN1|KDM1A|NEDD4L|GRIP1|MACF1|FBXW8|NCKIPSD|C21orf91|PARP6|KIDINS220|P3H1|NDRG4|FBXO38|RNF157|ZFYVE27|RETREG3|PLPPR5|MMD2
GO Biological Processes	GO:0098901	regulation of cardiac muscle cell action potential	-3.3	9	BIN1|ANK2|ANK3|CAMK2D|FLNA|RYR2|SLMAP|AKAP9|TRPM4
GO Biological Processes	GO:1903421	regulation of synaptic vesicle recycling	-3.3	8	DGKQ|PPP3CB|ROCK1|VAMP4|DNM1L|NLGN1|DNM3|SLC17A7
GO Biological Processes	GO:0048259	regulation of receptor-mediated endocytosis	-3.3	19	APP|ARRB2|CLU|FMR1|LRPAP1|SH3GL3|SYK|VEGFA|PICALM|DGKD|PICK1|SNAP91|TNK2|FLOT1|CD2AP|LDLRAP1|AHI1|WDR54|ANKRD13D
GO Biological Processes	GO:2000008	regulation of protein localization to cell surface	-3.2	10	AKT1|CTNNB1|GPM6B|MAP1A|STX3|TYROBP|PICALM|KCNAB2|ABCA7|NEDD4L
GO Biological Processes	GO:0098969	neurotransmitter receptor transport to postsynaptic membrane	-3.2	6	SNAP25|STX3|ARHGAP44|CLSTN1|GRIP1|SCRIB
GO Biological Processes	GO:0031113	regulation of microtubule polymerization	-3.2	12	DCTN1|FKBP4|MAP2|MAPT|NUMA1|CLIP1|AKAP9|CLASP1|EML2|CLIP3|GBA2|CAMSAP1
GO Biological Processes	GO:0043087	regulation of GTPase activity	-3.2	57	ARRB2|AGFG2|AFDN|MYO9A|NF1|RAP1GDS1|RASA2|RGS12|TSC2|EVI5|MKKS|PICALM|PIP5K1A|PKP4|IQGAP1|ASAP2|KALRN|ARHGEF10|RAPGEF2|ARHGEF11|RGP1|ARHGAP44|DNM1L|TNK2|NET1|APC2|NPRL2|TBC1D9B|RRP1B|ARHGAP26|DOCK9|ARHGEF12|SCRIB|ARHGAP45|ACAP2|SIPA1L1|GPSM1|SGSM3|RASIP1|RIC8B|ASAP3|ARFGAP1|RALGAPB|SIPA1L2|ARHGAP21|RIC8A|WNK1|ELMOD3|DOCK7|MTSS2|ARHGAP12|AGAP1|TRAPPC6B|RANBP3L|RALGAPA1|ELMOD2|AGRN
GO Biological Processes	GO:0032594	protein transport within lipid bilayer	-3.1	9	SNAP25|STX3|AP3D1|ARHGAP44|CLSTN1|GRIP1|SCRIB|REEP2|RILPL1
GO Biological Processes	GO:0097435	supramolecular fiber organization	-3.1	81	ADD1|BIN1|APP|DST|CD47|CLU|COL11A2|COL13A1|DBN1|DCTN1|DVL1|FAT1|FKBP4|FLNA|KIF2A|LIMK2|LTBP3|SMAD4|MAP1A|MAP2|MAPT|MEF2A|MYO1C|MYO5A|NF1|NF2|NUMA1|PRKCE|ROCK1|CLIP1|SPTAN1|SPTBN1|TNNT3|TPM1|TPM3|ZYX|MKKS|SORBS2|PPFIA1|PLOD3|ARHGEF2|PICK1|ARHGEF10|MICAL2|SLK|ABI1|ACTR3|AKAP9|ABI2|APC2|HAX1|GAS2L1|NCKAP1|CLASP2|MPRIP|CLASP1|CD2AP|EML2|CLIP3|CYFIP2|FHOD1|LIMA1|CYRIB|CEP192|AP1AR|CARMIL1|ASAP3|SHROOM…
GO Biological Processes	GO:0140238	presynaptic endocytosis	-3.1	13	DGKQ|PPP3CB|ROCK1|ITSN1|PICALM|VAMP4|SYNJ1|SNAP91|DNM1L|NLGN1|DNM3|SLC17A7|NLGN2
GO Biological Processes	GO:0048488	synaptic vesicle endocytosis	-3.1	13	DGKQ|PPP3CB|ROCK1|ITSN1|PICALM|VAMP4|SYNJ1|SNAP91|DNM1L|NLGN1|DNM3|SLC17A7|NLGN2
GO Biological Processes	GO:0098900	regulation of action potential	-3.1	12	BIN1|ANK2|ANK3|CACNA2D1|CAMK2D|FLNA|FMR1|RYR2|SLMAP|KCNAB2|AKAP9|TRPM4
GO Biological Processes	GO:2001288	positive regulation of caveolin-mediated endocytosis	-3.1	3	CLN3|ITSN1|NEDD4L
GO Biological Processes	GO:0099504	synaptic vesicle cycle	-3.1	28	APBA1|CLCN3|DGKQ|DVL1|FMR1|SEPTIN5|PPP3CB|ROCK1|ITSN1|SNAP25|STX3|PICALM|CADPS|VAMP4|SYNJ1|AP3D1|PREPL|SNPH|SNAP91|DNM1L|UNC13B|NLGN1|DNM3|PCLO|SLC17A7|NLGN2|DNAJC5|CADPS2
GO Biological Processes	GO:0097711	ciliary basal body-plasma membrane docking	-3.1	18	DCTN1|DYNC1I2|TUBA1A|CCP110|AKAP9|CEP250|DCTN3|CLASP1|AHI1|CEP192|HAUS2|HAUS7|MARK4|TCTN2|CEP76|CEP89|TMEM67|RAB3IP
GO Biological Processes	GO:0098876	vesicle-mediated transport to the plasma membrane	-3.1	18	ANK3|CLN3|GOLGA4|SNAP25|SPTBN1|STX3|VAMP4|PREPL|ARHGAP44|ARFGEF2|CLSTN1|GGA2|GRIP1|MACF1|SCRIB|OSBPL5|WASHC2C|WASHC1
GO Biological Processes	GO:0048193	Golgi vesicle transport	-3	49	ANK1|ANK2|ANK3|CLN3|DCTN1|DYNC1I2|GOLGA3|GOLGA4|KIF2A|MYO5A|NUMA1|SNX1|SPTAN1|SPTBN1|VAMP4|STX10|AP3D1|COG1|PICK1|PREPL|CNIH1|HYOU1|ARFGEF2|KIF1C|YIF1A|KIF3A|DCTN3|COPZ1|PPP6R1|DOP1A|GGA2|ANKRD28|SCFD1|MACF1|SEC22A|DCTN4|COPZ2|STX18|PPP6R3|AP1AR|ARFGAP1|USE1|BCAP29|ATL2|OSBPL5|TRAPPC6B|ATP9B|MIA3|MYO18A
GO Biological Processes	GO:0010256	endomembrane system organization	-3	57	AKT1|BIN1|ANK2|ANK3|CLCN3|CLU|CLN3|DCTN1|MYO5A|NUMA1|PTPRN|NECTIN2|SPTBN1|VRK1|BAG6|VAMP4|SYNJ1|AP3D1|COG1|PDE4DIP|CUL7|DNM1L|AKAP9|FLOT1|ABCA7|PRMT5|STK25|ARFGEF2|PACSIN2|CLASP2|EPB41L3|LPIN1|DNAJC13|CLASP1|SYNE1|ZNF385A|FBXW8|AKAP8L|TOR1B|PACSIN3|SH3GLB1|REEP2|STX18|XKR8|CCDC47|PLSCR3|ARHGAP21|ATL2|CCDC136|MTSS2|REEP6|MMGT1|ZFYVE27|REEP3|MIA3|MYO18A|SNX19
GO Biological Processes	GO:1904778	positive regulation of protein localization to cell cortex	-3	4	EPB41|EPB41L2|NUMA1|PPP1R9B
GO Biological Processes	GO:0098910	regulation of atrial cardiac muscle cell action potential	-3	4	ANK2|FLNA|RYR2|TRPM4
GO Biological Processes	GO:1900223	positive regulation of amyloid-beta clearance	-3	4	LRP1|LRPAP1|ROCK1|ABCA7
GO Biological Processes	GO:2000651	positive regulation of sodium ion transmembrane transporter activity	-3	6	ACTN4|ANK3|TESC|WNK1|WNK4|WNK2
GO Biological Processes	GO:1903540	establishment of protein localization to postsynaptic membrane	-3	6	SNAP25|STX3|ARHGAP44|CLSTN1|GRIP1|SCRIB
GO Biological Processes	GO:1901379	regulation of potassium ion transmembrane transport	-3	15	BIN1|ANK2|ANK3|ATP1B2|ATP1B3|FHL1|FLNA|KCNH2|KCNAB2|AKAP9|NEDD4L|KCNIP2|WNK1|WNK4|WNK2
GO Biological Processes	GO:0043547	positive regulation of GTPase activity	-2.9	49	AGFG2|AFDN|MYO9A|NF1|RAP1GDS1|RASA2|RGS12|TSC2|EVI5|PICALM|PIP5K1A|PKP4|IQGAP1|ASAP2|KALRN|ARHGEF10|RAPGEF2|ARHGEF11|RGP1|ARHGAP44|DNM1L|NET1|APC2|NPRL2|TBC1D9B|ARHGAP26|DOCK9|ARHGEF12|SCRIB|ARHGAP45|ACAP2|SIPA1L1|SGSM3|RIC8B|ASAP3|ARFGAP1|RALGAPB|SIPA1L2|ARHGAP21|RIC8A|ELMOD3|DOCK7|MTSS2|ARHGAP12|AGAP1|RANBP3L|RALGAPA1|ELMOD2|AGRN
GO Biological Processes	GO:0043254	regulation of protein complex assembly	-2.9	58	ADD1|BIN1|BAK1|CLU|CTNNB1|DBN1|DCTN1|EIF4G1|ERCC3|FKBP4|GTF2H2|GTF2H3|MAP2|MAPT|MYO1C|NUMA1|PRKCE|PSMC4|CLIP1|SPTAN1|SPTBN1|SYK|VDAC2|VEGFA|MKKS|ULK1|PICK1|BCLAF1|MED24|ACTR3|AKAP9|ABI2|HAX1|UNC13B|NCKAP1|SIRT2|CLASP1|RPL13A|EML2|CLIP3|SENP6|CYFIP2|DNAJC15|ZDHHC1|CALY|SH3GLB1|CYRIB|RASIP1|AP1AR|CARMIL1|FNIP2|GBA2|VPS16|FHOD3|FNIP1|CAMSAP1|WASHC2C|WASHC1
GO Biological Processes	GO:0035418	protein localization to synapse	-2.9	13	DVL1|MAP1A|MAPT|SNAP25|STX3|ARHGAP44|NLGN1|CLSTN1|MAPK8IP3|GRIP1|SCRIB|PCLO|NLGN2
GO Biological Processes	GO:0061951	establishment of protein localization to plasma membrane	-2.9	13	ANK3|CLN3|GOLGA4|AFDN|SPTBN1|VAMP4|PREPL|ARHGAP44|GGA2|GRIP1|MACF1|SCRIB|RILPL1
GO Biological Processes	GO:1902305	regulation of sodium ion transmembrane transport	-2.9	13	ACTN4|ANK3|ATP1B2|ATP1B3|CAMK2D|PRKCE|SCN1B|SLMAP|NEDD4L|TESC|WNK1|WNK4|WNK2
GO Biological Processes	GO:0010975	regulation of neuron projection development	-2.9	61	ADCY6|AKT1|ATP1B2|KIF1A|CAMK2B|CAMK2G|DBN1|DVL1|EIF4G2|MARK2|FKBP4|FLNA|FMR1|GOLGA4|L1CAM|LRP1|MAP2|MAPT|MYO9A|RELN|ROBO1|SCN1B|ITSN1|SNAP25|VEGFA|VLDLR|IQGAP1|KALRN|SPAG9|DLG5|RAPGEF2|CUL7|ARHGAP44|DNM1L|ABI2|STK25|NLGN1|KDM1A|TNIK|DENND5A|NEDD4L|GRIP1|MACF1|NSMF|SIPA1L1|DNM3|FBXW8|NCKIPSD|C21orf91|PARP6|KIDINS220|DIP2B|P3H1|NDRG4|SRCIN1|FBXO38|KNDC1|RNF157|ZFYVE27|RETREG3|PLPPR5
GO Biological Processes	GO:0051962	positive regulation of nervous system development	-2.9	62	BIN1|ATP1B2|CAMK2B|CBLN1|CTNNB1|DBN1|DVL1|EIF4G1|EIF4G2|MARK2|FGFR1|FLNA|FMR1|GOLGA4|KIT|L1CAM|LRP1|MAPT|RELN|ROBO1|SCN1B|ITSN1|SH3GL3|SMARCD3|VEGFA|VLDLR|IQGAP1|KALRN|SPAG9|ARHGEF2|DLG5|RAPGEF2|CUL7|RNF10|DNM1L|PRMT5|STK25|NLGN1|CLSTN1|KDM1A|ADGRL2|NEDD4L|DICER1|GRIP1|MACF1|NSMF|FBXW8|NCKIPSD|SRRT|C21orf91|PARP6|KIDINS220|NLGN2|P3H1|NDRG4|FBXO38|RNF157|ZFYVE27|RETREG3|PLPPR5|MMD2|AGRN
GO Biological Processes	GO:1904064	positive regulation of cation transmembrane transport	-2.9	20	ACTN4|ANK2|ANK3|ATP1B2|ATP1B3|CACNA2D1|FLNA|NIPSNAP2|KCNH2|PLCG1|RELN|RYR2|TRPC1|AKAP9|KCNIP2|TESC|CEMIP|WNK1|WNK4|WNK2
GO Biological Processes	GO:0007015	actin filament organization	-2.9	53	ADD1|BIN1|CD47|DBN1|FAT1|FLNA|MYO1C|MYO5A|NF2|PRKCE|ROCK1|SPTAN1|SPTBN1|TPM1|TPM3|ZYX|MKKS|SORBS2|PPFIA1|ARHGEF2|PICK1|ARHGEF10|MICAL2|ABI1|ACTR3|ABI2|HAX1|GAS2L1|NCKAP1|CLASP2|MPRIP|CLASP1|CD2AP|CYFIP2|FHOD1|LIMA1|CYRIB|AP1AR|CARMIL1|ASAP3|SHROOM4|MICAL3|GBA2|ELMO2|ELMO3|FHOD3|PPP1R9B|PHLDB2|ARHGAP12|PPARGC1B|C9orf72|WASHC2C|WASHC1
GO Biological Processes	GO:0030866	cortical actin cytoskeleton organization	-2.9	10	EPB41|EPB41L1|EPB41L2|ROCK1|TLN1|NCKAP1|EPB41L3|FHOD1|FHOD3|FMNL2
GO Biological Processes	GO:0050769	positive regulation of neurogenesis	-2.9	56	BIN1|ATP1B2|CAMK2B|CTNNB1|DBN1|DVL1|EIF4G1|EIF4G2|MARK2|FGFR1|FLNA|FMR1|GOLGA4|KIT|L1CAM|LRP1|MAPT|RELN|ROBO1|SCN1B|ITSN1|SH3GL3|SMARCD3|VEGFA|VLDLR|IQGAP1|KALRN|SPAG9|ARHGEF2|DLG5|RAPGEF2|CUL7|DNM1L|PRMT5|STK25|NLGN1|KDM1A|NEDD4L|DICER1|GRIP1|MACF1|NSMF|FBXW8|NCKIPSD|SRRT|C21orf91|PARP6|KIDINS220|P3H1|NDRG4|FBXO38|RNF157|ZFYVE27|RETREG3|PLPPR5|MMD2
GO Biological Processes	GO:0060997	dendritic spine morphogenesis	-2.9	13	KIF1A|CAMK2B|DBN1|DVL1|RELN|KALRN|ARHGAP44|DNM1L|ABI2|NLGN1|SIPA1L1|DNM3|SRCIN1
GO Biological Processes	GO:0010959	regulation of metal ion transport	-2.9	43	ACTN4|AKT1|BIN1|ANK2|ANK3|ARRB2|ATP1B2|ATP1B3|ATP2B1|BAK1|CACNA2D1|CAMK2B|CAMK2D|CAMK2G|SLC31A2|CTNNB1|EPB41|FHL1|FLNA|FMR1|NIPSNAP2|GRIN1|IL16|KCNH2|PER1|PLCG1|PRKCE|RYR2|SCN1B|TRPC1|SLMAP|KCNAB2|AKAP9|P2RX2|NEDD4L|PACSIN3|KCNIP2|TESC|SPHK2|CEMIP|WNK1|WNK4|WNK2
GO Biological Processes	GO:0031032	actomyosin structure organization	-2.9	29	CD47|CNN2|EPB41|EPB41L1|EPB41L2|SMAD4|MEF2A|NF2|ROCK1|TNNT3|TPM1|ZYX|MKKS|CDC42BPA|PPFIA1|CDC42BPB|ARHGEF10|CLASP2|EPB41L3|CLASP1|FHOD1|ALKBH4|CDC42BPG|CARMIL1|ASAP3|MYH14|FHOD3|PHLDB2|MYO18A
GO Biological Processes	GO:0032990	cell part morphogenesis	-2.8	78	ANK3|APBB1|APP|KIF1A|CAMK2B|CTNNB1|DBN1|DVL1|EIF4G2|MARK2|GOLGA4|L1CAM|LRP1|SMAD4|MAP1A|MAP2|MAPT|MEF2A|MYO9A|NEO1|PLCG1|PPP3CB|RELN|PTPRA|PTPRM|NECTIN2|ROBO1|ROCK1|SCN1B|SNX1|SPTAN1|SPTBN1|CNTN2|TRIO|VEGFA|VLDLR|PICALM|ULK1|IQGAP1|KALRN|SPAG9|DCLK1|FEZ2|RAPGEF2|CUL7|ARHGAP44|DNM1L|ABI2|FLOT1|STK25|NCKAP1|PACSIN2|LYPLA2|NLGN1|TNIK|NFASC|EPB41L3|NEDD4L|DICER1|GRIP1|MACF1|NSMF|SIPA1L1|DNM3|FBXW8|MI…
GO Biological Processes	GO:0086001	cardiac muscle cell action potential	-2.8	14	BIN1|ANK2|ANK3|CACNA2D1|CAMK2D|FLNA|KCNH2|RYR2|SCN1B|SLMAP|AKAP9|NEDD4L|KCNIP2|TRPM4
GO Biological Processes	GO:0060996	dendritic spine development	-2.8	18	KIF1A|CAMK2B|DBN1|DVL1|EIF4G2|FMR1|RELN|ITSN1|KALRN|DLG5|ARHGAP44|DNM1L|ABI2|NLGN1|SIPA1L1|DNM3|C21orf91|SRCIN1
GO Biological Processes	GO:0018210	peptidyl-threonine modification	-2.8	21	AKT1|APP|CAMK2D|CHI3L1|DGKQ|EIF4G1|MARK2|GALNT3|UBE2K|MAP3K10|ROCK1|VRK1|MAP3K12|ULK1|CDC42BPA|CDC42BPB|SIRT2|CDC42BPG|CEMIP|WNK1|HIPK1
GO Biological Processes	GO:0010720	positive regulation of cell development	-2.8	63	ADD1|BIN1|ATP1B2|CAMK2B|CTNNB1|DBN1|DVL1|EIF4G1|EIF4G2|MARK2|FGFR1|FLNA|FMR1|GOLGA4|KIT|L1CAM|LRP1|MAPT|RELN|RFX3|ROBO1|SCN1B|ITSN1|SH3GL3|SMARCD3|TYROBP|VEGFA|VLDLR|IQGAP1|KALRN|SPAG9|ARHGEF2|DLG5|RAPGEF2|CUL7|PARP2|DNM1L|PRMT5|STK25|NLGN1|SIRT2|KDM1A|NEDD4L|DICER1|GRIP1|MACF1|NSMF|FBXW8|NCKIPSD|SRRT|C21orf91|CARMIL1|PARP6|KIDINS220|P3H1|NDRG4|FBXO38|RNF157|ZFYVE27|RETREG3|PLPPR5|UNC13D|MMD2
GO Biological Processes	GO:0018107	peptidyl-threonine phosphorylation	-2.8	20	AKT1|APP|CAMK2D|CHI3L1|DGKQ|EIF4G1|MARK2|UBE2K|MAP3K10|ROCK1|VRK1|MAP3K12|ULK1|CDC42BPA|CDC42BPB|SIRT2|CDC42BPG|CEMIP|WNK1|HIPK1
GO Biological Processes	GO:0098877	neurotransmitter receptor transport to plasma membrane	-2.8	6	SNAP25|STX3|ARHGAP44|CLSTN1|GRIP1|SCRIB
GO Biological Processes	GO:0051258	protein polymerization	-2.8	38	ADD1|BIN1|DBN1|DCTN1|FKBP4|UBE2K|MAP2|MAPT|MYO1C|NUMA1|PRKCE|CLIP1|SPTAN1|SPTBN1|VDAC2|MKKS|PICK1|DNM1L|ACTR3|AKAP9|ABI2|HAX1|NCKAP1|CLASP2|CLASP1|EML2|CLIP3|DNM3|CYFIP2|CYRIB|CEP192|AP1AR|CARMIL1|GBA2|FHOD3|CAMSAP1|WASHC2C|WASHC1
GO Biological Processes	GO:1902992	negative regulation of amyloid precursor protein catabolic process	-2.8	7	BIN1|CLU|ROCK1|RTN1|RTN2|PICALM|ABCA7
GO Biological Processes	GO:0034394	protein localization to cell surface	-2.8	13	AKT1|ANK2|CTNNB1|FLNA|GPM6B|MAP1A|STX3|TYROBP|PICALM|KCNAB2|ABCA7|GGA2|NEDD4L
GO Biological Processes	GO:0018209	peptidyl-serine modification	-2.7	41	AKT1|APP|ARRB2|BAK1|CAMK2D|CSNK1G3|DGKQ|GADD45A|EIF4G1|MARK2|GALNT3|MARK3|MAP3K10|PDK3|PKD1|PRKCE|ROCK1|RPS6KA3|RPS6KB2|MAPK12|SRPK2|SYK|VEGFA|VRK1|MAP3K12|CDC7|ULK1|DCLK1|IKBKE|PARP2|AKAP9|HAX1|SGK3|SPOCK3|FNIP2|NSD1|WNK1|DOCK7|FNIP1|PIKFYVE|HIPK1
GO Biological Processes	GO:0048167	regulation of synaptic plasticity	-2.7	26	APP|CALB1|CAMK2B|CBLN1|CLN3|DBN1|FMR1|GRIN1|KIT|MAP1A|MAPT|MPP2|PPP3CB|RELN|SNAP25|STX3|TYROBP|PICK1|RAPGEF2|NLGN1|NCDN|NCSTN|NSMF|SIPA1L1|SLC4A10|EIF2AK4
GO Biological Processes	GO:0036465	synaptic vesicle recycling	-2.7	14	DGKQ|PPP3CB|ROCK1|ITSN1|PICALM|VAMP4|SYNJ1|AP3D1|SNAP91|DNM1L|NLGN1|DNM3|SLC17A7|NLGN2
GO Biological Processes	GO:0034497	protein localization to phagophore assembly site	-2.7	5	ATG13|MFN2|WDR45|WIPI2|ATG9A
GO Biological Processes	GO:0072697	protein localization to cell cortex	-2.7	5	EPB41|EPB41L2|NUBP1|NUMA1|PPP1R9B
GO Biological Processes	GO:0086009	membrane repolarization	-2.7	10	ANK2|ATP1B2|ATP1B3|CACNA2D1|FLNA|KCNH2|SCN1B|AKAP9|NEDD4L|KCNIP2
GO Biological Processes	GO:1902474	positive regulation of protein localization to synapse	-2.7	4	DVL1|MAPT|NLGN1|NLGN2
GO Biological Processes	GO:0045806	negative regulation of endocytosis	-2.6	13	APP|CD47|LRPAP1|SH3GL3|PICALM|NR1H3|ABCA7|PACSIN2|APPL1|PACSIN3|WDR54|SIRPA|ANKRD13D
GO Biological Processes	GO:0010766	negative regulation of sodium ion transport	-2.6	6	CAMK2D|PRKCE|NEDD4L|WNK1|WNK4|WNK2
GO Biological Processes	GO:0048268	clathrin coat assembly	-2.6	6	CLTA|CLTB|PICALM|CLINT1|SNAP91|CALY
GO Biological Processes	GO:0038093	Fc receptor signaling pathway	-2.6	26	CD47|FCER1G|KIT|MYO1C|NFATC3|PLCG1|PPP3CB|PRKCE|MAPK10|PSMA4|PSMC4|PSMD5|PSMD8|PSMD11|PSME1|PSME2|SYK|MAP3K7|ABI1|ACTR3|TAB1|NCKAP1|APPL1|CYFIP2|NCKIPSD|ELMO2
GO Biological Processes	GO:0048858	cell projection morphogenesis	-2.6	75	ANK3|APBB1|APP|KIF1A|CAMK2B|CTNNB1|DBN1|DVL1|EIF4G2|MARK2|GOLGA4|L1CAM|LRP1|SMAD4|MAP1A|MAP2|MAPT|MEF2A|MYO9A|NEO1|PLCG1|PPP3CB|RELN|PTPRA|PTPRM|ROBO1|ROCK1|SCN1B|SNX1|SPTAN1|SPTBN1|CNTN2|TRIO|VEGFA|VLDLR|PICALM|ULK1|IQGAP1|KALRN|SPAG9|DCLK1|FEZ2|RAPGEF2|CUL7|ARHGAP44|DNM1L|ABI2|FLOT1|STK25|NCKAP1|PACSIN2|LYPLA2|NLGN1|TNIK|NFASC|EPB41L3|NEDD4L|DICER1|GRIP1|MACF1|NSMF|SIPA1L1|DNM3|FBXW8|MINK1|PARP…
GO Biological Processes	GO:0051345	positive regulation of hydrolase activity	-2.6	80	AKT1|APP|ATP1B2|ATP1B3|BAK1|FGFR1|GRIN1|GTF2H2|AGFG2|KIT|MAPT|MBP|AFDN|MYO9A|NF1|PLCG1|PSME1|PSME2|RAP1GDS1|RASA2|RGS12|ROBO1|RYR2|MAPK12|SYK|TNNT3|TPM1|TSC2|VEGFA|EVI5|PICALM|PIP5K1A|PKP4|IQGAP1|ASAP2|KALRN|ARHGEF10|RAPGEF2|ARHGEF11|RGP1|ARHGAP44|DNM1L|NR1H3|NET1|APC2|NPRL2|ADRM1|TBC1D9B|ARHGAP26|MTCL1|DOCK9|ARHGEF12|NCSTN|SCRIB|ARHGAP45|ACAP2|BCL2L13|SIPA1L1|CYFIP2|SGSM3|HTRA2|DNAJC15|RIC8B|ASA…
GO Biological Processes	GO:0048812	neuron projection morphogenesis	-2.6	73	ANK3|APBB1|APP|KIF1A|CAMK2B|CTNNB1|DBN1|DVL1|EIF4G2|MARK2|GOLGA4|L1CAM|LRP1|SMAD4|MAP1A|MAP2|MAPT|MEF2A|MYO9A|NEO1|PLCG1|PPP3CB|RELN|PTPRA|PTPRM|ROBO1|ROCK1|SCN1B|SPTAN1|SPTBN1|CNTN2|TRIO|VEGFA|VLDLR|PICALM|ULK1|IQGAP1|KALRN|SPAG9|DCLK1|FEZ2|RAPGEF2|CUL7|ARHGAP44|DNM1L|ABI2|FLOT1|STK25|NCKAP1|LYPLA2|NLGN1|TNIK|NFASC|EPB41L3|NEDD4L|DICER1|GRIP1|MACF1|NSMF|SIPA1L1|DNM3|FBXW8|MINK1|PARP6|KIDINS220|D…
GO Biological Processes	GO:0006520	cellular amino acid metabolic process	-2.6	44	ABAT|ARG2|ASL|AUH|BPHL|CBS|KYAT1|CKMT1B|CLN3|FOLH1|FPGS|GATM|GCDH|GCLC|GCLM|IARS1|IVD|MTR|OGDH|PSMA4|PSMC4|PSMD5|PSMD8|PSMD11|PSME1|PSME2|SARS1|SHMT2|SLC6A8|ALDH5A1|PLOD3|FARSB|ILVBL|HARS2|TXN2|ASNSD1|EGLN1|NIT2|FN3K|PYCR3|CARS2|TARS2|PHYKPL|AFMID
GO Biological Processes	GO:0008088	axo-dendritic transport	-2.6	14	APBA1|APP|KIF1A|DST|AP3S1|DCTN1|MAP1A|MAP2|MAPT|AP3D1|KIF1C|KIF3A|MAPK8IP3|CALY
GO Biological Processes	GO:2000649	regulation of sodium ion transmembrane transporter activity	-2.5	11	ACTN4|ANK3|CAMK2D|PRKCE|SCN1B|SLMAP|NEDD4L|TESC|WNK1|WNK4|WNK2
GO Biological Processes	GO:0010498	proteasomal protein catabolic process	-2.5	59	AKT1|ARRB2|CDC34|CLU|CTNNB1|DVL1|FMR1|UBE2K|MAP1A|PCBP2|PKD1|PSMA4|PSMC4|PSMD5|PSMD8|PSMD11|PSME1|PSME2|FBXW4|SMARCC1|SUMO2|UBE2D1|UFD1|BAG6|UBXN8|CDC16|MTA1|UBE4A|OS9|MAN1B1|SIRT2|NEDD4L|ECPAS|CD2AP|FBXL5|FBXW8|ANAPC4|POMT2|ANAPC5|ANAPC7|SGTB|RNF126|CCDC47|PCNP|RMND5B|MARCHF7|KCTD17|EDEM3|HM13|FBXO38|TMEM67|TMEM259|UBXN11|FBXO44|FBXO17|ZFAND2B|UBR1|RNF175|UBAC2
GO Biological Processes	GO:0051129	negative regulation of cellular component organization	-2.5	81	ACTN4|ADCY6|ADD1|AKT1|APP|ARRB2|CBLN1|CD47|CLU|FKBP4|FLNA|LIMK2|LRP1|LRPAP1|SMAD4|MAP2|MAP4|MAPT|NUBP1|NBN|ROCK1|SH3GL3|SPTAN1|SPTBN1|TSC2|VDAC2|VEGFA|MKKS|PICALM|ULK1|PPFIA1|SPAG9|ARHGEF2|TRIP12|PICK1|FEZ2|RAPGEF2|CCP110|ARHGAP44|TOM1L1|DNM1L|NR1H3|APC2|ABCA7|PACSIN2|NLGN1|SIRT2|KDM1A|CLASP2|SCFD1|DENND5A|CLASP1|RPL13A|EML2|CLIP3|DNM3|APPL1|HTRA2|DNAJC15|PACSIN3|UBR5|LIMA1|CYRIB|RTEL1|ATAD2B|AP1…
GO Biological Processes	GO:0031109	microtubule polymerization or depolymerization	-2.5	19	DCTN1|FKBP4|KIF2A|MAP1A|MAP2|MAPT|NUMA1|CLIP1|ARHGEF2|AKAP9|APC2|GAS2L1|CLASP2|CLASP1|EML2|CLIP3|CEP192|GBA2|CAMSAP1
GO Biological Processes	GO:0097480	establishment of synaptic vesicle localization	-2.5	22	APBA1|AP3S1|DVL1|FMR1|MAP2|SEPTIN5|SNAP25|STX3|PICALM|CADPS|SYNJ1|AP3D1|PREPL|SNPH|SNAP91|DNM1L|UNC13B|NLGN1|DNM3|PCLO|DNAJC5|CADPS2
GO Biological Processes	GO:0048489	synaptic vesicle transport	-2.5	22	APBA1|AP3S1|DVL1|FMR1|MAP2|SEPTIN5|SNAP25|STX3|PICALM|CADPS|SYNJ1|AP3D1|PREPL|SNPH|SNAP91|DNM1L|UNC13B|NLGN1|DNM3|PCLO|DNAJC5|CADPS2
GO Biological Processes	GO:0051650	establishment of vesicle localization	-2.5	40	ACTN4|APBA1|KIF1A|AP3S1|CLN3|DVL1|FMR1|LIMK2|MAP2|MYO1C|MYO5A|SEPTIN5|SNAP25|STX3|MKKS|PICALM|CADPS|SYNJ1|AP3D1|PREPL|SNPH|SNAP91|DNM1L|CNIH1|UNC13B|KIF1C|KIF3A|PPP6R1|NLGN1|CLASP2|ANKRD28|SCFD1|CLASP1|DNM3|PCLO|PPP6R3|AP1AR|DNAJC5|CADPS2|TRAPPC6B
GO Biological Processes	GO:0120039	plasma membrane bounded cell projection morphogenesis	-2.5	74	ANK3|APBB1|APP|KIF1A|CAMK2B|CTNNB1|DBN1|DVL1|EIF4G2|MARK2|GOLGA4|L1CAM|LRP1|SMAD4|MAP1A|MAP2|MAPT|MEF2A|MYO9A|NEO1|PLCG1|PPP3CB|RELN|PTPRA|PTPRM|ROBO1|ROCK1|SCN1B|SNX1|SPTAN1|SPTBN1|CNTN2|TRIO|VEGFA|VLDLR|PICALM|ULK1|IQGAP1|KALRN|SPAG9|DCLK1|FEZ2|RAPGEF2|CUL7|ARHGAP44|DNM1L|ABI2|FLOT1|STK25|NCKAP1|LYPLA2|NLGN1|TNIK|NFASC|EPB41L3|NEDD4L|DICER1|GRIP1|MACF1|NSMF|SIPA1L1|DNM3|FBXW8|MINK1|PARP6|KIDINS…
GO Biological Processes	GO:0018105	peptidyl-serine phosphorylation	-2.5	38	AKT1|APP|ARRB2|BAK1|CAMK2D|CSNK1G3|DGKQ|GADD45A|EIF4G1|MARK2|MARK3|MAP3K10|PDK3|PKD1|PRKCE|ROCK1|RPS6KA3|RPS6KB2|MAPK12|SRPK2|SYK|VEGFA|VRK1|MAP3K12|CDC7|ULK1|DCLK1|IKBKE|AKAP9|HAX1|SGK3|FNIP2|NSD1|WNK1|DOCK7|FNIP1|PIKFYVE|HIPK1
GO Biological Processes	GO:1903690	negative regulation of wound healing, spreading of epidermal cells	-2.5	3	CLASP2|CLASP1|PHLDB2
GO Biological Processes	GO:0051668	localization within membrane	-2.5	23	DBN1|DLG3|DVL1|FLNA|MAL|RALA|SNAP25|STX3|TYROBP|AP3D1|PICK1|ARHGAP44|NLGN1|CLSTN1|GRIP1|SCRIB|DNM3|CALY|REEP2|ANKS1B|RILPL1|MIA3|AGRN
GO Biological Processes	GO:1902904	negative regulation of supramolecular fiber organization	-2.5	23	ADD1|CLU|FKBP4|SMAD4|MAP2|SPTAN1|SPTBN1|MKKS|PPFIA1|ARHGEF2|PICK1|APC2|CLASP2|CLASP1|EML2|CLIP3|LIMA1|CYRIB|CARMIL1|FHOD3|PHLDB2|CAMSAP1|WASHC2C
GO Biological Processes	GO:0032970	regulation of actin filament-based process	-2.5	47	ADD1|BIN1|ANK2|CAMK2D|CD47|CNN2|DBN1|FLNA|GPM6B|LRP1|SMAD4|MYO1C|NF2|PRKCE|ROCK1|RYR2|SPTAN1|SPTBN1|TPM1|MKKS|PPFIA1|IQGAP1|PICK1|ARHGEF10|ARHGAP44|ACTR3|AKAP9|ABI2|HAX1|NCKAP1|CLASP2|CLASP1|CD2AP|CYFIP2|FHOD1|LIMA1|CYRIB|TRPM4|AP1AR|CARMIL1|ASAP3|GBA2|FHOD3|PHLDB2|C9orf72|WASHC2C|WASHC1
GO Biological Processes	GO:0110053	regulation of actin filament organization	-2.5	35	ADD1|BIN1|CD47|DBN1|FLNA|MYO1C|NF2|PRKCE|ROCK1|SPTAN1|SPTBN1|TPM1|MKKS|PPFIA1|PICK1|ARHGEF10|ACTR3|ABI2|HAX1|NCKAP1|CLASP2|CLASP1|CYFIP2|FHOD1|LIMA1|CYRIB|AP1AR|CARMIL1|ASAP3|GBA2|FHOD3|PHLDB2|C9orf72|WASHC2C|WASHC1
GO Biological Processes	GO:0140056	organelle localization by membrane tethering	-2.5	26	CLN3|DCTN1|DYNC1I2|SNAP25|STX3|TUBA1A|STX10|CCP110|SNPH|AKAP9|UNC13B|CEP250|DCTN3|SCFD1|CLASP1|AHI1|CEP192|HAUS2|HAUS7|MARK4|NDRG4|TCTN2|CEP76|CEP89|TMEM67|RAB3IP
GO Biological Processes	GO:0010639	negative regulation of organelle organization	-2.5	48	ADD1|AKT1|ARRB2|CLU|FKBP4|LIMK2|SMAD4|MAP2|MAP4|MAPT|NUBP1|NBN|SPTAN1|SPTBN1|TSC2|MKKS|PPFIA1|ARHGEF2|TRIP12|PICK1|FEZ2|CCP110|TOM1L1|DNM1L|APC2|KDM1A|CLASP2|SCFD1|CLASP1|EML2|CLIP3|HTRA2|UBR5|LIMA1|CYRIB|RTEL1|ATAD2B|CARMIL1|SPHK2|MDM1|ACD|FHOD3|PHLDB2|TMEM67|FNIP1|TOM1L2|CAMSAP1|WASHC2C
GO Biological Processes	GO:0071711	basement membrane organization	-2.5	8	COL4A1|PLOD3|SPINT2|CLASP2|PHLDB1|CLASP1|RIC8A|PHLDB2
GO Biological Processes	GO:1902430	negative regulation of amyloid-beta formation	-2.5	6	BIN1|CLU|ROCK1|RTN1|RTN2|ABCA7
GO Biological Processes	GO:0097479	synaptic vesicle localization	-2.5	23	APBA1|AP3S1|DVL1|FMR1|MAP2|SEPTIN5|SNAP25|STX3|PICALM|CADPS|SYNJ1|AP3D1|PREPL|SNPH|SNAP91|DNM1L|UNC13B|NLGN1|DNM3|PCLO|NLGN2|DNAJC5|CADPS2
GO Biological Processes	GO:0022406	membrane docking	-2.5	27	CLN3|DCTN1|DYNC1I2|ROCK1|SNAP25|STX3|TUBA1A|STX10|CCP110|SNPH|AKAP9|UNC13B|CEP250|DCTN3|SCFD1|CLASP1|AHI1|CEP192|HAUS2|HAUS7|MARK4|NDRG4|TCTN2|CEP76|CEP89|TMEM67|RAB3IP
GO Biological Processes	GO:0016236	macroautophagy	-2.5	42	AKT1|ATP6V1E1|ATP6V0B|ATP6V0A1|CLN3|NBR1|PRKAG1|SUPT5H|MAP3K7|TSC2|IFT88|ULK1|MTMR3|FEZ2|ATG13|MFN2|RRAGB|NPRL2|CDC37|WDR45|SCFD1|EXOC7|ATP13A2|GPSM1|WIPI2|SNX5|HTRA2|SH3GLB1|ATP6V1H|RETREG1|VPS13D|MTMR8|MFN1|MCOLN1|SNX6|SCOC|VPS16|ATG9A|HDAC10|RETREG3|PIKFYVE|C9orf72
GO Biological Processes	GO:0031334	positive regulation of protein complex assembly	-2.5	36	BIN1|BAK1|CLU|CTNNB1|DCTN1|EIF4G1|ERCC3|GTF2H2|GTF2H3|MAPT|MYO1C|NUMA1|PRKCE|PSMC4|CLIP1|SYK|VEGFA|PICK1|BCLAF1|MED24|ACTR3|AKAP9|ABI2|UNC13B|NCKAP1|CLASP1|ZDHHC1|CALY|SH3GLB1|RASIP1|AP1AR|CARMIL1|FNIP2|FNIP1|WASHC2C|WASHC1
GO Biological Processes	GO:0036503	ERAD pathway	-2.5	18	UFD1|BAG6|UBXN8|UBE4A|OS9|MAN1B1|ECPAS|POMT2|SGTB|CCDC47|EDEM3|HM13|TMEM67|TMEM259|FBXO44|FBXO17|RNF175|UBAC2
GO Biological Processes	GO:0002028	regulation of sodium ion transport	-2.4	15	ACTN4|AKT1|ANK3|ATP1B2|ATP1B3|CAMK2D|PER1|PRKCE|SCN1B|SLMAP|NEDD4L|TESC|WNK1|WNK4|WNK2
GO Biological Processes	GO:0008306	associative learning	-2.4	12	ASIC1|APP|CLN3|GRIN1|KIT|MAP1A|NF1|SNAP25|ABCA7|RIC8A|NDRG4|PPP1R1B
GO Biological Processes	GO:0002495	antigen processing and presentation of peptide antigen via MHC class II	-2.4	16	AP2A2|CD74|CLTA|DCTN1|DYNC1I2|FCER1G|KIF2A|CTSF|AP1S2|ACTR1B|KIF3A|DCTN3|DCTN4|OSBPL1A|PIKFYVE|MARCHF8
GO Biological Processes	GO:0044857	plasma membrane raft organization	-2.4	4	CLN3|FLOT1|ABCA7|PACSIN2
GO Biological Processes	GO:0034453	microtubule anchoring	-2.4	7	DCTN1|CEP350|KIF3A|CLASP2|CLASP1|SAXO2|CCDC187
GO Biological Processes	GO:0099632	protein transport within plasma membrane	-2.4	7	SNAP25|STX3|AP3D1|ARHGAP44|CLSTN1|GRIP1|SCRIB
GO Biological Processes	GO:0099637	neurotransmitter receptor transport	-2.4	7	SNAP25|STX3|AP3D1|ARHGAP44|CLSTN1|GRIP1|SCRIB
GO Biological Processes	GO:0051648	vesicle localization	-2.4	41	ACTN4|APBA1|KIF1A|AP3S1|CLN3|DVL1|FMR1|LIMK2|MAP2|MYO1C|MYO5A|SEPTIN5|SNAP25|STX3|MKKS|PICALM|CADPS|SYNJ1|AP3D1|PREPL|SNPH|SNAP91|DNM1L|CNIH1|UNC13B|KIF1C|KIF3A|PPP6R1|NLGN1|CLASP2|ANKRD28|SCFD1|CLASP1|DNM3|PCLO|PPP6R3|AP1AR|NLGN2|DNAJC5|CADPS2|TRAPPC6B
GO Biological Processes	GO:0045664	regulation of neuron differentiation	-2.4	72	ADCY6|AKT1|BIN1|APP|ATP1B2|KIF1A|CAMK2B|CAMK2G|DBN1|DVL1|EIF4G1|EIF4G2|MARK2|FGFR1|FKBP4|FLNA|FMR1|GOLGA4|L1CAM|LRP1|MAP2|MAPT|MEIS1|MYO9A|RELN|ROBO1|ROCK1|SCN1B|ITSN1|SH3GL3|SNAP25|VEGFA|VLDLR|IQGAP1|KALRN|SPAG9|ARHGEF2|DLG5|NREP|RAPGEF2|CUL7|ARHGAP44|DNM1L|ABI2|STK25|NLGN1|KDM1A|TNIK|DENND5A|NEDD4L|GRIP1|MACF1|NSMF|SIPA1L1|DNM3|FBXW8|NCKIPSD|C21orf91|PARP6|KIDINS220|DIP2B|P3H1|NDRG4|SRCIN1|FBXO…
GO Biological Processes	GO:0046785	microtubule polymerization	-2.4	14	DCTN1|FKBP4|MAP2|MAPT|NUMA1|CLIP1|AKAP9|CLASP2|CLASP1|EML2|CLIP3|CEP192|GBA2|CAMSAP1
GO Biological Processes	GO:0010769	regulation of cell morphogenesis involved in differentiation	-2.4	39	ACTN4|KIF1A|CAMK2B|DBN1|EIF4G2|MARK2|FLNA|GOLGA4|L1CAM|LRP1|MAP2|MAPT|RELN|ROBO1|VEGFA|KALRN|RAPGEF2|CUL7|ARHGAP44|DNM1L|ABI2|STK25|NLGN1|TNIK|NEDD4L|MACF1|NSMF|SIPA1L1|DNM3|FBXW8|AP1AR|CARMIL1|PARP6|DIP2B|SRCIN1|KNDC1|ZFYVE27|UNC13D|WASHC2C
GO Biological Processes	GO:0000226	microtubule cytoskeleton organization	-2.4	66	DST|CTNNB1|DCTN1|GADD45A|DVL1|MARK2|FKBP4|FLNA|KIF2A|LIMK2|MAP1A|MAP2|MAP4|MAPT|MARK3|NUBP1|NUMA1|PKD1|ROCK1|CLIP1|SPAG1|TACC1|TUBA1A|AAAS|VAMP4|ARHGEF2|ARHGEF10|CCP110|SLK|CUL7|CEP350|AKAP9|APC2|GAS2L1|KIF3A|CEP250|CLASP2|PHLDB1|MTCL1|CLASP1|EML2|CLIP3|SENP6|CCDC40|CEP192|HAUS2|HAUS7|MDM1|GBA2|KIAA1614|MARK4|TTLL7|CEP76|ARMC2|DOCK7|CEP295|PHLDB2|KIFC2|TMEM67|CAMSAP1|DCLK2|EML3|MAP7D2|SAXO2|DNAAF…
GO Biological Processes	GO:0002504	antigen processing and presentation of peptide or polysaccharide antigen via MHC class II	-2.4	16	AP2A2|CD74|CLTA|DCTN1|DYNC1I2|FCER1G|KIF2A|CTSF|AP1S2|ACTR1B|KIF3A|DCTN3|DCTN4|OSBPL1A|PIKFYVE|MARCHF8
GO Biological Processes	GO:0034767	positive regulation of ion transmembrane transport	-2.3	20	ACTN4|ANK2|ANK3|ATP1B2|ATP1B3|CACNA2D1|FLNA|NIPSNAP2|KCNH2|PLCG1|RELN|RYR2|TRPC1|AKAP9|KCNIP2|TESC|CEMIP|WNK1|WNK4|WNK2
GO Biological Processes	GO:0043270	positive regulation of ion transport	-2.3	31	ACTN4|AKT1|ANK2|ANK3|ARRB2|ATP1B2|ATP1B3|ATP2B1|BAK1|CACNA2D1|FHL1|FLNA|NIPSNAP2|GRIN1|KCNH2|PLCG1|RELN|RYR2|SCN1B|SLC12A2|TRPC1|AKAP9|ABCA7|P2RX2|KCNIP2|TESC|SPHK2|CEMIP|WNK1|WNK4|WNK2
GO Biological Processes	GO:0016570	histone modification	-2.3	53	ACTL6A|APBB1|CAMK2D|CTNNB1|EYA3|FMR1|PRMT2|SMAD4|PER1|TAF6|MAP3K7|VEGFA|VRK1|MAP3K12|KDM5C|TRRAP|PARG|MTA1|TRIP12|KMT2B|SETDB1|PCGF3|PRMT5|BRD8|MSL3|SIRT2|KDM1A|SIRT3|WBP2|AKAP8L|UBR5|ACTL6B|HDAC7|PRMT7|RIF1|SETD5|KANSL3|KMT2E|SPHK2|EP400|NSD1|MEAF6|BRCC3|KDM8|NAA60|SETD6|NAA50|SETD7|HDAC10|PCGF1|KMT5C|JDP2|RCOR2
GO Biological Processes	GO:0120035	regulation of plasma membrane bounded cell projection organization	-2.3	77	ADCY6|AKT1|ATP1B2|KIF1A|CAMK2B|CAMK2G|DBN1|DVL1|EIF4G2|MARK2|FKBP4|FLNA|FMR1|GOLGA4|KIT|L1CAM|LIMK2|LRP1|MAP2|MAP4|MAPT|MYO9A|RELN|RALA|ROBO1|SCN1B|ITSN1|SNAP25|VEGFA|VLDLR|EVI5|IFT88|IQGAP1|KALRN|SPAG9|DLG5|RAPGEF2|CCP110|CUL7|ARHGAP44|DNM1L|ACTR3|ABI2|STK25|NCKAP1|NLGN1|KDM1A|TNIK|TBC1D9B|DENND5A|NEDD4L|GRIP1|MACF1|NSMF|SIPA1L1|DNM3|FBXW8|SGSM3|NCKIPSD|C21orf91|CARMIL1|PARP6|KIDINS220|DIP2B|MAR…
GO Biological Processes	GO:0043266	regulation of potassium ion transport	-2.3	15	BIN1|ANK2|ANK3|ATP1B2|ATP1B3|FHL1|FLNA|KCNH2|KCNAB2|AKAP9|NEDD4L|KCNIP2|WNK1|WNK4|WNK2
GO Biological Processes	GO:0006888	ER to Golgi vesicle-mediated transport	-2.3	28	ANK1|ANK2|ANK3|DCTN1|DYNC1I2|SPTAN1|SPTBN1|VAMP4|COG1|CNIH1|HYOU1|YIF1A|DCTN3|COPZ1|PPP6R1|ANKRD28|SCFD1|SEC22A|DCTN4|COPZ2|STX18|PPP6R3|ARFGAP1|USE1|BCAP29|ATL2|TRAPPC6B|MIA3
GO Biological Processes	GO:0043161	proteasome-mediated ubiquitin-dependent protein catabolic process	-2.3	52	AKT1|ARRB2|CDC34|CLU|CTNNB1|DVL1|UBE2K|MAP1A|PCBP2|PSMA4|PSMC4|PSMD5|PSMD8|PSMD11|PSME1|PSME2|FBXW4|SMARCC1|SUMO2|UBE2D1|UFD1|BAG6|UBXN8|CDC16|MTA1|UBE4A|OS9|MAN1B1|SIRT2|NEDD4L|ECPAS|CD2AP|FBXL5|FBXW8|ANAPC4|ANAPC5|ANAPC7|SGTB|RNF126|CCDC47|PCNP|RMND5B|KCTD17|EDEM3|FBXO38|TMEM67|UBXN11|FBXO44|FBXO17|ZFAND2B|UBR1|RNF175
GO Biological Processes	GO:0032272	negative regulation of protein polymerization	-2.3	13	ADD1|FKBP4|MAP2|SPTAN1|SPTBN1|VDAC2|MKKS|EML2|CLIP3|CYRIB|CARMIL1|FHOD3|WASHC2C
GO Biological Processes	GO:0097120	receptor localization to synapse	-2.3	11	DBN1|DLG3|SNAP25|STX3|TYROBP|ARHGAP44|NLGN1|CLSTN1|GRIP1|SCRIB|ANKS1B
GO Biological Processes	GO:0098930	axonal transport	-2.2	12	KIF1A|DST|AP3S1|DCTN1|MAP1A|MAP2|MAPT|AP3D1|KIF1C|KIF3A|MAPK8IP3|CALY
GO Biological Processes	GO:0034764	positive regulation of transmembrane transport	-2.2	25	ACTN4|AKT1|ANK2|ANK3|ATP1B2|ATP1B3|CACNA2D1|FLNA|NIPSNAP2|KCNH2|MEF2A|PLCG1|RELN|RYR2|TRPC1|AKAP9|CLIP3|APPL1|KCNIP2|TESC|CEMIP|WNK1|WNK4|WNK2|OSBPL8
GO Biological Processes	GO:0019886	antigen processing and presentation of exogenous peptide antigen via MHC class II	-2.2	15	AP2A2|CD74|CLTA|DCTN1|DYNC1I2|FCER1G|KIF2A|CTSF|AP1S2|ACTR1B|KIF3A|DCTN3|DCTN4|OSBPL1A|PIKFYVE
GO Biological Processes	GO:0045773	positive regulation of axon extension	-2.2	9	DBN1|EIF4G2|GOLGA4|L1CAM|LRP1|MAPT|VEGFA|MACF1|ZFYVE27
GO Biological Processes	GO:0031111	negative regulation of microtubule polymerization or depolymerization	-2.2	9	FKBP4|MAP2|ARHGEF2|APC2|CLASP2|CLASP1|EML2|CLIP3|CAMSAP1
GO Biological Processes	GO:0010107	potassium ion import	-2.2	9	ATP1A3|ATP1B2|ATP1B3|KCNH2|SLC12A2|SLC12A4|WNK1|WNK4|WNK2
GO Biological Processes	GO:2000785	regulation of autophagosome assembly	-2.2	9	IFT88|ULK1|MTMR3|FEZ2|NPRL2|SCFD1|SH3GLB1|PIKFYVE|C9orf72
GO Biological Processes	GO:0086012	membrane depolarization during cardiac muscle cell action potential	-2.2	6	ANK2|ANK3|CACNA2D1|SCN1B|SLMAP|TRPM4
GO Biological Processes	GO:0006491	N-glycan processing	-2.2	6	MAN2A2|PRKCSH|ST8SIA1|MAN1B1|MGAT4B|MAN1C1
GO Biological Processes	GO:0097061	dendritic spine organization	-2.2	14	KIF1A|CAMK2B|DBN1|DVL1|RELN|KALRN|PICK1|ARHGAP44|DNM1L|ABI2|NLGN1|SIPA1L1|DNM3|SRCIN1
GO Biological Processes	GO:0042147	retrograde transport, endosome to Golgi	-2.2	16	DCTN1|NUMA1|SNX1|EIPR1|EVI5|STX10|SPAG9|PREPL|RGP1|DENND5A|SNX5|RNF126|SNX6|PIKFYVE|WASHC2C|WASHC1
GO Biological Processes	GO:0050775	positive regulation of dendrite morphogenesis	-2.2	8	CAMK2B|DBN1|RELN|KALRN|CUL7|DNM1L|FBXW8|PARP6
GO Biological Processes	GO:0007528	neuromuscular junction development	-2.2	10	ANK3|APP|COL4A1|DCTN1|DVL1|PPFIBP2|KALRN|UNC13B|P2RX2|AGRN
GO Biological Processes	GO:0002090	regulation of receptor internalization	-2.2	10	ARRB2|FMR1|LRPAP1|SYK|VEGFA|PICK1|FLOT1|AHI1|WDR54|ANKRD13D
GO Biological Processes	GO:1904776	regulation of protein localization to cell cortex	-2.2	4	EPB41|EPB41L2|NUMA1|PPP1R9B
GO Biological Processes	GO:1990535	neuron projection maintenance	-2.2	4	APP|ATP1A3|DCTN1|MAP1A
GO Biological Processes	GO:0032469	endoplasmic reticulum calcium ion homeostasis	-2.2	7	APP|BAK1|CAMK2D|ITPR1|RAP1GDS1|CCDC47|KCTD17
GO Biological Processes	GO:0034976	response to endoplasmic reticulum stress	-2.2	37	ACADVL|ADD1|BAK1|CLU|TPP1|DCTN1|EIF4G1|UBE2K|ITPR1|SSR1|TLN1|UFD1|BAG6|UBXN8|UBE4A|CUL7|NR1H3|FLOT1|ABCA7|HYOU1|YIF1A|OS9|MAN1B1|ECPAS|POMT2|SGTB|ARFGAP1|CCDC47|EDEM3|HM13|TMEM67|TMEM259|FBXO44|FBXO17|RNF175|UBAC2|EIF2AK4
GO Biological Processes	GO:2000010	positive regulation of protein localization to cell surface	-2.2	5	AKT1|MAP1A|STX3|TYROBP|ABCA7
GO Biological Processes	GO:0070831	basement membrane assembly	-2.2	5	PLOD3|CLASP2|PHLDB1|CLASP1|PHLDB2
GO Biological Processes	GO:1900221	regulation of amyloid-beta clearance	-2.2	5	CLU|LRP1|LRPAP1|ROCK1|ABCA7
GO Biological Processes	GO:0031344	regulation of cell projection organization	-2.2	77	ADCY6|AKT1|ATP1B2|KIF1A|CAMK2B|CAMK2G|DBN1|DVL1|EIF4G2|MARK2|FKBP4|FLNA|FMR1|GOLGA4|KIT|L1CAM|LIMK2|LRP1|MAP2|MAP4|MAPT|MYO9A|RELN|RALA|ROBO1|SCN1B|ITSN1|SNAP25|VEGFA|VLDLR|EVI5|IFT88|IQGAP1|KALRN|SPAG9|DLG5|RAPGEF2|CCP110|CUL7|ARHGAP44|DNM1L|ACTR3|ABI2|STK25|NCKAP1|NLGN1|KDM1A|TNIK|TBC1D9B|DENND5A|NEDD4L|GRIP1|MACF1|NSMF|SIPA1L1|DNM3|FBXW8|SGSM3|NCKIPSD|C21orf91|CARMIL1|PARP6|KIDINS220|DIP2B|MAR…
GO Biological Processes	GO:0098693	regulation of synaptic vesicle cycle	-2.2	16	APBA1|DGKQ|DVL1|FMR1|SEPTIN5|PPP3CB|ROCK1|VAMP4|PREPL|DNM1L|UNC13B|NLGN1|DNM3|SLC17A7|NLGN2|DNAJC5
GO Biological Processes	GO:0050804	modulation of chemical synaptic transmission	-2.1	48	ASIC1|APBA1|APP|ARRB2|CALB1|CAMK2B|CBLN1|CLN3|DBN1|DVL1|FMR1|GRIK4|GRIN1|KIT|MAP1A|MAPT|MPP2|PLCB4|PLCG1|SEPTIN5|PPP3CB|PRKCE|RELN|PTPRA|SLC12A2|SNAP25|STX3|TYROBP|DGKZ|PICK1|PREPL|RAPGEF2|DNM1L|AKAP9|FLOT1|UNC13B|PACSIN2|DLGAP4|NLGN1|CLSTN1|NCDN|NCSTN|NSMF|SIPA1L1|SLC4A10|NLGN2|PPP1R9B|EIF2AK4
GO Biological Processes	GO:0022411	cellular component disassembly	-2.1	62	ADD1|APEH|CLN3|CTNNB1|DCTN1|DVL1|MARK2|KIF2A|LRP1|MAP1A|MTIF2|OXA1L|SMARCC1|SMARCD1|SMARCD2|SMARCD3|SPTAN1|SPTBN1|TSC2|VRK1|SYNJ1|ARHGEF2|MICAL2|ATG13|MFN2|DNM1L|FLOT1|APC2|HAX1|CDC37|WDR45|MRPL3|CLASP2|LPIN1|CLASP1|ATP13A2|DICER1|WIPI2|ERAL1|AKAP8L|HTRA2|MRPL42|MRPL18|LIMA1|MRPS23|RETREG1|VPS13D|SHFL|CARMIL1|MCOLN1|MICAL3|VPS16|MRPS5|MRPL11|ATG9A|PPP1R9B|MRPS36|MRPL53|CAMSAP1|RETREG3|WASHC2C|WAS…
GO Biological Processes	GO:0098732	macromolecule deacylation	-2.1	18	CAMK2D|FLNA|MAPT|PER1|VEGFA|MTA1|PPT2|MSL3|LYPLA2|SIRT2|SIRT3|AKAP8L|HDAC7|SPHK2|ABHD17A|HDAC10|JDP2|RCOR2
GO Biological Processes	GO:0099177	regulation of trans-synaptic signaling	-2.1	48	ASIC1|APBA1|APP|ARRB2|CALB1|CAMK2B|CBLN1|CLN3|DBN1|DVL1|FMR1|GRIK4|GRIN1|KIT|MAP1A|MAPT|MPP2|PLCB4|PLCG1|SEPTIN5|PPP3CB|PRKCE|RELN|PTPRA|SLC12A2|SNAP25|STX3|TYROBP|DGKZ|PICK1|PREPL|RAPGEF2|DNM1L|AKAP9|FLOT1|UNC13B|PACSIN2|DLGAP4|NLGN1|CLSTN1|NCDN|NCSTN|NSMF|SIPA1L1|SLC4A10|NLGN2|PPP1R9B|EIF2AK4
GO Biological Processes	GO:0019884	antigen processing and presentation of exogenous antigen	-2.1	23	AP2A2|CD74|CLTA|DCTN1|DYNC1I2|FCER1G|KIF2A|PSMA4|PSMC4|PSMD5|PSMD8|PSMD11|PSME1|PSME2|CTSF|AP1S2|AP3D1|ACTR1B|KIF3A|DCTN3|DCTN4|OSBPL1A|PIKFYVE
GO Biological Processes	GO:0032956	regulation of actin cytoskeleton organization	-2.1	41	ADD1|BIN1|CD47|DBN1|FLNA|GPM6B|LRP1|SMAD4|MYO1C|NF2|PRKCE|ROCK1|SPTAN1|SPTBN1|TPM1|MKKS|PPFIA1|IQGAP1|PICK1|ARHGEF10|ARHGAP44|ACTR3|ABI2|HAX1|NCKAP1|CLASP2|CLASP1|CD2AP|CYFIP2|FHOD1|LIMA1|CYRIB|AP1AR|CARMIL1|ASAP3|GBA2|FHOD3|PHLDB2|C9orf72|WASHC2C|WASHC1
GO Biological Processes	GO:1903008	organelle disassembly	-2.1	17	MARK2|MTIF2|TSC2|VRK1|ATG13|MFN2|DNM1L|HAX1|CDC37|WDR45|ATP13A2|WIPI2|HTRA2|RETREG1|VPS13D|ATG9A|RETREG3
GO Biological Processes	GO:0099623	regulation of cardiac muscle cell membrane repolarization	-2.1	6	ANK2|CACNA2D1|FLNA|KCNH2|SCN1B|AKAP9
GO Biological Processes	GO:2000765	regulation of cytoplasmic translation	-2.1	7	DPH1|FMR1|RPL13A|ZNF385A|CPEB4|UNK|RBM24
GO Biological Processes	GO:0035725	sodium ion transmembrane transport	-2.1	22	ASIC1|ACTN4|ANK3|ATP1A3|ATP1B2|ATP1B3|CAMK2D|PRKCE|SCN1B|SLC6A8|SLC12A2|SLMAP|SLC4A7|NEDD4L|TRPM4|TESC|SLC17A7|SLC4A10|WNK1|WNK4|WNK2|SLC4A11
GO Biological Processes	GO:0016569	covalent chromatin modification	-2.1	53	ACTL6A|APBB1|CAMK2D|CTNNB1|EYA3|FMR1|PRMT2|SMAD4|PER1|TAF6|MAP3K7|VEGFA|VRK1|MAP3K12|KDM5C|TRRAP|PARG|MTA1|TRIP12|KMT2B|SETDB1|PCGF3|PRMT5|BRD8|MSL3|SIRT2|KDM1A|SIRT3|WBP2|AKAP8L|UBR5|ACTL6B|HDAC7|PRMT7|RIF1|SETD5|KANSL3|KMT2E|SPHK2|EP400|NSD1|MEAF6|BRCC3|KDM8|NAA60|SETD6|NAA50|SETD7|HDAC10|PCGF1|KMT5C|JDP2|RCOR2
GO Biological Processes	GO:0046474	glycerophospholipid biosynthetic process	-2.1	29	CLN3|DGKQ|GPD1|IMPA1|PIGF|PIP5K1A|DGKZ|DGKD|GPAA1|MTMR1|SYNJ1|MTMR3|STARD10|LPIN1|SLC44A1|PISD|PGAP2|ETNK1|MTMR8|PLSCR3|SLC44A2|PITPNM2|PLEKHA4|RUFY1|DDHD1|FAR1|GPAT4|PIKFYVE|LPCAT4
GO Biological Processes	GO:0044088	regulation of vacuole organization	-2.1	10	IFT88|ULK1|MTMR3|FEZ2|NPRL2|SCFD1|SH3GLB1|VPS16|PIKFYVE|C9orf72
GO Biological Processes	GO:0030865	cortical cytoskeleton organization	-2.1	11	EPB41|EPB41L1|EPB41L2|ROCK1|TLN1|NCKAP1|NLGN1|EPB41L3|FHOD1|FHOD3|FMNL2
GO Biological Processes	GO:0098916	anterograde trans-synaptic signaling	-2	69	ASIC1|AKT1|APBA1|APP|ARRB2|CALB1|CAMK2B|CBLN1|CLCN3|CLN3|DBN1|DTNA|DVL1|FMR1|GRIK4|GRIN1|KIT|MAP1A|MAPT|MBP|MPP2|PLCB4|PLCG1|SEPTIN5|PPP3CB|PRKCE|RELN|PTPRA|SLC12A2|SLC12A4|SNAP25|STX3|SYPL1|TYROBP|PPFIA4|PPFIA1|DGKZ|CASK|CADPS|SYNJ1|PICK1|APBA3|PREPL|RAPGEF2|SNPH|DNM1L|AKAP9|FLOT1|UNC13B|PACSIN2|DLGAP4|NLGN1|CLSTN1|P2RX2|NCDN|NCSTN|NSMF|SIPA1L1|PCLO|KCNIP2|MINK1|SLC17A7|SLC4A10|NLGN2|DNAJC5|PPP1…
GO Biological Processes	GO:0007268	chemical synaptic transmission	-2	69	ASIC1|AKT1|APBA1|APP|ARRB2|CALB1|CAMK2B|CBLN1|CLCN3|CLN3|DBN1|DTNA|DVL1|FMR1|GRIK4|GRIN1|KIT|MAP1A|MAPT|MBP|MPP2|PLCB4|PLCG1|SEPTIN5|PPP3CB|PRKCE|RELN|PTPRA|SLC12A2|SLC12A4|SNAP25|STX3|SYPL1|TYROBP|PPFIA4|PPFIA1|DGKZ|CASK|CADPS|SYNJ1|PICK1|APBA3|PREPL|RAPGEF2|SNPH|DNM1L|AKAP9|FLOT1|UNC13B|PACSIN2|DLGAP4|NLGN1|CLSTN1|P2RX2|NCDN|NCSTN|NSMF|SIPA1L1|PCLO|KCNIP2|MINK1|SLC17A7|SLC4A10|NLGN2|DNAJC5|PPP1…
GO Biological Processes	GO:0061726	mitochondrion disassembly	-2	13	MARK2|TSC2|ATG13|MFN2|DNM1L|HAX1|CDC37|WDR45|ATP13A2|WIPI2|HTRA2|VPS13D|ATG9A
GO Biological Processes	GO:0000422	autophagy of mitochondrion	-2	13	MARK2|TSC2|ATG13|MFN2|DNM1L|HAX1|CDC37|WDR45|ATP13A2|WIPI2|HTRA2|VPS13D|ATG9A
GO Biological Processes	GO:0044257	cellular protein catabolic process	-2	83	AP2A2|AKT1|ARRB2|CDC34|CLU|TPP1|CLN3|CLTA|CTNNB1|DVL1|FMR1|UBE2K|LRP1|MAP1A|PCBP2|PKD1|PSMA4|PSMC4|PSMD5|PSMD8|PSMD11|PSME1|PSME2|FBXW4|SMARCC1|SUMO2|UBE2D1|UFD1|VLDLR|BAG6|UBXN8|CTSF|CDC16|MTA1|TRIP12|UBE4A|USP34|CUL7|RGP1|TOM1L1|OS9|ADRM1|MAN1B1|SIRT2|NEDD4L|UBR4|ECPAS|ATP13A2|CD2AP|TRPC4AP|FBXL5|FBXW8|SNX5|RNF115|HTRA2|ANAPC4|POMT2|ANAPC5|ANAPC7|SGTB|RNF126|RNF130|RNF114|CCDC47|PCNP|USP28|RMND…
GO Biological Processes	GO:0006883	cellular sodium ion homeostasis	-2	5	ATP1A3|ATP1B2|ATP1B3|SLC12A2|NEDD4L
GO Biological Processes	GO:1903779	regulation of cardiac conduction	-2	12	ANK2|ATP1A3|ATP1B2|ATP1B3|ATP2B1|CAMK2D|FLNA|ITPR1|NPR2|RYR2|TRPC1|TRPM4
Hallmark Gene Sets	M5945	HALLMARK HEME METABOLISM	-2.6	27	ADD1|ANK1|ATP6V0A1|CCND3|CLCN3|EPB41|GCLC|GCLM|HMBS|MARK3|PPOX|SLC6A8|TFDP2|UROS|PICALM|SYNJ1|MFHAS1|TSPAN5|XPO7|ACSL6|ARHGEF12|ARL2BP|HTRA2|SIDT2|RANBP10|FN3K|MARCHF8
Hallmark Gene Sets	M5893	HALLMARK MITOTIC SPINDLE	-2.1	28	ACTN4|BIN1|DST|EPB41|EPB41L2|FLNA|FLNB|NF1|NUMA1|RASA2|ROCK1|CLIP1|ITSN1|SPTAN1|SPTBN1|TRIO|SORBS2|CDC42BPA|ARHGEF2|ARHGEF11|ABI1|NET1|CEP250|CLASP1|ARHGEF12|CD2AP|CEP192|MARK4
KEGG Pathway	ko04961	Endocrine and other factor-regulated calcium reabsorption	-3.3	11	ADCY6|AP2A2|ATP1A3|ATP1B2|ATP1B3|ATP2B1|CALB1|CLTA|CLTB|PLCB4|DNM3
KEGG Pathway	hsa04961	Endocrine and other factor-regulated calcium reabsorption	-3	11	ADCY6|AP2A2|ATP1A3|ATP1B2|ATP1B3|ATP2B1|CALB1|CLTA|CLTB|PLCB4|DNM3
KEGG Pathway	hsa04142	Lysosome	-2.8	22	ARSA|ATP6V0B|ATP6V0A1|AP3S1|TPP1|CLN3|CLTA|CLTB|GALC|GALNS|GUSB|HEXA|PSAP|CTSF|AP1S2|AP3D1|PPT2|GGA2|AP4E1|ATP6V1H|MCOLN1|ACD
KEGG Pathway	ko00520	Amino sugar and nucleotide sugar metabolism	-2.7	11	GALE|GALK1|HEXA|PMM1|UAP1|GFUS|GMPPB|AMDHD2|CYB5R4|NPL|UAP1L1
KEGG Pathway	hsa00520	Amino sugar and nucleotide sugar metabolism	-2.7	12	GALE|GALK1|HEXA|KIF2A|PMM1|UAP1|GFUS|GMPPB|AMDHD2|CYB5R4|NPL|UAP1L1
KEGG Pathway	ko04142	Lysosome	-2.6	21	ARSA|ATP6V0B|ATP6V0A1|AP3S1|TPP1|CLN3|CLTA|CLTB|GALC|GALNS|GUSB|HEXA|PSAP|CTSF|AP1S2|AP3D1|PPT2|GGA2|AP4E1|ATP6V1H|MCOLN1
KEGG Pathway	ko04721	Synaptic vesicle cycle	-2.4	12	AP2A2|ATP6V1E1|ATP6V0B|ATP6V0A1|CLTA|CLTB|SNAP25|STX3|UNC13B|DNM3|ATP6V1H|SLC17A7
KEGG Pathway	hsa04070	Phosphatidylinositol signaling system	-2.3	17	DGKQ|IMPA1|INPP5A|ITPR1|PLCB4|PLCG1|PIP5K1A|DGKZ|DGKD|MTMR1|SYNJ1|MTMR3|PPIP5K1|CLSTN1|MTMR8|PIKFYVE|IPMK
KEGG Pathway	ko04070	Phosphatidylinositol signaling system	-2.3	16	DGKQ|IMPA1|INPP5A|ITPR1|PLCB4|PLCG1|PIP5K1A|DGKZ|DGKD|MTMR1|SYNJ1|MTMR3|PPIP5K1|MTMR8|PIKFYVE|IPMK
KEGG Pathway	hsa04144	Endocytosis	-2.2	34	AP2A2|BIN1|ARRB2|CLTA|CLTB|GRK4|KIT|SMAD2|PRKCSH|SH3GL3|SNX1|PIP5K1A|ASAP2|ZFYVE16|ARFGEF2|BRD8|EPN2|NEDD4L|ACAP2|PISD|DNM3|LDLRAP1|SNX5|SH3GLB1|ASAP3|ARFGAP1|SH3GLB2|SNX6|PTGES2|RUFY1|AGAP1|ZFYVE27|WASHC2C|WASHC1
KEGG Pathway	ko00310	Lysine degradation	-2.1	11	ALDH3A2|GCDH|OGDH|PLOD3|KMT2B|SETDB1|KMT2E|NSD1|SETD7|KMT5C|PHYKPL
Reactome Gene Sets	R-HSA-5653656	Vesicle-mediated transport	-3.8	82	AP2A2|AKT1|BIN1|ANK1|ANK2|ANK3|APP|ARRB2|KIF1A|SCARB1|AP3S1|CLTA|CLTB|COL4A1|DCTN1|DYNC1I2|GOLGA4|KIF2A|LRP1|MAN2A2|MYO1C|MYO5A|PRKAG1|RAB3IL1|RALA|ITSN1|SH3GL3|SPTAN1|SPTBN1|TPD52|TSC2|TUBA1A|PICALM|ULK1|VAMP4|STX10|SYNJ1|AP1S2|COG1|CLINT1|RGP1|SNAP91|ACTR3|CNIH1|HYOU1|KIF1C|KIF3A|PACSIN2|DCTN3|COPZ1|PPP6R1|EPN2|FNBP1|GGA2|ANKRD28|SCFD1|DENND5A|EXOC7|AP4E1|DNM3|LDLRAP1|SEC22A|SNX5|GOLIM4|TOR1B|P…
Reactome Gene Sets	R-HSA-199991	Membrane Trafficking	-3.7	78	AP2A2|AKT1|BIN1|ANK1|ANK2|ANK3|APP|ARRB2|KIF1A|AP3S1|CLTA|CLTB|DCTN1|DYNC1I2|GOLGA4|KIF2A|MAN2A2|MYO1C|MYO5A|PRKAG1|RAB3IL1|RALA|ITSN1|SH3GL3|SPTAN1|SPTBN1|TPD52|TSC2|TUBA1A|PICALM|ULK1|VAMP4|STX10|SYNJ1|AP1S2|COG1|CLINT1|RGP1|SNAP91|ACTR3|CNIH1|KIF1C|KIF3A|PACSIN2|DCTN3|COPZ1|PPP6R1|EPN2|FNBP1|GGA2|ANKRD28|SCFD1|DENND5A|EXOC7|AP4E1|DNM3|LDLRAP1|SEC22A|SNX5|GOLIM4|TOR1B|PACSIN3|DCTN4|COPZ2|STX18|…
Reactome Gene Sets	R-HSA-6794361	Neurexins and neuroligins	-3.4	13	APBA1|DLG3|EPB41|EPB41L1|EPB41L2|GRIN1|CASK|APBA3|DLGAP4|NLGN1|EPB41L3|SIPA1L1|NLGN2
Reactome Gene Sets	R-HSA-70221	Glycogen breakdown (glycogenolysis)	-3.2	6	GYG1|PHKA1|PHKB|PHKG1|PHKG2|PGM2L1
Reactome Gene Sets	R-HSA-6794362	Protein-protein interactions at synapses	-3.1	17	APBA1|DLG3|EPB41|EPB41L1|EPB41L2|GRIN1|PPFIBP2|PPFIA4|PPFIA1|CASK|APBA3|FLOT1|DLGAP4|NLGN1|EPB41L3|SIPA1L1|NLGN2
Reactome Gene Sets	R-HSA-983712	Ion channel transport	-3	27	ASIC1|ATP1A3|ATP1B2|ATP1B3|ATP2B1|ATP6V1E1|ATP6V0B|ATP6V0A1|CAMK2B|CAMK2D|CAMK2G|CLCN3|RYR2|TRPC1|ATP11B|NEDD4L|ATP13A2|SGK3|TRPC4AP|ATP6V1H|TRPM4|MCOLN1|ANO8|WNK1|WNK4|WNK2|ATP9B
Reactome Gene Sets	R-HSA-5620912	Anchoring of the basal body to the plasma membrane	-2.9	18	DCTN1|DYNC1I2|TUBA1A|CCP110|AKAP9|CEP250|DCTN3|CLASP1|AHI1|CEP192|HAUS2|HAUS7|MARK4|TCTN2|CEP76|CEP89|TMEM67|RAB3IP
Reactome Gene Sets	R-HSA-445095	Interaction between L1 and Ankyrins	-2.8	8	ANK1|ANK2|ANK3|L1CAM|SCN1B|SPTAN1|SPTBN1|NFASC
Reactome Gene Sets	R-HSA-446203	Asparagine N-linked glycosylation	-2.7	41	ANK1|ANK2|ANK3|DCTN1|DYNC1I2|MAN2A2|PMM1|PRKCSH|RPN2|ST8SIA1|UAP1|SPTAN1|SPTBN1|GFUS|TUBA1A|COG1|MPDU1|CNIH1|ST6GALNAC2|OS9|MAN1B1|DCTN3|MGAT4B|COPZ1|PPP6R1|ANKRD28|SCFD1|SEC22A|GMPPB|ALG6|AMDHD2|DCTN4|COPZ2|PPP6R3|ARFGAP1|MAN1C1|ALG13|EDEM3|NPL|TRAPPC6B|MIA3
Reactome Gene Sets	R-HSA-70370	Galactose catabolism	-2.5	3	GALE|GALK1|PGM2L1
Reactome Gene Sets	R-HSA-8856828	Clathrin-mediated endocytosis	-2.5	21	AP2A2|BIN1|ARRB2|CLTA|CLTB|ITSN1|SH3GL3|PICALM|VAMP4|SYNJ1|SNAP91|ACTR3|PACSIN2|EPN2|FNBP1|DNM3|LDLRAP1|TOR1B|PACSIN3|NECAP2|ARFGAP1
Reactome Gene Sets	R-HSA-422475	Axon guidance	-2.5	61	AP2A2|ANK1|ANK2|ANK3|CLTA|CLTB|COL4A1|DLG3|EIF4G1|FGFR1|GRIN1|ITGA2B|L1CAM|ABLIM1|LIMK2|NEO1|PLCG1|PPP3CB|RELN|PSMA4|PSMC4|PSMD5|PSMD8|PSMD11|PSME1|PSME2|PTPRA|ROBO1|ROCK1|RPL8|RPL34|RPS6KA3|RPS14|MAPK12|SCN1B|ITSN1|SPTAN1|SPTBN1|CNTN2|TLN1|TRIO|TRPC1|TYROBP|VLDLR|TUBA1A|KALRN|ARHGEF11|ACTR3|LYPLA2|NFASC|CLASP2|CLASP1|ARHGEF12|NCSTN|RPL13A|DNM3|UPF3B|MYH14|ABLIM2|RGMB|AGRN
Reactome Gene Sets	R-HSA-2029480	Fcgamma receptor (FCGR) dependent phagocytosis	-2.3	15	ITPR1|MYO1C|MYO5A|NF2|PLCG1|PRKCE|SYK|ABI1|ACTR3|ABI2|NCKAP1|PLD3|CYFIP2|NCKIPSD|ELMO2
Reactome Gene Sets	R-HSA-983168	Antigen processing: Ubiquitination & Proteasome degradation	-2.3	39	CDC34|UBE2K|LMO7|PSMA4|PSMC4|PSMD5|PSMD8|PSMD11|PSME1|PSME2|FBXW4|THOP1|UBE2D1|CDC16|HERC1|UBA3|TRIP12|UBE4A|CUL7|KLHL2|NEDD4L|UBR4|FBXL5|FBXW8|RNF115|ANAPC4|ANAPC5|ANAPC7|RNF126|RNF130|RNF114|RNF25|UBE2Z|TRAF7|FBXO44|FBXO17|ASB11|MIB2|UBR1
Reactome Gene Sets	R-HSA-373760	L1CAM interactions	-2.3	18	AP2A2|ANK1|ANK2|ANK3|CLTA|DLG3|FGFR1|ITGA2B|L1CAM|RPS6KA3|SCN1B|SPTAN1|SPTBN1|CNTN2|TUBA1A|LYPLA2|NFASC|DNM3
Reactome Gene Sets	R-HSA-1852241	Organelle biogenesis and maintenance	-2.2	37	ATP5F1D|DCTN1|DYNC1I2|TNPO1|MEF2D|PKD1|PRKAG1|MAPK12|SMARCD3|TUBA1A|IFT88|MKKS|CCP110|AKAP9|IMMT|KIF3A|CEP250|DCTN3|PPRC1|EXOC7|CLASP1|SIRT3|AHI1|DYNC2I1|CEP192|HAUS2|HAUS7|MARK4|TCTN2|CEP76|CHCHD6|CEP89|TMEM67|IFT43|RAB3IP|PPARGC1B|ARL13B
Reactome Gene Sets	R-HSA-9675108	Nervous system development	-2.2	62	AP2A2|ANK1|ANK2|ANK3|CLTA|CLTB|COL4A1|DLG3|EIF4G1|FGFR1|GRIN1|ITGA2B|L1CAM|ABLIM1|LIMK2|MBP|NEO1|PLCG1|PPP3CB|RELN|PSMA4|PSMC4|PSMD5|PSMD8|PSMD11|PSME1|PSME2|PTPRA|ROBO1|ROCK1|RPL8|RPL34|RPS6KA3|RPS14|MAPK12|SCN1B|ITSN1|SPTAN1|SPTBN1|CNTN2|TLN1|TRIO|TRPC1|TYROBP|VLDLR|TUBA1A|KALRN|ARHGEF11|ACTR3|LYPLA2|NFASC|CLASP2|CLASP1|ARHGEF12|NCSTN|RPL13A|DNM3|UPF3B|MYH14|ABLIM2|RGMB|AGRN
Reactome Gene Sets	R-HSA-112310	Neurotransmitter release cycle	-2.1	10	ABAT|APBA1|SNAP25|ALDH5A1|PPFIA4|PPFIA1|CASK|UNC13B|SLC17A7|DNAJC5
Reactome Gene Sets	R-HSA-174084	Autodegradation of Cdh1 by Cdh1:APC/C	-2.1	12	PSMA4|PSMC4|PSMD5|PSMD8|PSMD11|PSME1|PSME2|UBE2D1|CDC16|ANAPC4|ANAPC5|ANAPC7
Reactome Gene Sets	R-HSA-2029482	Regulation of actin dynamics for phagocytic cup formation	-2.1	11	MYO1C|MYO5A|NF2|SYK|ABI1|ACTR3|ABI2|NCKAP1|CYFIP2|NCKIPSD|ELMO2
Reactome Gene Sets	R-HSA-3214858	RMTs methylate histone arginines	-2.1	8	ACTL6A|SMARCC1|SMARCD1|SMARCD2|SMARCD3|PRMT5|ACTL6B|PRMT7
Reactome Gene Sets	R-HSA-5617833	Cilium Assembly	-2.1	27	DCTN1|DYNC1I2|TNPO1|PKD1|TUBA1A|IFT88|MKKS|CCP110|AKAP9|KIF3A|CEP250|DCTN3|EXOC7|CLASP1|AHI1|DYNC2I1|CEP192|HAUS2|HAUS7|MARK4|TCTN2|CEP76|CEP89|TMEM67|IFT43|RAB3IP|ARL13B
Reactome Gene Sets	R-HSA-5663202	Diseases of signal transduction by growth factor receptors and second messengers	-2.1	47	AKT1|ARRB2|CAMK2B|CAMK2D|CAMK2G|CCNC|CTNNB1|FGFR1|GOLGA4|ITGA2B|JAG2|KIT|SMAD2|SMAD4|MARK3|NF1|PLCG1|POLR2I|PPP2R5A|PSMA4|PSMC4|PSMD5|PSMD8|PSMD11|PSME1|PSME2|RPS6KB2|SPTBN1|ADAM17|TLN1|TSC2|ZMYM2|IQGAP1|LRRFIP1|NCOR2|AKAP9|OS9|CDC37|MPRIP|NCSTN|HDAC7|ERBIN|WDR48|PORCN|HDAC10|MIB2|MYO18A
Reactome Gene Sets	R-HSA-5607764	CLEC7A (Dectin-1) signaling	-2.1	16	CDC34|ITPR1|NFATC3|PPP3CB|PSMA4|PSMC4|PSMD5|PSMD8|PSMD11|PSME1|PSME2|SYK|MAP3K7|UBE2D1|UBA3|TAB1
Reactome Gene Sets	R-HSA-199977	ER to Golgi Anterograde Transport	-2	22	ANK1|ANK2|ANK3|DCTN1|DYNC1I2|SPTAN1|SPTBN1|TUBA1A|COG1|CNIH1|DCTN3|COPZ1|PPP6R1|ANKRD28|SCFD1|SEC22A|DCTN4|COPZ2|PPP6R3|ARFGAP1|TRAPPC6B|MIA3
Reactome Gene Sets	R-HSA-9687139	Aberrant regulation of mitotic cell cycle due to RB1 defects	-2	8	CCND3|CDK6|TFDP2|UBE2D1|CDC16|ANAPC4|ANAPC5|ANAPC7
Reactome Gene Sets	R-HSA-174154	APC/C:Cdc20 mediated degradation of Securin	-2	12	PSMA4|PSMC4|PSMD5|PSMD8|PSMD11|PSME1|PSME2|UBE2D1|CDC16|ANAPC4|ANAPC5|ANAPC7
WikiPathways	WP4148	Splicing factor NOVA regulated synaptic proteins	-8.6	18	ANK3|APLP2|ATP2B1|CAMK2G|EPB41|EPB41L1|EPB41L2|GRIN1|MAP4|NEO1|PLCB4|CASK|CLSTN1|EPB41L3|NCDN|CLASP1|CADM3|AGRN
WikiPathways	WP4549	Fragile X Syndrome	-3.1	22	ABAT|AKT1|ALDH3A2|APP|CAMK2B|CLTA|CLTB|EIF4A1|EIF4G1|FMR1|GRIN1|ITPR1|KCNC1|NF1|PLCG1|SH3GL3|TSC2|ALDH5A1|PICK1|DICER1|GRIP1|CYFIP2
WikiPathways	WP4204	Tumor suppressor activity of SMARCB1	-2.5	8	ACTL6A|CDK6|DPF2|SMARCC1|SMARCD1|SMARCD2|SMARCD3|ACTL6B
WikiPathways	WP2038	Regulation of Microtubule Cytoskeleton	-2.4	10	AKT1|DVL1|MARK2|MAPT|PTPRA|ROCK1|CLIP1|TRIO|CLASP1|PHLDB2
WikiPathways	WP2369	Histone Modifications	-2.4	9	KMT2B|SETDB1|SETD4|SETD5|KMT2E|NSD1|SETD6|SETD7|KMT5C
WikiPathways	WP4875	Disruption of postsynaptic signalling by CNV	-2.3	8	CAMK2B|CAMK2D|CAMK2G|FMR1|GRIN1|RYR2|NLGN1|NLGN2

## Sheet: gut
Category	GO	Description	LogP	Count	Hits
BioCarta Gene Sets	M7721	BIOCARTA EIF PATHWAY	-2.4	4	EIF4A2|EIF4G1|EIF6|EEF2K
GO Biological Processes	GO:0022411	cellular component disassembly	-5.4	47	ADD1|APC|BMP1|CD44|DVL1|MARK2|INSR|KLC1|DDR2|SMARCC2|SREBF2|SVIL|TP53|DYRK3|SQSTM1|RPL23|ATG5|ATG13|DNM1L|HAX1|CAPN10|WDR45|MRPL3|LPIN1|ATP13A2|AKAP8L|MRPS18B|MRPL18|MRPS18C|TEX264|LIMA1|CHMP5|PTCD3|AMBRA1|MCOLN1|EPG5|NAPB|VPS16|MRPL40|MRPL38|JMJD4|NDEL1|MAP1LC3A|CHMP7|MRPL52|CAMSAP1|IQANK1
GO Biological Processes	GO:0035435	phosphate ion transmembrane transport	-4.5	6	SLC37A4|SLC25A3|SLC20A1|SLC25A14|SLC37A3|SLC37A2
GO Biological Processes	GO:0043518	negative regulation of DNA damage response, signal transduction by p53 class mediator	-4.5	6	CD44|CD74|DYRK3|KDM1A|SIRT1|MARCHF7
GO Biological Processes	GO:1903008	organelle disassembly	-4.2	15	MARK2|KLC1|SREBF2|TP53|DYRK3|SQSTM1|ATG5|ATG13|DNM1L|HAX1|WDR45|ATP13A2|TEX264|AMBRA1|MAP1LC3A
GO Biological Processes	GO:0061726	mitochondrion disassembly	-4	12	MARK2|SREBF2|TP53|SQSTM1|ATG5|ATG13|DNM1L|HAX1|WDR45|ATP13A2|AMBRA1|MAP1LC3A
GO Biological Processes	GO:0000422	autophagy of mitochondrion	-4	12	MARK2|SREBF2|TP53|SQSTM1|ATG5|ATG13|DNM1L|HAX1|WDR45|ATP13A2|AMBRA1|MAP1LC3A
GO Biological Processes	GO:1902253	regulation of intrinsic apoptotic signaling pathway by p53 class mediator	-3.8	7	CD44|CD74|RPL11|TP53|KDM1A|SIRT1|MARCHF7
GO Biological Processes	GO:0006820	anion transport	-3.7	41	CA7|CA9|SCARB2|CLCN2|CLIC1|CLNS1A|FABP1|SLC37A4|ABCC1|SLC25A3|PITPNA|PSAP|RPS6KB1|SLC7A2|SLC20A1|SLC5A6|SLC25A14|SLC4A7|PITPNM1|CERT1|UNC13B|ARL6IP5|SLC12A7|SLC7A9|PRAF2|CLCA4|RAB3GAP1|CLCC1|SLC17A5|SLC35C2|PRELID3B|SLC52A1|SLC38A7|SLC37A3|MFSD2A|OSBPL10|SLC51B|SLC37A2|PLA2G4F|SLC27A1|GPR89A
GO Biological Processes	GO:0043043	peptide biosynthetic process	-3.5	45	DHPS|DPH1|EEF1D|EIF4A2|EIF4G1|GCLC|GCLM|ILF3|EIF6|KARS1|CAPRIN1|PER1|RPL11|RPL12|RPL28|RPL34|RPS6KB1|RPS11|TSC1|AIMP2|FXR1|NCK2|PABPC4|RPL23|MRPL3|LARP4B|PLXNB2|TRUB2|TNRC6A|MRPS18B|MRPL18|EEF2K|MRPS18C|TRNAU1AP|PTCD3|DALRD3|PCIF1|MRPL40|MRPL38|JMJD4|UPF3B|EFL1|POLDIP3|MRPL52|MTFMT
GO Biological Processes	GO:0015698	inorganic anion transport	-3.5	15	CA7|CLCN2|CLIC1|CLNS1A|SLC37A4|SLC25A3|SLC20A1|SLC25A14|SLC4A7|SLC12A7|CLCA4|CLCC1|SLC37A3|SLC37A2|GPR89A
GO Biological Processes	GO:1902166	negative regulation of intrinsic apoptotic signaling pathway in response to DNA damage by p53 class mediator	-3.4	5	CD44|CD74|KDM1A|SIRT1|MARCHF7
GO Biological Processes	GO:0006817	phosphate ion transport	-3.4	6	SLC37A4|SLC25A3|SLC20A1|SLC25A14|SLC37A3|SLC37A2
GO Biological Processes	GO:0043516	regulation of DNA damage response, signal transduction by p53 class mediator	-3.4	7	CD44|CD74|TP53|DYRK3|KDM1A|SIRT1|MARCHF7
GO Biological Processes	GO:0006412	translation	-3.3	43	DHPS|DPH1|EEF1D|EIF4A2|EIF4G1|ILF3|EIF6|KARS1|CAPRIN1|PER1|RPL11|RPL12|RPL28|RPL34|RPS6KB1|RPS11|TSC1|AIMP2|FXR1|NCK2|PABPC4|RPL23|MRPL3|LARP4B|PLXNB2|TRUB2|TNRC6A|MRPS18B|MRPL18|EEF2K|MRPS18C|TRNAU1AP|PTCD3|DALRD3|PCIF1|MRPL40|MRPL38|JMJD4|UPF3B|EFL1|POLDIP3|MRPL52|MTFMT
GO Biological Processes	GO:0098661	inorganic anion transmembrane transport	-3.3	11	CLCN2|CLIC1|SLC37A4|SLC25A3|SLC20A1|SLC25A14|SLC12A7|CLCA4|CLCC1|SLC37A3|SLC37A2
GO Biological Processes	GO:1902165	regulation of intrinsic apoptotic signaling pathway in response to DNA damage by p53 class mediator	-3.1	5	CD44|CD74|KDM1A|SIRT1|MARCHF7
GO Biological Processes	GO:0032984	protein-containing complex disassembly	-3.1	28	ADD1|APC|DVL1|INSR|KLC1|SMARCC2|SVIL|DYRK3|RPL23|MRPL3|MRPS18B|MRPL18|MRPS18C|LIMA1|CHMP5|PTCD3|MCOLN1|EPG5|NAPB|VPS16|MRPL40|MRPL38|JMJD4|MAP1LC3A|CHMP7|MRPL52|CAMSAP1|IQANK1
GO Biological Processes	GO:0008210	estrogen metabolic process	-3	5	CYP3A5|HSD17B10|HSD17B8|PLEKHA1|DHRS11
GO Biological Processes	GO:1902254	negative regulation of intrinsic apoptotic signaling pathway by p53 class mediator	-2.9	5	CD44|CD74|KDM1A|SIRT1|MARCHF7
GO Biological Processes	GO:0015711	organic anion transport	-2.8	32	CA7|CA9|SCARB2|FABP1|SLC37A4|ABCC1|PITPNA|PSAP|RPS6KB1|SLC7A2|SLC5A6|SLC25A14|SLC4A7|PITPNM1|CERT1|UNC13B|ARL6IP5|SLC7A9|PRAF2|RAB3GAP1|SLC17A5|SLC35C2|PRELID3B|SLC52A1|SLC38A7|SLC37A3|MFSD2A|OSBPL10|SLC51B|SLC37A2|PLA2G4F|SLC27A1
GO Biological Processes	GO:1901797	negative regulation of signal transduction by p53 class mediator	-2.7	6	CD44|CD74|DYRK3|KDM1A|SIRT1|MARCHF7
GO Biological Processes	GO:0015712	hexose phosphate transport	-2.7	3	SLC37A4|SLC37A3|SLC37A2
GO Biological Processes	GO:0015760	glucose-6-phosphate transport	-2.7	3	SLC37A4|SLC37A3|SLC37A2
GO Biological Processes	GO:0035878	nail development	-2.7	3	ITGA6|ITGB4|PRKAB1
GO Biological Processes	GO:0015748	organophosphate ester transport	-2.7	12	SCARB2|SLC37A4|ABCC1|PITPNA|PITPNM1|CERT1|PRELID3B|EPG5|SLC37A3|MFSD2A|OSBPL10|SLC37A2
GO Biological Processes	GO:0000184	nuclear-transcribed mRNA catabolic process, nonsense-mediated decay	-2.7	10	EIF4G1|RPL11|RPL12|RPL28|RPL34|RPS11|RPL23|RNPS1|UPF3B|HELZ2
GO Biological Processes	GO:0032483	regulation of Rab protein signal transduction	-2.5	3	MADD|SGSM3|DENND4C
GO Biological Processes	GO:0016197	endosomal transport	-2.4	20	RAB6A|STAM|PICALM|SQSTM1|SPAG9|VPS26A|YKT6|SCRIB|HEATR5A|CHMP5|RNF126|EPG5|EPS15L1|RAB17|VPS16|MICALL2|UBXN6|KIAA1109|CHMP7|DENND10
GO Biological Processes	GO:0097428	protein maturation by iron-sulfur cluster transfer	-2.4	4	CIAO1|NFU1|YAE1|ISCA1
GO Biological Processes	GO:0098656	anion transmembrane transport	-2.4	21	CLCN2|CLIC1|SLC37A4|ABCC1|SLC25A3|SLC7A2|SLC20A1|SLC5A6|SLC25A14|SLC4A7|ARL6IP5|SLC12A7|SLC7A9|PRAF2|CLCA4|CLCC1|SLC35C2|SLC38A7|SLC37A3|SLC37A2|SLC27A1
GO Biological Processes	GO:0045727	positive regulation of translation	-2.3	12	EIF4G1|EIF6|RPS6KB1|FXR1|NCK2|LARP4B|PLXNB2|TRUB2|PCIF1|JMJD4|UPF3B|POLDIP3
GO Biological Processes	GO:0034976	response to endoplasmic reticulum stress	-2.2	23	ADD1|CANX|CTH|EIF4G1|UBE2K|PIK3R2|TLN1|TP53|TRAF2|NCK2|AIFM1|CERT1|HYOU1|MAN1B1|SEC31A|SIRT1|SDF2L1|USP25|FKBP14|ARFGAP1|UBXN6|HM13|TMEM259
GO Biological Processes	GO:0061003	positive regulation of dendritic spine morphogenesis	-2.2	4	CAPRIN1|DNM1L|DBNL|EEF2K
GO Biological Processes	GO:0032509	endosome transport via multivesicular body sorting pathway	-2.2	5	STAM|CHMP5|UBXN6|CHMP7|DENND10
GO Biological Processes	GO:0006414	translational elongation	-2.2	13	DPH1|EEF1D|MRPL3|MRPS18B|MRPL18|EEF2K|MRPS18C|TRNAU1AP|PTCD3|MRPL40|MRPL38|EFL1|MRPL52
GO Biological Processes	GO:2001242	regulation of intrinsic apoptotic signaling pathway	-2.2	14	CD44|CD74|GSDME|RPL11|TP53|NCK2|BCLAF1|DNM1L|HYOU1|KDM1A|SIRT1|NOC2L|MARCHF7|PTPMT1
GO Biological Processes	GO:0008643	carbohydrate transport	-2.1	13	BRAF|SLC37A4|INSR|RPS6KB1|TSC1|C2CD5|CAPN10|SLC17A5|ADIPOR2|SLC37A3|MFSD2A|SLC37A2|SLC27A1
GO Biological Processes	GO:0016575	histone deacetylation	-2.1	9	CAMK2D|PER1|KDM5A|TP53|MORF4L1|SIRT1|AKAP8L|RCOR3|TRERF1
GO Biological Processes	GO:0070585	protein localization to mitochondrion	-2.1	13	SREBF2|TFDP1|TP53|AIFM1|ATG13|DNM1L|HAX1|MTCH2|MFF|MAIP1|MICALL2|DNAJC19|IMMP1L
GO Biological Processes	GO:1902230	negative regulation of intrinsic apoptotic signaling pathway in response to DNA damage	-2	5	CD44|CD74|KDM1A|SIRT1|MARCHF7
GO Biological Processes	GO:0090150	establishment of protein localization to membrane	-2	22	BRAF|GOLGA4|RPL11|RPL12|RPL28|RPL34|RPS11|TFDP1|TP53|RPL23|C2CD5|RAB3GAP1|SCRIB|PEX26|MFF|ZDHHC6|MAIP1|RAB34|PKDCC|RAB3IP|SLC51B|ZDHHC20
Hallmark Gene Sets	M5951	HALLMARK SPERMATOGENESIS	-2.7	11	BRAF|GSTM3|MEP1B|NF2|PHKG2|MLLT10|PIAS2|PARP2|DBF4|LPIN1|SIRT1
Hallmark Gene Sets	M5938	HALLMARK REACTIVE OXYGEN SPECIES PATHWAY	-2.3	7	GCLC|GCLM|LSP1|ABCC1|PFKP|TXNRD1|SBNO2
KEGG Pathway	hsa04152	AMPK signaling pathway	-2.4	13	INSR|PCK1|PFKP|PIK3R2|PPP2R5C|PRKAB1|RPS6KB1|TSC1|SIRT1|EEF2K|STRADB|ADIPOR2|RAB43
KEGG Pathway	ko04152	AMPK signaling pathway	-2.2	12	INSR|PCK1|PFKP|PIK3R2|PPP2R5C|PRKAB1|RPS6KB1|TSC1|SIRT1|EEF2K|STRADB|ADIPOR2
KEGG Pathway	hsa03010	Ribosome	-2.2	10	RPL11|RPL12|RPL28|RPL34|RPS11|RPL23|MRPL3|MRPL18|MRPS18C|MRPL40
Reactome Gene Sets	R-HSA-2408522	Selenoamino acid metabolism	-3.1	10	CTH|KARS1|RPL11|RPL12|RPL28|RPL34|RPS11|TXNRD1|AIMP2|RPL23
Reactome Gene Sets	R-HSA-975957	Nonsense Mediated Decay (NMD) enhanced by the Exon Junction Complex (EJC)	-2.4	9	EIF4G1|RPL11|RPL12|RPL28|RPL34|RPS11|RPL23|RNPS1|UPF3B
Reactome Gene Sets	R-HSA-927802	Nonsense-Mediated Decay (NMD)	-2.4	9	EIF4G1|RPL11|RPL12|RPL28|RPL34|RPS11|RPL23|RNPS1|UPF3B
Reactome Gene Sets	R-HSA-156842	Eukaryotic Translation Elongation	-2.4	7	EEF1D|RPL11|RPL12|RPL28|RPL34|RPS11|RPL23
Reactome Gene Sets	R-HSA-72766	Translation	-2.4	21	EEF1D|EIF4A2|EIF4G1|KARS1|RPL11|RPL12|RPL28|RPL34|RPS11|AIMP2|RPL23|MRPL3|SPCS1|MRPS18B|MRPL18|MRPS18C|PTCD3|MRPL40|MRPL38|MRPL52|MTFMT
Reactome Gene Sets	R-HSA-975956	Nonsense Mediated Decay (NMD) independent of the Exon Junction Complex (EJC)	-2.3	7	EIF4G1|RPL11|RPL12|RPL28|RPL34|RPS11|RPL23
Reactome Gene Sets	R-HSA-6802952	Signaling by BRAF and RAF fusions	-2.2	8	BRAF|CAMK2D|MARK3|TLN1|VCL|FXR1|AKAP9|AGTRAP
Reactome Gene Sets	R-HSA-156827	L13a-mediated translational silencing of Ceruloplasmin expression	-2.1	8	EIF4A2|EIF4G1|RPL11|RPL12|RPL28|RPL34|RPS11|RPL23
Reactome Gene Sets	R-HSA-72706	GTP hydrolysis and joining of the 60S ribosomal subunit	-2	8	EIF4A2|EIF4G1|RPL11|RPL12|RPL28|RPL34|RPS11|RPL23
Reactome Gene Sets	R-HSA-156902	Peptide chain elongation	-2	6	RPL11|RPL12|RPL28|RPL34|RPS11|RPL23
Reactome Gene Sets	R-HSA-5205685	PINK1-PRKN Mediated Mitophagy	-2	4	SQSTM1|ATG5|MFN1|MAP1LC3A
WikiPathways	WP4949	16p11.2 proximal deletion syndrome	-2.9	10	BPTF|TP53|TRAF2|HIRA|UNC13B|PPP4R3A|PPP4R3B|KMT2C|PPP4R2|INO80E
WikiPathways	WP1403	AMP-activated Protein Kinase (AMPK) Signaling	-2.6	9	INSR|PIK3R2|PRKAB1|RPS6KB1|TP53|TSC1|EEF2K|STRADB|ADIPOR2
WikiPathways	WP477	Cytoplasmic Ribosomal Proteins	-2.5	7	RPL11|RPL12|RPL28|RPL34|RPS6KB1|RPS11|RPL23
WikiPathways	WP2509	Nanoparticle triggered autophagic cell death	-2.4	5	INSR|TSC1|ATG5|AMBRA1|MAP1LC3A
WikiPathways	WP4577	Neurodegeneration with brain iron accumulation (NBIA) subtypes pathway	-2.4	7	TSC1|ATG5|ATG13|WDR45|ATP13A2|COASY|MAP1LC3A
WikiPathways	WP3915	Angiopoietin Like Protein 8 Regulatory Pathway	-2.2	13	INSR|PCK1|PIK3R2|PRKAB1|MAPK11|RPS6KB1|MAP2K4|SREBF2|TSC1|MAP4K3|TRIP10|MAP4K5|MLXIPL
